# Supplementary material for: Robust IgM responses following intravenous vaccination with Bacille Calmette–Guérin associate with prevention of Mycobacterium tuberculosis infection in macaques
Source: Nat Immunol. 2021 Nov 22;22(12):1515–23. doi: 10.1038/s41590-021-01066-1 (PMC8642241; doi:10.1038/s41590-021-01066-1)
Supplement: Source Data Fig. 1 — Statistical source data. [file 41590_2021_1066_MOESM3_ESM.xlsx]

## Sheet: fig_1b
		PPD IgG1
		standard-dose i.d.										high-dose i.d.								i.v.										a.e.										a.e./i.d.
	Pre	1	1	1	1	1	1	1	1	1	1	1	1	1	1	1	1	1	1	1	1	1	1	1	1	1	1	1	1	1	1	1	1	1	1	1	1	1	1	1	1	1	1	1	1	1	1	1	1
	Wk8	1.36963	1.09958	1.23363	1.03482	1.15192	0.972077	1.09691	1.71377	1.79298	1.1974	1.34043	4.81667	1.16341	2.99184	2.97834	1.13053	1.11555	2.25386	1.09894	3.05074	2.31749	10.6166	1.93131	2.00255	4.43633	1.20985	1.66307	9.88146	1.86075	1.69313	0.84255	1.40241	1.0343	1.17857	0.914	0.977459	0.861368	1.04617	1.48546	1.59619	1.24965	3.1082	1.16087	3.45562	0.959596	1.55437	1.87616	1.10621
	Wk24	0.73639	0.985169	1.47788	1.0677	0.963462	0.905759	0.993814	0.880435	1.74637	1.06291	1.02128	3.12639	0.481522	1.27488	1.07401	1.24	1.02941	1.03226	1.08404	1.57717	1.55076	2.49179	1.84646	1.31505	1.44468	1.17131	1.51836	6.08511	1.68531	1.09227	0.891093	0.939638	0.954874	0.947479	1.214	1.0123	0.931608	0.422474	1.18568	1.26004	0.549931	1.07853	1.66522	3.11504	0.969697	1.60606	1.19224	0.870915
	Wk28	0.796562	1.01059	1.91504	1.45455	2.21154	1.29494	1.10103	1.38225	1.46186	1.55098	2.0984	3.63333	0.388768	0.87602	1.3556	1.09053	1.01261	1.38149	2.11064	1.23679	1.71922	2.9989	1.49293	1.42347	1.12109	1.05782	1.70194	5.93769	3.11732	3.69957	1.20515	1.01207	1.31047	1.31513	3.592	1.05943	1.15342	1.13502	1.14765	1.37209	0.667129	1.10122	1.03043	3.8913	1.12323	2.94831	1.53974	0.839869
		LAM IgG1
		standard-dose i.d.										high-dose i.d.								i.v.										a.e.										a.e./i.d.
	Pre	1	1	1	1	1	1	1	1	1	1	1	1	1	1	1	1	1	1	1	1	1	1	1	1	1	1	1	1	1	1	1	1	1	1	1	1	1	1	1	1	1	1	1	1	1	1	1	1
	Wk8	3.05544	1.17073	1.24937	26.9685	1.14545	1.23427	0.918742	63.8491	4.93172	1.25665	67.4238	12.6337	1.1063	2.28957	93.3164	9.88792	18.004	7.34469	118.989	109.413	37.9685	89.8287	73.8464	14.8148	3.64748	10.1912	46.8803	57.1576	1.78778	128.183	1.56028	3.15979	4.07492	7.78493	1.09714	1.01513	9.25709	76.5139	17.5097	12.3949	18.0348	83.1933	1.43472	3.5253	1.05143	12.2948	1.87616	1.10621
	Wk24	0.144592	1.03013	16.1682	4.4392	0.981818	0.842657	0.969856	1.93598	4.35348	1.277	7.05678	4.37834	0.395985	1.12811	2.25653	1.17467	1.37963	0.204667	27.1653	4.44355	6.9024	2.69467	52.8834	9.1395	1.65468	1.52656	125.932	34.5034	0.940853	8.49068	1.69083	1.03995	1.45719	1.07064	6.44429	0.995873	0.647163	1.05728	1.02778	4.28676	7.42913	1.87963	0.998516	1.95072	1.09	19.5636	1.19224	0.870915
	Wk28	1.08066	3.04161	27.7515	117.934	15.2909	2.30536	1.08519	58.0793	4.36871	29.5931	18.3742	4.99438	0.253997	1.52819	12.3694	1.4687	1.08598	0.904018	13.1347	4.71102	2.25676	15.2624	47.6464	8.09346	1.3741	1.53869	82.4972	27.0123	3.47226	284.7	1.3408	2.75632	65.0352	5.83987	63.2943	1.13067	97.9645	153.474	5.57083	16.1482	16.8097	21.0498	1.1365	2.96759	1.04	52.627	1.53974	0.839869
		PstS1 IgG1
		standard-dose i.d.										high-dose i.d.								i.v.										a.e.										a.e./i.d.
	Pre	1	1	1	1	1	1	1	1	1	1	1	1	1	1	1	1	1	1	1	1	1	1	1	1	1	1	1	1	1	1	1	1	1	1	1	1	1	1	1	1	1	1	1	1	1	1	1	1
	Wk8	2.46149	1.11834	1.09859	1.64865	2.52857	1.73929	1.01231	2.76557	2.60789	1.97071	1.51979	5.36545	1.18178	2.97775	14.0333	3.58989	2.38	2.92101	3.37607	8.96181	6.81232	15.9615	10.8524	4.0767	3.14773	1.96396	2.58427	7.18106	1.55219	2.52973	1.10015	1.98329	2.13873	2.98061	0.91922	0.905263	1.10938	9.68497	1.94828	2.66377	1.00882	18.6387	1.14545	3.04018	1.11005	7.08014	2.97971	1.96575
	Wk24	0.135751	1.1716	8.66197	1.9009	1.10286	0.694643	1.12923	1.39927	2.15848	1.2887	1.77093	3.14512	0.469742	1.44131	1.97971	2.64326	1.58571	0.951462	2.58974	2.23389	2.83473	2.08593	6.62381	1.83213	1.49432	2.01802	5.48315	5.24234	1.39933	1.33784	1.11208	1.2312	1.95954	0.99446	4.15877	0.973684	0.921875	1.34104	1.09195	1.76573	0.26952	2.2479	1.43939	3.2328	1.02632	8.6777	2.37681	0.720548
	Wk28	0.237805	1.58284	12.3146	4.99099	3.23429	1.33571	1.64615	3.81685	2.85491	5.21757	2.33696	6.31316	0.445673	0.747499	8.25507	3.52809	5.97714	2.29364	3.18376	1.41766	3.15966	3.96296	5.45476	2.13965	1.2983	1.51051	3.98876	4.91435	3.17172	13.1243	1.45939	1.57103	8.30058	2.29363	28.9136	1.11579	2.52604	10.9306	1.41379	2.11497	0.473911	3.08824	1.09394	3.45999	1.05742	16.8693	4.3942	0.80137
		Apa IgG1
		standard-dose i.d.										high-dose i.d.								i.v.										a.e.										a.e./i.d.
	Pre	1	1	1	1	1	1	1	1	1	1	1	1	1	1	1	1	1	1	1	1	1	1	1	1	1	1	1	1	1	1	1	1	1	1	1	1	1	1	1	1	1	1	1	1	1	1	1	1
	Wk8	1.11171	0.969101	1.04067	1.03627	1.04011	0.943925	1.08401	1.27479	1.53358	0.958678	2.35322	2.52985	1.14987	1.77	2.2381	1.09375	1.19126	1.61847	1.4529	1.80328	2.0266	3.09193	1.31579	2.55439	1.74933	0.929155	1.14846	2.87978	1.19469	1.56656	0.898176	1.12912	0.983607	1.04202	1.09424	0.941772	1.07258	1.17722	1.12304	1.25389	2.97857	1.58696	0.997275	3.34754	0.965261	1.18234	1.22063	1.28078
	Wk24	0.695496	1.00562	1.32297	0.919689	1.07163	0.892523	1.04065	1.24079	1.51906	0.983471	1.09547	1.41294	0.56617	1.03667	1.04202	1.11932	1.03825	0.883534	1.09964	1.15301	1.39894	1.29081	1.2	1.60669	1.24267	0.99455	2.05042	2.04918	1.0531	1.14551	1.13678	1.04396	1.25137	0.960784	1.08639	0.931646	0.965054	0.951899	1.03665	1.09845	1.82857	0.995169	1.01907	2.1541	0.972705	1.38462	1.17192	0.900648
	Wk28	0.89009	1.0309	1.59091	1.91451	1.55014	0.911215	1.06233	1.54674	1.42287	1.15427	1.35322	1.62438	0.520596	1.31333	1.20448	1.02841	0.934426	1.11446	1.17572	1.13115	1.21011	1.43152	1.13947	1.56276	0.997333	0.893733	1.55742	1.82787	1.48673	5.25697	0.902736	1.03022	1.31967	1.07843	1.87173	1.0481	1.71774	1.61266	0.994764	1.10363	3.04048	1.13043	0.907357	3.9082	0.940447	2.30484	1.44126	0.829374
		HspX IgG1
		standard-dose i.d.										high-dose i.d.								i.v.										a.e.										a.e./i.d.
	Pre	1	1	1	1	1	1	1	1	1	1	1	1	1	1	1	1	1	1	1	1	1	1	1	1	1	1	1	1	1	1	1	1	1	1	1	1	1	1	1	1	1	1	1	1	1	1	1	1
	Wk8	1.05655	1.01845	1.14235	1.07317	0.932203	0.916923	1.11888	1.18621	1.26765	0.909091	1.09038	1.41644	0.578161	1.66745	1.15031	1.00743	1.14236	1.11286	1.00595	1.11041	1.07143	2.69872	1.15541	1.0559	0.967532	0.879085	1.04498	1.45238	0.944767	1.22794	1.01671	1.15385	1.08197	0.959302	1.0031	1.01502	1.01863	1.00332	0.987342	0.974522	0.955319	1.0407	0.967742	1.28465	0.917404	1.02632	1.01071	1.02545
	Wk24	0.952381	1.20295	1.18149	0.961672	0.954802	1.08923	1.24476	1.17931	1.00294	0.978056	1.07872	1.19452	0.402299	1.31382	0.932515	1.11524	1.04167	1.06562	0.883929	1.03155	1.04221	1.24038	1.08784	1	1.01299	0.901961	1.23875	1.19388	0.988372	1.11765	0.924791	1.02564	1.16393	0.787791	1.01548	0.981982	1.04348	1.16611	0.993671	1.03503	0.774468	0.959302	1.33871	1.4604	0.99705	0.95614	1.025	1.12364
	Wk28	0.994048	1.12177	1.29893	1.19164	1.0565	0.996923	1.22378	1.14483	1.12941	1.08464	1.46064	1.3726	0.394253	1.58782	1.20245	1.18959	1.03472	1.2126	1.01488	1.04101	1	1.30128	1.22973	0.981366	1.1039	1.01307	1.20761	1.29932	1.03488	1.5625	0.972145	1.23077	1.14098	0.997093	1.66873	0.942943	0.947205	1.1495	0.996835	1.03185	0.853191	0.898256	1.08387	1.94554	1.0354	1.01462	1.09643	0.981818

## Sheet: fig_1c
		PPD IgA
		standard-dose i.d.										high-dose i.d.								i.v.										a.e.										a.e./i.d.
	Pre	1	1	1	1	1	1	1	1	1	1	1	1	1	1	1	1	1	1	1	1	1	1	1	1	1	1	1	1	1	1	1	1	1	1	1	1	1	1	1	1	1	1	1	1	1	1	1	1
	Wk8	0.926205	1.07724	1.00318	1.00389	1.02614	1.17258	0.971326	0.471574	1.1427	1.11049	0.884375	1.74826	1.20203	1.54961	1.20523	2.70932	1.06282	1.10506	1.28712	0.779783	1.3871	1.54862	1.119	1.30392	1.41813	1.14514	1.01224	2.61651	1.35583	1.45469	0.996005	1.05307	0.793782	1.05802	0.963235	1.0094	1.09524	1.11055	1.4663	0.942187	0.903819	1.26114	1.19279	1.42964	0.963687	1.00798	1.167	0.882273
	Wk24	1.22289	1.10163	1.21781	1.12257	1.03922	1.17742	0.971326	0.467983	0.98427	1.31273	0.921875	1.20486	0.860465	1.28661	0.984314	1.35101	0.93039	1	1.31166	0.708785	1.14801	1.2401	1.35701	1.14583	0.987642	1.2598	0.97551	1.88257	1.19785	1.27957	1.08123	0.941957	0.741969	1	1.24816	1.10902	1.03619	0.777219	1.84153	1.01562	0.90099	0.998762	1.04324	1.48503	1.10196	1.02794	0.949698	0.891746
	Wk28	1.09789	1.19309	1.40382	1.16732	1.24401	1.14194	1.01613	0.619988	1.25393	1.24157	0.965625	1.21354	0.943314	1.2378	1.06275	1.71846	0.994907	2.42658	1.49325	0.711191	1.13852	1.44298	1.21305	0.957108	0.84861	1.28157	1.00272	1.94679	1.28528	1.6682	1.27696	1.10448	0.802073	1.18089	1.33456	1.20677	1.2	1.05695	1.27687	1.08281	0.929279	1.06683	0.915315	1.57635	1.03631	1.08383	0.98994	1.05277
		LAM IgA
		standard-dose i.d.										high-dose i.d.								i.v.										a.e.										a.e./i.d.
	Pre	1	1	1	1	1	1	1	1	1	1	1	1	1	1	1	1	1	1	1	1	1	1	1	1	1	1	1	1	1	1	1	1	1	1	1	1	1	1	1	1	1	1	1	1	1	1	1	1
	Wk8	2.0677	1.06749	0.991407	2.24373	1.24618	1.13557	1.11096	2.78049	2.03951	1.12365	6.16508	9.03509	1.56431	2.88534	9.26667	2.00294	2.03009	2.90783	13.7354	4.92067	3.57453	15.499	3.20786	4.93003	5.72928	1.46927	2.88645	8.04493	2.06903	11.5855	1.31847	1.2859	1.28218	1.55946	1.0366	0.922711	2.6157	8.68444	2.60626	1.79172	8.75308	5.77875	1.14419	3.24366	1.09812	1.94684	2.26412	1.346
	Wk24	0.565697	1.09504	2.92266	1.46518	1.19864	0.829718	1.0726	1.19641	2.17496	1.02782	1.66878	2.98434	0.361667	1.30193	1.19444	1.5859	1.28223	0.497268	3.1461	1.61178	1.86179	1.6185	3.30165	3.21603	2.98619	1.34078	11.6916	6.1659	0.963422	3.37971	1.51624	1.06339	1.15735	1.08514	1.52418	0.927467	0.83894	1.09778	0.864407	1.56686	3.43592	1.26625	0.895861	2.48451	1.06048	1.63038	1.49618	1.02171
	Wk28	1.1324	1.30028	4.28464	8.84819	2.97114	1	1.04795	2.66752	2.17726	2.19629	2.2963	3.5188	0.392227	1.9229	2.12444	1.76505	1.09456	0.884882	3.20731	1.34976	1.38889	5.39709	3.27883	2.59647	3.62569	1.29749	5.38581	5.45622	2.54484	34.7087	1.21716	1.09185	4.45124	1.63108	7.33856	1.50059	11.3945	12.5407	1.5515	1.97515	8.66908	2.3175	0.987984	2.99094	1.13306	6.40759	4.92977	1.1289
		PstS1 IgA
		standard-dose i.d.										high-dose i.d.								i.v.										a.e.										a.e./i.d.
	Pre	1	1	1	1	1	1	1	1	1	1	1	1	1	1	1	1	1	1	1	1	1	1	1	1	1	1	1	1	1	1	1	1	1	1	1	1	1	1	1	1	1	1	1	1	1	1	1	1
	Wk8	1.53721	1.27951	0.85342	1.08046	1.24675	1.11318	1.00802	0.911452	1.53439	1.20244	0.765708	3.74308	1.14446	1.95534	1.73284	1.69431	1.42746	1.68605	1.50272	1.21452	1.91623	2.15417	1.53333	1.76534	1.62957	1.13508	1.51483	3.02419	1.30728	2.05392	1.10573	1.30698	1.04752	1.65083	0.934177	0.995122	1.3547	2.14201	1.21308	1.05492	0.849453	2.17857	1.19898	1.72021	0.961464	1.30479	1.46012	1.26355
	Wk24	0.746955	0.847222	1.70358	1.16092	1.01948	0.912162	1.02941	0.873672	1.29894	1.16585	0.832801	1.48617	0.637972	1.25631	1.12868	1.3935	1.23834	1.07928	1.15486	1.02145	1.44764	1.31458	1.61282	1.43558	1.56174	1.12702	1.80932	2.83065	1.65897	1.81127	1.26879	1.30233	1.3703	1.00826	1.31899	1.12195	1.18376	1.26627	1.12349	1.0322	0.518082	1.20179	1.0102	1.31754	0.969171	1.25441	1.2454	1.00739
	Wk28	0.769959	0.994792	2.21824	1.54023	1.53247	1.01689	1.2139	1.11806	1.78307	1.94634	0.880724	2.23518	0.65566	1.41553	1.50368	1.69431	1.99223	1.15539	1.09572	0.89934	1.37696	1.67083	1.59231	1.23466	1.34957	1.11694	1.83475	2.64516	1.68028	3.89706	1.54395	1.55814	1.80198	1.23347	2.53165	1.40488	1.70085	2.55917	1.28814	1.19697	0.678722	1.25714	0.997449	2.05033	1.14836	2.0932	1.53374	1.16256
		Apa IgA
		standard-dose i.d.										high-dose i.d.								i.v.										a.e.										a.e./i.d.
	Pre	1	1	1	1	1	1	1	1	1	1	1	1	1	1	1	1	1	1	1	1	1	1	1	1	1	1	1	1	1	1	1	1	1	1	1	1	1	1	1	1	1	1	1	1	1	1	1	1
	Wk8	1.41392	1.15443	0.955267	1.02902	1.0442	1.55364	1.00251	1.09843	1.13296	1.01961	0.952569	2.1004	1.25373	1.77054	1.0791	1.50261	1.19307	2.7867	1.07973	1.06847	1.41379	1.42767	1.13507	1.27941	1.64129	0.82415	1.45814	2.00227	1.31161	2.23077	0.977303	1.90741	0.997863	0.984479	1.01244	0.965197	1.24892	1.33046	1.19332	1.09698	0.926641	1.37574	1.10732	1.44799	0.95	1.09162	1.28219	1.24594
	Wk24	1.14652	1	1.65224	1.1504	1.00276	0.980843	1.01256	0.951498	1.12306	1.07108	0.982213	1.33735	0.860244	1.23513	0.806497	1.26609	1.04455	2.259	0.947608	0.845045	1.34975	1.08333	1.12796	0.966912	1.19966	1.28605	2.02326	2.21818	1.29328	1.59044	0.993324	0.548148	1.15171	0.980044	1.18408	1.07889	1.17965	1.13506	1.05012	1.06466	0.680824	0.988166	0.909756	1.38652	1.19615	1.13613	1.33151	1.01624
	Wk28	1.36264	1.1038	2.2785	1.47757	1.17956	1.01533	0.987437	1.16405	1.35926	1.2451	1.05929	1.63253	0.864315	1.44476	0.742232	1.46609	1.06683	3.10803	1.08314	0.886486	1.11823	1.45597	1.11374	0.86152	1.02538	0.942556	1.84884	1.97955	1.55193	3.03742	1.10547	0.749383	1.1688	1.27938	1.96517	1.42459	1.44589	2.13506	1.15036	1.27155	0.889318	1.00296	1.09024	1.63357	1.01154	1.35864	1.39178	1.04408
		HspX IgA
		standard-dose i.d.										high-dose i.d.								i.v.										a.e.										a.e./i.d.
	Pre	1	1	1	1	1	1	1	1	1	1	1	1	1	1	1	1	1	1	1	1	1	1	1	1	1	1	1	1	1	1	1	1	1	1	1	1	1	1	1	1	1	1	1	1	1	1	1	1
	Wk8	1.11316	1.06309	0.941799	1.09184	1.01389	1.17925	1.0897	1.05144	1.24079	1.11246	0.969188	1.19677	0.897638	1.25323	1	1.58113	1.12023	1.08416	1.10843	0.803089	1.19874	1.18529	1.07	1.27273	1.22334	1.10628	1.29769	1.10405	1.2246	1.0615	0.91092	1.06301	0.908316	0.923077	0.891892	1.00275	1.01272	1.02778	1.0218	0.872774	1.04683	1.50258	1.12717	1	0.867617	0.930818	0.916409	1
	Wk24	1.09737	1.09779	1.16402	1.2585	0.986111	0.948113	1.18937	1.03704	1.04668	0.99696	0.834734	0.948387	0.887139	1.18088	1.0917	1.37925	1.09091	1.21782	0.946644	0.760618	1.15142	0.988235	1.36	1.14799	1.09859	1.0628	1.24566	0.942197	1.1123	1.20053	1.05172	0.983562	1.08102	1.08753	0.891892	1.07967	0.977099	1.04861	0.910082	0.959288	0.972452	1.42526	0.919075	1.08505	0.900204	0.90566	0.879257	1.10119
	Wk28	1.09737	1.09779	1.42857	1.15646	1.02778	1.09906	1.10963	1.27984	1.51843	1.1003	1.05322	1.07097	0.895013	1.27132	1.05677	1.51132	1.05865	1.33663	0.960413	0.683398	1.02839	1.23235	1.22667	1.12474	0.971831	1.22947	1.28613	1.08671	1.1016	1.33422	1.10057	1.06301	1.09595	0.962865	1.17297	1.14011	0.992366	1.03819	0.970027	1.02799	0.980716	1.48454	1.07514	1.16237	0.98778	0.889937	0.950464	1.07143

## Sheet: fig_1d
		PPD IgM
		standard-dose i.d.										high-dose i.d.								i.v.										a.e.										a.e./i.d.
	Pre	1	1	1	1	1	1	1	1	1	1	1	1	1	1	1	1	1	1	1	1	1	1	1	1	1	1	1	1	1	1	1	1	1	1	1	1	1	1	1	1	1	1	1	1	1	1	1	1
	Wk8	1.92055	0.755989	0.884021	1.15018	0.781738	1.58706	1.51278	0.810811	0.89299	1.06195	2.02828	1.88963	0.90008	1.0075	1.45675	0.821218	1.17855	1.17163	1.07077	2.49952	1.18978	1.46148	1.16456	1.00045	1.77022	1.27227	0.767088	2.53502	0.811846	1.0404	1.20904	1.1291	2.1029	0.629758	0.800512	1.1697	0.871711	1.41381	1.21263	0.736928	0.67776	1.2452	1.04155	1.6665	0.918122	0.613636	1.04464	0.751481
	Wk24	1.36354	1.10902	1.38566	1.49218	0.795907	1.45636	1.59911	1.08127	1.19403	0.805815	2.00435	1.62261	0.970631	0.718061	0.881829	1.12522	0.859367	1.38634	0.892144	2.11672	0.985736	1.01964	1.20459	0.981563	0.76649	1.41994	0.508959	1.86561	1.04088	0.913145	1.17595	0.987433	1.36767	0.457271	1.37706	1.34641	0.891009	1.67732	1.27052	0.95478	0.92621	0.996298	0.753804	1.29212	1.20665	0.613324	1.10586	1.08609
	Wk28	1.42177	0.923485	1.16346	1.34493	1.13156	1.80797	1.08817	1.19963	1.32081	1.00477	2.18462	1.54567	0.703346	0.562963	0.849348	1.34142	0.57785	2.09682	0.804611	1.77263	0.866768	1.09939	1.06092	0.694352	0.642815	1.31606	0.392518	1.57265	0.786399	1.4577	1.79213	0.91759	0.913123	0.780585	1.61269	1.1533	1.18109	1.5755	1.16698	0.736703	0.78499	1.54169	0.93089	1.56653	1.06338	0.615394	0.982786	0.918035
		LAM IgM
		standard-dose i.d.										high-dose i.d.								i.v.										a.e.										a.e./i.d.
	Pre	1	1	1	1	1	1	1	1	1	1	1	1	1	1	1	1	1	1	1	1	1	1	1	1	1	1	1	1	1	1	1	1	1	1	1	1	1	1	1	1	1	1	1	1	1	1	1	1
	Wk8	1.29105	1.85794	0.909267	2.25754	1.45066	1.1185	1.43975	2.22398	0.812968	1.73786	3.30983	4.51045	1.61309	1.75815	2.52194	2.36315	4.24013	1.726	3.41385	4.55547	2.00889	4.54955	5.08119	1.87972	7.36541	2.86178	3.94391	5.92828	1.24071	4.3444	1.00251	1.01081	1.68246	0.685345	1.07289	1.63712	1.09982	3.20276	0.987846	1.11815	0.991497	1.41604	1.13744	1.91541	0.887721	0.696579	2.14359	0.990223
	Wk24	1.49978	1.39909	1.06353	1.18131	0.748201	0.934101	1.88712	1.44721	0.932925	0.931686	2.17123	2.57576	0.862627	1.35566	1.10724	1.35334	1.16348	2.5068	1.57253	2.55072	1.19517	2.2058	2.38022	1.01048	3.70734	1.24226	1.04727	2.55949	1.41494	1.20282	1.35784	1.08127	1.01327	0.407917	1.4938	1.70875	0.999118	1.81674	0.764474	1.11293	0.836212	3.75568	0.707566	1.97028	1.13858	0.730746	1.48506	1.2113
	Wk28	1.71836	1.45638	1.00441	1.39712	2.67161	1.34744	1.71025	2.05615	1.07803	3.45396	2.41932	2.4687	0.743484	1.00268	0.912116	1.68562	0.987138	2.36807	1.31274	2.12721	0.890565	2.17054	2.37769	1.00416	2.85006	1.14506	0.850282	2.21989	1.36829	2.5862	1.85457	1.03451	1.28628	0.731376	3.30681	1.68578	1.30244	3.29601	1.08089	0.988974	0.863141	2.15154	0.979246	2.6309	1.39551	0.674991	1.83448	1.30807
		PstS1 IgM
		standard-dose i.d.										high-dose i.d.								i.v.										a.e.										a.e./i.d.
	Pre	1	1	1	1	1	1	1	1	1	1	1	1	1	1	1	1	1	1	1	1	1	1	1	1	1	1	1	1	1	1	1	1	1	1	1	1	1	1	1	1	1	1	1	1	1	1	1	1
	Wk8	1.38462	1.32803	1.0046	2.18184	1.01989	1.07897	0.982081	2.65197	1.04272	1.65789	2.24101	4.33805	1.83532	2.01838	1.70495	1.67091	4.76596	1.52144	1.44905	3.32362	1.4767	3.84113	2.56181	1.3653	6.93219	1.71789	3.29303	21.1184	1.15578	2.52972	1.05161	1.05093	2.10707	0.88134	0.990593	1.12476	1.16287	1.83847	0.862389	0.892442	1.03909	0.847774	1.20288	1.16626	0.85554	0.777807	2.00526	0.730941
	Wk24	1.05632	1.46672	2.50212	1.46059	0.838153	1.17577	1.58254	2.83607	1.54087	0.76392	2.47111	2.73586	0.917049	1.10294	1.20007	1.19877	1.14877	1.83478	1.67651	2.31773	0.961049	1.61439	1.83863	0.929353	3.31464	1.36181	1.10399	9.73508	1.68987	1.28994	1.36044	1.1857	2.18388	0.506195	1.44298	1.27764	1.09762	1.91774	0.834616	1.10501	0.849683	1.44303	1.01121	0.964641	1.46093	0.643159	1.59635	1.08766
	Wk28	1.14063	1.22005	2.12878	1.67104	1.99647	1.40255	2.05955	2.63429	1.77568	3.14218	2.23527	2.73332	0.815497	1.10073	1.00023	1.51295	0.960832	2.4362	1.27228	2.06641	0.948462	1.82422	1.86464	0.813065	2.37628	1.2271	0.850486	7.99681	1.51166	1.15154	1.86136	1.24823	1.49131	0.766212	2.90839	1.22524	1.27733	2.59729	0.899267	0.892863	0.934486	1.54889	1.33058	1.2731	1.54596	0.549585	1.68337	1.16361
		Apa IgM
		standard-dose i.d.										high-dose i.d.								i.v.										a.e.										a.e./i.d.
	Pre	1	1	1	1	1	1	1	1	1	1	1	1	1	1	1	1	1	1	1	1	1	1	1	1	1	1	1	1	1	1	1	1	1	1	1	1	1	1	1	1	1	1	1	1	1	1	1	1
	Wk8	1.28514	1.10749	0.971866	1.58689	0.819182	1.10785	1.24322	1.06711	1.05285	1.29786	2.15233	3.11604	1.02236	2.17496	1.28468	1.93852	1.60539	1.30102	1.72834	2.72452	1.32452	3.80591	2.06003	2.78315	1.33967	2.46104	1.58959	1.7053	1.25145	1.52612	1.04935	0.973011	1.08865	0.656867	0.987054	0.94379	0.896938	1.92752	0.672893	0.841188	0.992371	0.953129	1.194	1.27382	0.915164	0.906588	1.33693	0.795959
	Wk24	1.17117	1.27919	1.42447	1.32204	0.521862	1.03177	1.41703	2.10513	1.15636	0.808017	2.18477	2.52354	0.796317	1.01441	1.30061	0.898436	1.47596	1.01308	1.15571	2.21334	1.02644	1.95247	1.10411	2.91471	0.920637	1.06981	1.248	0.626087	1.10165	0.918813	1.08764	0.876274	0.822937	0.384607	1.25949	0.989771	0.809651	1.83741	0.641527	0.800123	1.16301	1.22716	0.792219	1.26035	2.07882	0.814291	1.18742	1.04991
	Wk28	1.55479	0.930782	1.36867	1.44127	1.06629	1.80444	1.13023	2.0962	1.75841	1.36347	2.287	2.17091	0.5528	0.86949	1.44629	0.669501	2.31062	0.956451	1.07808	2.27007	0.932089	2.03629	1.17051	2.85615	0.845841	0.881212	1.20412	0.517663	0.930784	1.22983	1.42289	0.952092	0.598162	0.604788	2.32307	0.94958	0.982195	2.3938	0.682328	0.688824	0.932864	1.18123	1.09442	1.75875	1.80094	0.737176	1.23647	1.1195
		HspX IgM
		standard-dose i.d.										high-dose i.d.								i.v.										a.e.										a.e./i.d.
	Pre	1	1	1	1	1	1	1	1	1	1	1	1	1	1	1	1	1	1	1	1	1	1	1	1	1	1	1	1	1	1	1	1	1	1	1	1	1	1	1	1	1	1	1	1	1	1	1	1
	Wk8	1.39296	0.714947	0.861535	2.04987	0.770397	1.39989	1.268	0.800029	1.10653	0.976345	1.45283	2.09001	1.10209	1.12923	1.53847	0.901268	1.43001	1.16308	1.03803	1.64598	1.21718	1.20937	1.27202	1.11052	1.31258	1.54019	0.597605	2.75736	0.946403	0.636819	0.934666	0.977923	1.66237	0.75	0.92697	1.20414	0.871039	1.47263	1.0841	0.926909	0.799904	0.903319	1.1311	1.53254	0.950298	0.822209	0.889462	0.749196
	Wk24	0.952625	1.02726	1.5931	1.44617	0.903579	1.13923	1.66478	1.14203	1.40455	0.710725	1.91375	1.85912	1.06273	0.915118	1.25499	0.95305	0.827646	1.62686	1.02213	1.71083	1.18326	1.06534	1.27734	0.866778	0.78833	1.36752	0.440246	2.03853	1.01799	0.716187	0.787259	0.744512	0.941525	0.534269	1.15567	1.39468	0.739146	1.59486	0.866862	0.939361	0.881758	1.0294	0.833148	1.20484	1.26916	0.569403	0.964092	1.11821
	Wk28	1.01265	0.754963	1.19545	1.53388	1.34924	1.59849	1.24242	1.14246	2.29943	1.01581	2.10063	1.877	0.604282	0.739082	0.903943	1.56733	0.636099	2.55839	1.07565	1.48422	0.995561	1.0548	1.35853	0.936227	0.550201	1.3368	0.398094	1.91806	0.933813	0.806043	1.18019	0.676709	0.644249	1.00483	2.04484	1.57681	0.937534	1.6084	0.773269	0.922848	0.915817	1.31444	1.25265	1.90389	1.5133	0.579248	0.899869	1.19312
