# Supplementary material for: Robust IgM responses following intravenous vaccination with Bacille Calmette–Guérin associate with prevention of Mycobacterium tuberculosis infection in macaques
Source: Nat Immunol. 2021 Nov 22;22(12):1515–23. doi: 10.1038/s41590-021-01066-1 (PMC8642241; doi:10.1038/s41590-021-01066-1)
Supplement: Source Data Fig. 2 — Statistical source data. [file 41590_2021_1066_MOESM4_ESM.xlsx]

## Sheet: fig_2a
		PPD IgG1
		standard-dose i.d.										high-dose i.d.								i.v.										a.e.										a.e./i.d.
	Pre	1	1	1	1	1	1	1	1	1	1	1	1	1	1	1	1	1	1	1	1	1	1	1	1	1	1	1	1	1	1	1	1	1	1	1	1	1	1	1	1	1	1	1	1	1	1	1	1
	Wk4	0.935922	1.36831	0.972441	1.07809	1.06748	1.03617	0.965587	0.973196	0.971805	0.813918	0.926214	0.914815	1.25885	0.894531	0.948454	1.09711	1.01493	1.20896	1.15233	1.40782	1.73904	23.9673	2.17857	2.83721	23.255	1.3125	6.24038	1.95021	0.933333	1.06127	1.01541	1.06947	1.02087	0.93159	1.01274	1.00206	0.951904	0.945098	1.0592	0.97026	1.10583	0.979508	1.22912	1.19828	0.860279	1.04915	1.10366	0.795953
	Wk16	0.963107	1.0144	1	1.11714	0.92229	1.1383	1.07085	0.962887	0.947368	0.726172	0.914563	0.892593	1.04646	0.931641	1.19794	1.16116	0.899254	1.30348	1.01075	0.970205	1.18526	1.31288	1.01471	1.03171	1.26707	1.0322	1.00577	0.925311	1.01373	1.0547	1.01927	1.02947	0.950664	1.17706	1.06582	1.08454	1.0982	0.933333	1.15011	0.901487	1.06695	1.02869	1.12649	1.14871	1.06786	0.981096	0.878049	0.86172
		LAM IgG1
		standard-dose i.d.										high-dose i.d.								i.v.										a.e.										a.e./i.d.
	Pre	1	1	1	1	1	1	1	1	1	1	1	1	1	1	1	1	1	1	1	1	1	1	1	1	1	1	1	1	1	1	1	1	1	1	1	1	1	1	1	1	1	1	1	1	1	1	1	1
	Wk4	1.03048	1.1	1.04058	0.958209	0.989826	0.97905	0.956399	0.943066	1.94118	1.02466	1.33757	2.34296	4.78178	3.36105	4.57627	1.12682	1.08664	1.03125	72.5261	80.4481	34.1195	294.792	102.578	181.672	66.2939	165.918	178.041	93.1332	0.987755	1.08636	1.1168	0.958393	1.01022	1.03235	1.01127	1.01468	1.03134	7.12168	1.10882	1.14205	9.31579	1.08249	1.03765	18.9324	0.922343	1.03179	2.29279	1.28134
	Wk16	1.19158	1.08551	0.997101	1	1.02907	1.02654	0.967651	1.04088	2.03142	0.956164	0.975989	2.71734	0.720114	8.8326	1.11299	0.989796	1.04405	1.10714	1.28068	2.34699	8.11952	12.3465	28.6604	2.40052	8.90529	58.8003	1.23654	1.07736	1.02041	1.12424	1.65354	1.04017	0.956204	1.07941	1.02254	0.954479	1.03881	1.03217	1.05735	1.04261	9.15058	1.04776	1.16265	18.5089	0.933243	1	1.00901	0.989796
		PstS1 IgG1
		standard-dose i.d.										high-dose i.d.								i.v.										a.e.										a.e./i.d.
	Pre	1	1	1	1	1	1	1	1	1	1	1	1	1	1	1	1	1	1	1	1	1	1	1	1	1	1	1	1	1	1	1	1	1	1	1	1	1	1	1	1	1	1	1	1	1	1	1	1
	Wk4	0.971264	1.50384	0.920199	0.997214	0.959677	1.1137	0.879808	0.994382	0.982857	0.762808	1.03684	0.917989	1.45349	1.02806	1.05769	1.04558	1.03431	1.07105	3.22189	4.05337	2.44604	39.0131	8.39474	6.38439	25.3556	3.68	26.9933	6.73098	0.925	1.1433	1.01907	1.02314	0.944444	1.01934	0.970027	1.0904	1.08397	1.48179	1.00531	1.04233	1.06233	0.955056	1.05045	1.97872	1.07849	1.06068	1.12927	0.925481
	Wk16	1.23276	0.890026	0.982544	0.961003	0.916667	0.979328	0.927885	0.988764	1.08	0.753321	0.986842	0.978836	1.10756	1.20408	1.27198	1.07507	0.889706	0.952632	1.21598	1.1264	1.26139	1.37435	1.32105	1.07225	2.28333	2.02	0.892857	0.915761	0.87	1.16199	1.02997	0.894602	0.909091	1.1547	1.10354	1.12429	1.03053	0.97479	0.920424	1.01852	1.12466	0.969101	1.00593	2.39362	1.05523	0.924757	0.790244	0.862981
		Apa IgG1
		standard-dose i.d.										high-dose i.d.								i.v.										a.e.										a.e./i.d.
	Pre	1	1	1	1	1	1	1	1	1	1	1	1	1	1	1	1	1	1	1	1	1	1	1	1	1	1	1	1	1	1	1	1	1	1	1	1	1	1	1	1	1	1	1	1	1	1	1	1
	Wk4	0.960199	1.01412	0.965	1.00522	0.971576	1.02674	0.921348	0.847059	1.06796	0.871036	0.970874	0.89486	1.19346	0.866337	1.09669	1.09115	0.997625	1.02338	2.52561	1.77724	2.42824	18.2191	2.82888	5.85752	17.5744	2.16667	11.0573	2.46188	0.972222	0.90404	1.01047	0.997567	0.95122	1.03252	0.976623	1.05405	1.0651	1.14092	1.07447	0.981132	1.04737	1.00524	1.08239	1.28607	0.912929	1.05097	1.13648	0.970588
	Wk16	1.06716	0.905882	1.0175	0.994778	0.968992	1.04545	0.867416	0.905882	1.06796	0.89852	0.927184	0.976636	1.03542	1.02475	1.1768	1.11458	0.95962	1.05195	1.1159	1.06538	1.22685	1.64987	1.24599	1.13456	1.33846	1.39062	1.0651	0.901345	0.873737	1.01768	1.06545	0.92944	0.94878	1.21409	1.1013	1.01081	0.934896	1.03794	1.02394	0.938679	1.09211	0.958115	1.0625	1.43781	1.1029	0.956311	0.965261	0.990196
		HspX IgG1
		standard-dose i.d.										high-dose i.d.								i.v.										a.e.										a.e./i.d.
	Pre	1	1	1	1	1	1	1	1	1	1	1	1	1	1	1	1	1	1	1	1	1	1	1	1	1	1	1	1	1	1	1	1	1	1	1	1	1	1	1	1	1	1	1	1	1	1	1	1
	Wk4	1.09864	1.16267	0.960366	1.00621	0.919753	1.10303	0.92623	1.04651	0.991202	0.860731	0.885714	0.802139	1.15203	1.02875	1.0125	1.16716	1.04595	1	0.931751	1.10312	1.15167	3.18895	1.29938	1.24164	2.11765	1.17757	2.04274	1.22319	0.936709	0.987261	1.06977	0.935933	1.0226	1.06061	1.03416	1.05195	1.03977	1.0906	1.06667	0.883249	0.982353	1.06601	0.987261	1.17647	0.937313	1.02065	1.07843	0.997159
	Wk16	1.29592	0.834667	1.11585	0.947205	0.919753	1.08485	1.00546	1.08306	1.14956	0.739726	0.868571	0.935829	1.06419	1.13738	1.0875	1.03284	0.908108	0.948485	1.04154	1.09062	0.956298	1.09302	1.00926	1.09294	1.17647	0.943925	1.01994	0.869565	1	1.08917	1.14618	0.91922	0.918079	1.17273	1.09627	1.08442	0.991477	1.12081	0.963636	0.906091	1.01765	1.05281	0.987261	1.06765	1.06866	1.03835	0.895425	0.997159

## Sheet: fig_2b
		PPD IgA
		standard-dose i.d.										high-dose i.d.								i.v.										a.e.										a.e./i.d.
	Pre	1	1	1	1	1	1	1	1	1	1	1	1	1	1	1	1	1	1	1	1	1	1	1	1	1	1	1	1	1	1	1	1	1	1	1	1	1	1	1	1	1	1	1	1	1	1	1	1
	Wk4	0.876426	1.3865	0.919028	1.0101	1.02141	1.14113	0.928571	1.15242	1.1195	0.766355	1.02778	0.996132	1.01258	1.03668	0.953125	1.0611	1.16766	1.11806	1.14777	1.78125	1.69965	7.34705	1.50973	2.45664	11.7093	3.60762	4.99642	1.52621	0.981818	1.05444	0.885375	1.11619	0.880263	1.10043	1.03808	1.13147	0.948375	1.11203	0.948207	0.801056	1.07889	0.876289	0.931915	1.14056	0.980144	1.10822	0.970315	1.07615
	Wk16	0.956274	1.04294	0.94332	1.04242	0.965739	0.9375	0.846429	1.25404	1.15094	0.827103	1.03241	0.970986	0.932914	0.955598	1.20117	1.31568	0.98004	1.17824	1.14777	1	1.06076	1.39535	1.04669	0.945133	1.56589	1.82287	0.971326	0.875728	0.874747	1.08871	1.05138	0.939048	0.789474	1.19658	1.03006	1.01724	0.950287	0.993776	1.05976	0.838028	1.0064	0.869416	1.04043	1.09639	0.994585	0.921844	0.799629	1.10621
		LAM IgA
		standard-dose i.d.										high-dose i.d.								i.v.										a.e.										a.e./i.d.
	Pre	1	1	1	1	1	1	1	1	1	1	1	1	1	1	1	1	1	1	1	1	1	1	1	1	1	1	1	1	1	1	1	1	1	1	1	1	1	1	1	1	1	1	1	1	1	1	1	1
	Wk4	1.02586	1.09626	0.965612	1.03281	0.94008	1.01796	0.980501	0.984397	1.22691	0.933151	1.06416	1.2863	1.6841	1.2725	1.43902	1.0604	1.06598	0.959554	9.69263	12.1836	14.7295	22.7031	7.83889	21.1858	50.4059	19.2406	29.7552	19.5857	0.989501	1.15694	1.08131	1.0544	1.13305	0.997126	0.966262	1.07872	1.13169	2.69944	0.989262	1.0884	2.11648	0.984375	1.04598	3.06377	1.02473	1.00577	1.48765	1.22932
	Wk16	1.0158	0.946839	0.995873	1.09688	0.949401	0.929558	0.966574	1.04397	1.30901	0.963165	0.898187	1.60274	0.877996	2.0175	1.04065	1.06309	1	0.92887	1.35466	1.24718	3.10656	5.46694	3.72083	1.64339	39.7693	11.9424	1.36387	1.13443	0.929134	1.11389	1.18402	0.977979	1.31044	1.03448	1.12146	1.04665	1.23589	1.03792	0.931544	1.01381	2.21875	0.919271	1.03017	3.61872	0.947802	1.01154	1.04784	1.05515
		PstS1 IgA
		standard-dose i.d.										high-dose i.d.								i.v.										a.e.										a.e./i.d.
	Pre	1	1	1	1	1	1	1	1	1	1	1	1	1	1	1	1	1	1	1	1	1	1	1	1	1	1	1	1	1	1	1	1	1	1	1	1	1	1	1	1	1	1	1	1	1	1	1	1
	Wk4	0.831683	2.52506	1.15222	0.849624	0.986376	0.9274	0.858491	1.03966	1.07576	0.665474	0.986034	4.09302	1.17714	0.968137	1.04306	1.28723	1.21372	1.03631	2.07634	3.78252	3.87789	12.0136	3.91257	4.82436	21.1487	5.1694	18.1664	8.27397	0.933687	1.16667	1.07325	1.10455	0.919355	1.11732	0.956757	1.01554	1.22807	1.17293	1.07143	0.868778	0.970588	0.733333	1	1.67989	1.04416	1.45115	0.965686	1.07733
	Wk16	0.903465	0.930788	0.992974	0.937343	1.10899	0.861827	0.886792	1.25779	1.34091	0.758497	0.851955	2.34038	1.05143	0.914216	1.98086	1.38564	1.09235	0.98324	1.14249	0.98081	1.18316	1.6485	1.25683	1.19906	3.67866	2.60383	0.848568	1.18356	0.859416	1.15714	1.11755	0.904545	0.869355	1.70391	1.15135	0.981865	1.15497	0.954887	1	0.839367	0.943627	0.788235	0.973262	1.84127	1.03117	0.979885	0.779412	0.933333
		Apa IgA
		standard-dose i.d.										high-dose i.d.								i.v.										a.e.										a.e./i.d.
	Pre	1	1	1	1	1	1	1	1	1	1	1	1	1	1	1	1	1	1	1	1	1	1	1	1	1	1	1	1	1	1	1	1	1	1	1	1	1	1	1	1	1	1	1	1	1	1	1	1
	Wk4	1.00554	1.80196	1.31818	0.880282	1.04021	1.10582	1.06037	1.02381	0.846591	0.796512	0.960317	1.93627	1.05707	0.847107	1.22798	1.125	1.17164	1.00244	1.41304	1.63084	2.06912	9.33178	1.60428	2.52405	8.39406	2.56	6.20419	1.80685	0.994709	1.05637	1.08571	1.07919	0.930526	0.949602	0.928382	1.13198	1.13918	1.14209	0.902326	0.952055	1.00265	0.827133	1.05362	1.18421	1.05376	1.0642	0.997442	1.10677
	Wk16	0.969529	1.00978	1.29339	0.941315	1.07775	1.07937	1.0315	2.26455	0.996591	0.736434	0.936508	1.35784	1.11141	0.845041	1.53627	1.26862	1.03483	1.61463	1.04106	0.823832	1.09677	1.7243	1.14439	1.12405	2.05941	1.515	0.874346	2.4401	0.970899	1.4071	1.10769	0.873303	0.882105	1.32361	1.19363	0.918782	1.06443	1.07239	0.84186	0.86758	1.00265	0.787746	1.01072	1.37632	1.10753	0.925926	0.982097	1.02604
		HspX IgA
		standard-dose i.d.										high-dose i.d.								i.v.										a.e.										a.e./i.d.
	Pre	1	1	1	1	1	1	1	1	1	1	1	1	1	1	1	1	1	1	1	1	1	1	1	1	1	1	1	1	1	1	1	1	1	1	1	1	1	1	1	1	1	1	1	1	1	1	1	1
	Wk4	0.947541	1.67365	1.04075	0.920821	1.08361	0.994382	0.944785	0.993333	1.02303	0.826923	0.891975	0.941538	0.97	0.766082	1.02548	1.10692	1.10843	1.13531	1.10149	1.34985	1.54974	2.46203	1.26282	1.49677	3.76071	2.64537	2.84856	1.41806	1.01316	1.09091	1.16912	1.15385	0.955882	0.94704	0.954386	1.08951	0.925714	0.953846	0.868132	0.943953	0.81194	0.822404	0.924837	1.2215	0.963068	1.22848	0.890208	1.07886
	Wk16	1.1082	0.931138	1.00313	0.964809	0.989967	0.803371	0.972393	1.09333	1.09539	0.798077	0.854938	0.929231	0.963333	1.02047	1.47452	1.15409	0.993976	0.976898	1.07463	1.08359	0.824607	1.06329	1.17949	1.22903	1.62143	1.46965	0.889423	1.08696	0.963816	1.04702	1.125	0.996923	0.865196	1.25545	1.27719	0.966049	0.891429	0.966154	0.873626	0.873156	0.943284	0.849727	0.944444	1.37785	0.974432	1.07616	0.913947	0.927445

## Sheet: fig_2c
		PPD IgM
		standard-dose i.d.										high-dose i.d.								i.v.										a.e.										a.e./i.d.
	Pre	1	1	1	1	1	1	1	1	1	1	1	1	1	1	1	1	1	1	1	1	1	1	1	1	1	1	1	1	1	1	1	1	1	1	1	1	1	1	1	1	1	1	1	1	1	1	1	1
	Wk4	1.01562	1.26079	1.00549	1.23319	1.07847	1.08051	1.22268	0.955224	1.19694	1.0434	0.841935	1.10886	1.15369	1.01068	1.09441	1.06597	1.01064	0.883946	1.38462	4.03777	4.79751	12.6925	6.95564	2.77798	15.2399	12.6576	8.46777	7.68662	0.943503	1.0654	0.956284	1.25083	1.12346	0.950081	1.03681	1.1022	0.908563	2.35548	1.23117	1.01331	1.09913	1.01378	0.83609	1.10742	1.0835	0.985663	1.01571	1.18519
	Wk16	1.14453	1.06942	1.0696	1.13655	1.14416	1.02542	1.02474	0.858209	1.2407	1.0217	0.830645	1.04244	1.1018	1.02491	1.25241	1.05382	1.04255	1.16441	1.09615	1.10971	1.746	1.74686	1.10536	1.0722	3.22297	6.58652	1.02947	1.16197	0.958569	0.989673	0.969035	0.847176	1.097	0.980676	1.0593	1.20441	0.827286	1.25314	1.02977	0.942966	1.3513	0.994094	0.815038	1.27344	1.03976	1.10753	0.886562	0.924242
		LAM IgM
		standard-dose i.d.										high-dose i.d.								i.v.										a.e.										a.e./i.d.
	Pre	1	1	1	1	1	1	1	1	1	1	1	1	1	1	1	1	1	1	1	1	1	1	1	1	1	1	1	1	1	1	1	1	1	1	1	1	1	1	1	1	1	1	1	1	1	1	1	1
	Wk4	0.928482	1.48868	1.02717	1.00959	1.0111	0.954866	0.997093	1.01269	1.13812	1.07034	0.847269	1.1189	0.963054	0.942286	1.06024	1.12189	1.08783	1.05731	4.44619	39.721	89.2558	172.61	245.558	15.7479	160.397	70.1733	133.359	89.2298	0.9075	2.75315	1.14615	1.35938	1.39277	1.56716	1.08604	1.13477	1.15031	16.2331	2.13502	1.19565	1.19167	1.00146	0.830015	1.31995	1.04932	1.18475	1.69012	1.47025
	Wk16	0.91468	1.12783	1.07633	1.09041	1.11837	1.02116	0.989826	1.06629	1.18508	1.0869	0.842809	1.24656	1.06404	0.928968	1.26747	1.15072	0.956085	1.16905	1.07218	2.10491	9.93225	5.23797	3.4408	1.14083	36.3074	18.4601	1.84597	2.47311	0.84	1.17632	1.01795	1.15513	1.41928	1.04726	1.57123	1.46226	0.860125	1.98146	1.17892	1.29755	1.40833	1.10787	0.618683	1.7478	0.956164	1.10264	1.05548	1.08285
		PstS1 IgM
		standard-dose i.d.										high-dose i.d.								i.v.										a.e.										a.e./i.d.
	Pre	1	1	1	1	1	1	1	1	1	1	1	1	1	1	1	1	1	1	1	1	1	1	1	1	1	1	1	1	1	1	1	1	1	1	1	1	1	1	1	1	1	1	1	1	1	1	1	1
	Wk4	0.960976	1.79661	1.40642	0.957333	1.08421	0.950249	1.01872	0.94837	1.16292	0.894614	0.92	1.181	1.00252	1.09877	1.05811	1.20366	0.954128	1.01596	2.90659	13.8922	40.2505	149.479	72.1376	6.60766	117.459	27.6471	108.283	147.557	0.983696	1.89278	0.9631	1.24576	1.35805	1.09375	0.994737	1.12861	1.03275	7.35158	1.82658	1.15196	1.30625	1.0026	1.02542	1.15789	0.903226	1.11609	1.53186	1.50239
	Wk16	1.0439	1.21065	1.19786	1.13867	1.16842	0.902985	1.01604	1.17391	1.15169	0.941452	0.906667	1.45249	1.04786	0.987654	1.25182	1.14099	0.91055	1.25	1.12637	1.44424	5.47698	5.01102	2.15699	1.21053	21.2471	9.41629	1.3913	2.88679	0.991848	1.14021	1.08672	1.05085	1.26695	0.910714	1.41842	1.32808	0.875546	1.32421	1.23874	1.17157	2.01875	0.966234	0.786441	1.2996	0.885856	1.11873	0.955882	1.1244
		Apa IgM
		standard-dose i.d.										high-dose i.d.								i.v.										a.e.										a.e./i.d.
	Pre	1	1	1	1	1	1	1	1	1	1	1	1	1	1	1	1	1	1	1	1	1	1	1	1	1	1	1	1	1	1	1	1	1	1	1	1	1	1	1	1	1	1	1	1	1	1	1	1
	Wk4	0.955157	1.64373	1.14123	1.07921	0.917411	1.06952	0.898058	1.05181	1.1292	0.902692	0.934884	1.02461	0.915094	0.95302	0.979296	1.00482	1.1715	1.06579	1.37063	4.96435	9.62335	16.3406	13.4865	2.71569	22.9503	11.7173	14.5845	10.6409	0.960976	1.19593	1.05022	0.993658	1.14094	1.13152	1.09231	1.12853	0.972112	3.09611	1.30263	0.968599	0.954357	0.989637	0.903353	1.06824	0.985714	0.881432	1.25495	1.16704
	Wk16	0.970852	1.30713	1.04784	1.08663	0.984375	1.01604	0.966019	1.09326	0.884956	0.977226	0.969767	1.02237	1.04009	0.961969	1.16977	0.99759	0.995169	1.27105	0.83683	1.0788	2.23128	1.66667	1.45291	1.03431	6.18143	4.99533	1.00966	2.07727	0.943902	1.00185	1.08515	0.881607	1.15213	1.04308	1.0359	1.21337	0.818725	1.1762	0.877193	0.903382	1.04564	0.955959	0.804734	1.14353	0.92381	0.899329	1.01238	1.02004
		HspX IgM
		standard-dose i.d.										high-dose i.d.								i.v.										a.e.										a.e./i.d.
	Pre	1	1	1	1	1	1	1	1	1	1	1	1	1	1	1	1	1	1	1	1	1	1	1	1	1	1	1	1	1	1	1	1	1	1	1	1	1	1	1	1	1	1	1	1	1	1	1	1
	Wk4	0.807588	1.31818	0.949254	1.2	0.968	0.952514	1.15359	1.10476	1.01117	1.08065	1.18276	1.25	0.997275	0.898551	0.902703	0.909091	1.03927	0.955414	1.23851	2.38122	4.09972	6.73232	2.65363	2.09043	5.78505	8.81003	3.56	4.71318	0.843658	1.13483	1.02266	1.27451	1.05322	1.23457	1.10164	1.09116	0.752336	1.95092	1.27019	1.03834	0.88785	1.01534	0.923833	1.0618	0.993939	1.11243	1.18047	1.22715
	Wk16	0.96748	1.2	1.03284	1.21967	1.05067	0.938547	1.09804	1.19048	1.07821	1.16452	1.18966	1.22785	0.986376	0.949275	1.07838	1.17555	0.950262	1.22611	1.04598	1.09669	2.16239	1.40657	1.13408	1.10372	2.32243	3.74934	1.03714	1.27907	0.902655	0.988764	1.00283	0.994398	0.938375	1.04938	1.18033	1.19337	0.852804	1.31902	1.00836	1.06709	1.09346	0.877301	0.776413	1.1264	1.02424	1.03846	0.846154	0.941828
