# Supplementary material for: Robust IgM responses following intravenous vaccination with Bacille Calmette–Guérin associate with prevention of Mycobacterium tuberculosis infection in macaques
Source: Nat Immunol. 2021 Nov 22;22(12):1515–23. doi: 10.1038/s41590-021-01066-1 (PMC8642241; doi:10.1038/s41590-021-01066-1)
Supplement: Source Data Fig. 3 — Statistical source data. [file 41590_2021_1066_MOESM5_ESM.xlsx]

## Sheet: fig_3a
		Week 8
		PPD.R2A	LAM.R2A	PstS1.R2A	Apa.R2A	HspX.R2A	PPD.R3A	LAM.R3A	PstS1.R3A	Apa.R3A	HspX.R3A
	a.e.	-0.197921	-0.410534	-0.332295	-0.387193	-0.00205476	-0.449398	0.0931204	-0.354009	-0.188833	-0.0509065
	high-dose i.d.	-0.139867	-0.450855	-0.0294736	-0.181695	-0.248811	-0.154057	-0.477439	-0.0163285	0.0606734	-0.157286
	a.e./i.d.	-0.167551	-0.377217	-0.0321988	0.0136464	-0.483707	-0.138329	-0.459797	-0.103576	-0.0483962	-0.215147
	i.v.	-0.0289442	-0.269764	-0.0686861	0.280441	0.343629	0.714742	-0.423832	0.773885	0.136319	-0.281394
	standard-dose i.d.	-0.20494	-0.447231	-0.416689	-0.452615	-0.089121	-0.447185	-0.463553	-0.594993	-0.488814	-0.390667
		Week 24
		PPD.R2A	LAM.R2A	PstS1.R2A	Apa.R2A	HspX.R2A	PPD.R3A	LAM.R3A	PstS1.R3A	Apa.R3A	HspX.R3A
	a.e.	-0.206393	-0.443991	-0.412599	-0.471453	0.084414	-0.431484	-0.303358	-0.572998	-0.496236	0.0819278
	high-dose i.d.	-0.200724	-0.458789	-0.396613	-0.450996	0.528911	-0.387747	-0.482965	-0.403322	-0.328613	0.194915
	a.e./i.d.	-0.190555	-0.452422	-0.289666	-0.290396	-0.556579	-0.423677	-0.479113	-0.545969	-0.359339	-0.255565
	i.v.	-0.174859	-0.232863	-0.313375	-0.144006	-0.0921511	-0.142432	-0.366903	-0.285004	-0.203758	-0.16462
	standard-dose i.d.	-0.21806	-0.453823	-0.449805	-0.446634	-0.601898	-0.488717	-0.471072	-0.588859	-0.534005	-0.152913

## Sheet: fig_3b
		Antibody-dependent monocyte phagocytosis (THP-1)
		standard-dose i.d.										high-dose i.d.								i.v.										a.e.										a.e./i.d.
	Pre	1	1	1	1	1	1	1	1	1	1	1	1	1	1	1	1	1	1	1	1	1	1	1	1	1	1	1	1	1	1	1	1	1	1	1	1	1	1	1	1	1	1	1	1	1	1	1	1
	Wk8	1.84118	1.47581	1.15069	1.69871	1.14758	1.05632	1.25199	1.38097	1.10431	1.53296	1.3454	1.0145	0.923245	1.06225	1.15847	1.38246	1.55863	1.14073	1.24436	1.42143	1.64723	0.995859	1.17481	1.82581	1.72265	1.59093	1.27588	1.91251	1.10922	1.80878	1.14553	1.50841	1.30142	1.29801	0.935515	0.790374	1.2744	1.37512	1.51412	1.26127	1.1404	1.46439	1.51404	1.21371	1.12406	1.2412	1.57949	1.15802
	Wk24	1.38488	1.0924	1.22381	1.49773	1.21892	0.978826	1.12404	1.08924	1.11603	1.22822	1.27536	0.874369	0.90498	1.1495	0.989093	1.12982	1.25817	0.959065	1.28283	1.37355	1.34816	1.22148	1.20125	1.71617	1.5292	1.15719	1.26417	1.81493	1.06517	1.6955	1.15589	1.55671	1.16211	1.02243	1.11013	0.706629	1.11564	1.12386	1.5166	1.13989	0.846469	1.22209	1.35734	1.27301	1.16433	1.25716	1.10823	0.978586
	Wk28	1.32487	1.25817	1.19417	1.79185	2.11325	1.01797	1.08373	1.3213	1.06777	1.639	1.13115	0.754901	0.901907	0.994378	0.96204	1.12539	1.16985	0.91278	1.22076	1.43182	1.24535	1.18421	1.07086	1.8526	1.56841	1.01227	1.29051	1.87015	1.12301	1.95909	1.20703	1.55073	1.21586	1.57787	0.993576	0.990362	1.49204	1.31385	1.55896	1.09965	1.04788	1.3282	1.04303	1.0858	1.16031	1.22926	1.43703	0.798838
		Antibody-dependent neutrophil phagocytosis
		standard-dose i.d.										high-dose i.d.								i.v.										a.e.										a.e./i.d.
	Pre	1	1	1	1	1	1	1	1	1	1	1	1	1	1	1	1	1	1	1	1	1	1	1	1	1	1	1	1	1	1	1	1	1	1	1	1	1	1	1	1	1	1	1	1	1	1	1	1
	Wk8	1.70133	1.39429	1.0668	1.55209	0.932045	1.01972	0.805822	1.03819	1.12804	1.09134	1.33315	1.11504	0.94925	0.981092	1.85195	1.29625	1.25202	1.91214	2.23443	2.12012	1.67469	1.72765	1.28648	1.51621	1.61538	1.54312	1.30974	2.45355	1.96756	2.54423	1.43988	2.04658	0.928189	1.33875	0.712762	1.25592	1.7849	1.4691	1.76425	1.29587	1.1837	1.67183	1.56493	1.07563	0.936772	1.15943	1.18315	1.07587
	Wk24	1.12924	1.19034	2.36392	1.21661	0.872195	0.908826	0.944658	1.07302	1.38938	0.76742	1.30432	0.765909	0.553501	0.920161	0.67638	0.805072	0.698407	0.771001	2.2924	1.82659	1.12444	1.01665	1.18239	1.98202	1.21496	1.25272	1.75451	2.8072	1.58073	2.33782	1.38353	1.98815	0.724527	0.755642	1.42716	1.29198	1.65608	1.1235	1.70271	1.90252	0.765193	1.18974	0.677746	1.02968	1.9713	1.36259	0.860776	0.792237
	Wk28	1.36796	1.1674	1.89533	2.20476	2.02993	1.23448	0.87428	1.35048	1.53152	1.24608	1.26527	0.662253	0.566881	1.0235	1.27253	1.05562	0.720619	1.27794	2.80941	1.79995	1.13375	1.84983	1.09524	1.59486	1.16379	1.24529	1.51071	2.93791	2.10449	3.06479	0.752198	1.90279	1.30175	0.839703	2.21766	1.36119	2.43924	1.17234	1.58205	1.18414	0.913197	1.68538	0.746479	1.01053	1.8949	2.04107	0.988458	0.753715
		Antibody-dependent NK cell degranulation
		standard-dose i.d.										high-dose i.d.								i.v.										a.e.										a.e./i.d.
	Pre	1	1	1	1	1	1	1	1	1	1	1	1	1	1	1	1	1	1	1	1	1	1	1	1	1	1	1	1	1	1	1	1	1	1	1	1	1	1	1	1	1	1	1	1	1	1	1	1
	Wk8	1.73042	0.834061	1.30856	1.25098	1.06634	0.273893	1.05414	6.21881	0.789496	1.47727	0.314777	3.55272	0.697674	0.420849	6.16389	0.100717	9.39024	0.962848	7.97486	6.33051	0.213639	1.60812	6.03486	0.53442	1.049	1.11706	6.3141	0.819853	1.67558	0.259069	2.13321	4.94815	2.15806	0.345704	1.07121	1.25879	0.2896	0.394366	8.2971	3.1199	1.75089	8.87967	0.942105	0.184615	1.57927	3.32337	1.42386	0.960177
	Wk24	0.794171	1.14847	1.87531	1.54118	1.06143	0.561772	1.05096	1.96353	1.71849	4.34343	0.456701	1.79052	0.818182	0.50193	3.29167	0.257706	3.4	1.01858	5.97765	4.12147	0.441662	1.85792	9.47712	2.9837	1.02673	0.832958	11.7147	1.49632	1.61022	0.469118	4.88455	2.45185	1.36613	1.28866	3.04334	1.4196	1.168	1.6338	1.69203	1.96939	2.04626	1.88382	0.863158	0.326462	0.533537	3.6581	1.51962	1.62832
	Wk28	1.75471	1.08079	2.37154	0.363922	0.916462	1.24709	1.50955	9.48177	0.644538	0.603535	0.075945	2.43454	0.69556	0.194337	7.30556	0.101075	2.86341	0.756966	5.62849	2.67514	0.117741	1.83841	9.71678	0.773551	0.532294	0.717695	9.27885	0.764706	3.39275	0.146814	0.639432	3.86667	3.90323	0.104124	14.644	3.48995	0.1112	0.280282	5.40942	3.29592	3.30249	1.17427	0.279474	0.0735385	0.972561	3.41303	0.359498	0.531858

## Sheet: fig_3c
		Week 4
		PPD.R2A	LAM.R2A	PstS1.R2A	Apa.R2A	HspX.R2A	PPD.R3A	LAM.R3A	PstS1.R3A	Apa.R3A	HspX.R3A
	a.e.	-0.135513	-0.242797	-0.205391	-0.208682	0.148397	-0.22628	-0.347403	-0.33092	-0.334174	-0.26463
	high-dose i.d.	-0.143636	-0.238747	-0.15181	-0.163321	0.387017	-0.210356	-0.320739	-0.233383	-0.202607	0.519923
	a.e./i.d.	-0.148907	-0.242561	-0.18911	-0.136911	-0.201185	-0.21453	-0.343485	-0.285625	-0.214272	0.200814
	i.v.	-0.0501133	0.413027	-0.129533	0.221044	-1.63245	0.0772057	1.11151	1.69807	1.15751	-0.886045
	standard-dose i.d.	-0.125819	-0.24309	-0.165765	-0.145606	0.943123	-0.227056	-0.347707	-0.356693	-0.393017	-0.340062
		Week 16
		PPD.R2A	LAM.R2A	PstS1.R2A	Apa.R2A	HspX.R2A	PPD.R3A	LAM.R3A	PstS1.R3A	Apa.R3A	HspX.R3A
	a.e.	-0.133851	-0.242919	-0.204889	-0.150006	-0.229187	-0.220901	-0.346837	-0.278352	-0.343395	-0.297851
	high-dose i.d.	-0.164147	-0.243153	-0.227527	-0.246826	-0.678751	-0.211107	-0.344688	-0.266543	-0.250031	-0.0532204
	a.e./i.d.	-0.135602	-0.24275	-0.16564	-0.146071	0.457745	-0.216212	-0.347279	-0.211227	-0.156628	0.416133
	i.v.	-0.122089	-0.220983	-0.137459	-0.15208	-0.0454974	-0.207147	-0.199037	-0.234108	-0.147419	0.112164
	standard-dose i.d.	-0.119044	-0.242766	-0.111926	-0.0978427	0.499187	-0.226071	-0.347802	-0.363939	-0.492072	-0.569003

## Sheet: fig_3d
		Antibody-dependent monocyte phagocytosis (THP-1)
		standard-dose i.d.										high-dose i.d.								i.v.										a.e.										a.e./i.d.
	Pre	1	1	1	1	1	1	1	1	1	1	1	1	1	1	1	1	1	1	1	1	1	1	1	1	1	1	1	1	1	1	1	1	1	1	1	1	1	1	1	1	1	1	1	1	1	1	1	1
	Wk4	1.07895	2.31145	0.900338	1.55493	1.20949	0.877288	0.915674	0.952724	1.32774	0.853633	1.09599	0.66579	1.23721	0.642871	0.988701	0.710022	1.37487	0.739033	1.20471	2.19232	1.51733	1.36449	1.61481	1.81424	1.51594	0.867498	1.1974	1.72586	0.767747	2.32096	0.821373	1.28889	2.08931	1.14187	1.25977	0.725662	0.802437	1.2871	1.34232	0.903277	1.01153	1.7078	1.1629	1.18074	0.595788	1.97457	1.66646	1.91
	Wk16	1.05738	1.7117	0.809814	1.17285	1.71242	0.500439	0.958198	0.825664	2.08934	0.942488	1.38926	1.09317	1.46286	0.914017	1.16366	1.08391	1.31496	0.598422	0.896347	1.81306	1.3989	0.917159	1.36553	1.17852	1.40295	1.26232	0.824226	1.35814	1.10608	2.0912	1.35178	1.21156	1.62943	1.1555	1.52159	1.12876	0.900905	1.39907	1.20178	0.623635	1.1011	1.09188	1.47183	1.92557	0.914103	1.12244	1.81704	1.21883
		Antibody-dependent neutrophil phagocytosis
		standard-dose i.d.										high-dose i.d.								i.v.										a.e.										a.e./i.d.
	Pre	1	1	1	1	1	1	1	1	1	1	1	1	1	1	1	1	1		1	1	1	1	1	1	1	1	1	1	1	1	1	1	1	1	1	1	1	1	1	1	1	1	1	1	1	1	1	1
	Wk4	1.11304	1.71678	1.12103	0.788451	0.855544	0.77449	0.834817	0.994872	1.10816	1.1535	1.06396	0.656824	1.1757	0.892441	0.919069	1.07057	1.30718		1.74182	2.72197	1.04743	3.93649	2.31408	1.55126	3.12717	1.54662	2.29074	2.29866	0.929642	1.37461	0.762456	0.885042	1.24712	0.947592	0.832848	0.990674	0.817595	1.39752	1.41073	0.790134	1.0851	1.14129	1.11139	2.37679	0.706983	1.52414	1.06105	0.924127
	Wk16	1.01681	1.25407	1.26976	0.98945	1.09623	0.922631	0.6717	1.07974	0.970803	1.09117	1.08154	1.09444	1.10117	0.915418	1.85514	1.23126	1.57459		1.19563	1.3704	0.97909	1.30746	1.08622	1.14681	2.60961	1.22088	0.955031	0.892392	0.994233	1.40441	0.955738	0.900847	1.22196	0.840761	0.97398	0.926046	0.740443	1.01573	1.10431	0.912358	1.1612	1.01868	1.11521	2.74328	0.98499	1.63789	1.11211	0.996965
		Antibody-dependent NK cell degranulation
		standard-dose i.d.										high-dose i.d.								i.v.										a.e.										a.e./i.d.
	Pre	1	1	1	1	1	1	1	1	1	1	1	1	1	1	1	1	1	1	1	1	1	1	1	1	1	1	1	1	1	1	1	1	1	1	1	1	1	1	1	1	1	1	1	1	1	1	1	1
	Wk4	1.61714	1.09053	0.673077	0.6875	1.01794	1.02532	2.56429	1.55882	0.985782	0.888889	1.20213	0.578341	1.45623	0.989583	0.787986	1.64324	1.68304	1.10484	2.32796	4.30962	4.84951	19.7006	4.335	11.9754	2.87288	9.1954	13.8163	7.05076	1.01154	1.02905	0.576433	1.10053	0.989899	1.68571	0.694545	1.68586	0.9	1.24549	1.22159	1.20779	1.01119	1.43077	0.947826	1.14644	1.27922	1.07538	1.26733	0.907489
	Wk16	1.14857	1.03292	1.05385	0.8125	1.00897	1.14346	1.65	1.05882	1.41706	2.01282	2.05319	0.5553	0.771883	1.10938	0.60424	1.29189	1.0625	1.16129	0.94086	1.76569	1.6165	4.35329	0.905	1.28079	1.01695	2.97318	1.08127	1.06091	0.811538	0.875519	0.754777	1.16402	1.74411	1.12	1.03636	1.7644	0.813043	0.99639	1.10227	1.24675	1.35821	1.53077	1.46957	1.24686	1.3961	3.92462	1.31683	1.07048

## Sheet: fig_3e
		standard-dose i.d.				high-dose i.d.				i.v.				a.e.				a.e./i.d.
		Donor A	Donor B	Donor C	Donor D	Donor A	Donor B	Donor C	Donor D	Donor A	Donor B	Donor C	Donor D	Donor A	Donor B	Donor C	Donor D	Donor A	Donor B	Donor C	Donor D
	Pre	0.719289	0.792542	0.82254	0.887774	0.813023	0.862066	0.852938	1.06517	0.754489	0.775695	0.977355	1.09741	0.752177	0.967534	0.926558	1.21256	0.934357	0.953863	0.946284	0.979703
	Wk8	0.725946	0.819241	0.72995	1.01283	0.887289	0.821545	0.953035	0.947991	0.705925	0.858428	0.85039	1.12928	0.74546	0.8621	0.983963	1.18766	0.859246	0.786997	0.858063	0.850741
	Wk24	0.647073	0.744914	0.94862	1.15562	0.934782	0.818937	0.988696	0.879531	0.808779	0.904423	0.960516	1.06762	0.789777	0.963036	1.13355	1.19912	0.919363	0.893531	0.951486	1.00835

## Sheet: fig_3f
		standard-dose i.d.				high-dose i.d.				i.v.				a.e.				a.e./i.d.
		Donor A	Donor B	Donor C	Donor D	Donor A	Donor B	Donor C	Donor D	Donor A	Donor B	Donor C	Donor D	Donor A	Donor B	Donor C	Donor D	Donor A	Donor B	Donor C	Donor D
	Pre	0.995453	0.893826	0.972522	1.05544	1.01781	0.93545	1.08454	0.958691	1.06069	0.890886	0.954905	1.02082	1.08194	0.913558	1.09363	1.13391	1.12269	0.972869	1.04185	1.04187
	Wk4	1.13028	0.895559	0.982936	1.06078	1.30952	0.999308	1.01158	1.25956	0.914075	0.815473	0.88864	0.901102	1.09274	0.916842	1.00027	1.10491	1.05879	0.928836	1.00167	1.18279
	Wk16	1.14198	0.883573	1.00416	1.07576	1.4258	1.22909	1.15283	1.22738	1.0801	0.896269	0.925351	1.09902	1.10945	0.963658	1.08533	1.15994	1.1699	0.997373	1.04998	1.14677
