# Supplementary material for: Robust IgM responses following intravenous vaccination with Bacille Calmette–Guérin associate with prevention of Mycobacterium tuberculosis infection in macaques
Source: Nat Immunol. 2021 Nov 22;22(12):1515–23. doi: 10.1038/s41590-021-01066-1 (PMC8642241; doi:10.1038/s41590-021-01066-1)
Supplement: Source Data Fig. 4 — Statistical source data. [file 41590_2021_1066_MOESM6_ESM.xlsx]

## Sheet: fig_4a
Var1	Var2	spearman	pvalue	fdr	neg_log_pvalue	timepoint
Log.Mtb.burden	Apa.IgA	0.255	0.0802972	0.207794	1.0953	Wk28
Log.Mtb.burden	PstS1.IgA	0.194	0.187023	0.380367	0.728106	Wk28
Log.Mtb.burden	Apa.IgG1	0.182	0.214424	0.418984	0.668726	Wk28
Log.Mtb.burden	PPD.R2A	0.164	0.265603	0.483341	0.575766	Wk28
Log.Mtb.burden	HspX.IgA	0.136	0.35712	0.574895	0.447186	Wk24
Log.Mtb.burden	PstS1.R2A	0.115	0.438054	0.648437	0.358472	Wk28
Log.Mtb.burden	HspX.IgA	0.068	0.646228	0.80618	0.189614	Wk28
Log.Mtb.burden	HspX.IgM	0.053	0.72011	0.850932	0.142601	Wk28
Log.Mtb.burden	Apa.IgA	0.046	0.758354	0.871172	0.120128	Wk24
Log.Mtb.burden	LAM.IgA	0.035	0.81564	0.913011	0.0885014	Wk28
Log.Mtb.burden	Apa.R2A	0.027	0.85458	0.933092	0.0682473	Wk28
Log.Mtb.burden	HspX.IgG1	0.019	0.895605	0.95595	0.0478834	Wk24
Log.Mtb.burden	PPD.IgA	0.019	0.898213	0.956921	0.0466207	Wk24
Log.Mtb.burden	HspX.IgG1	0.015	0.919426	0.964898	0.0364831	Wk8
Log.Mtb.burden	Apa.R3A	0.014	0.923501	0.966225	0.0345626	Wk28
Log.Mtb.burden	PstS1.IgG1	0.013	0.929034	0.96861	0.0319684	Wk28
Log.Mtb.burden	PstS1.R3A	0.004	0.979825	0.992509	0.00885129	Wk28
Log.Mtb.burden	PPD.IgA	0.002	0.989181	0.99465	0.00472425	Wk28
Log.Mtb.burden	HspX.R2A	-0.004	0.977195	0.99129	0.0100189	Wk28
Log.Mtb.burden	HspX.R3A	-0.009	0.949298	0.976402	0.0225976	Wk24
Log.Mtb.burden	PPD.R3A	-0.009	0.949153	0.976402	0.0226637	Wk28
Log.Mtb.burden	PPD.IgM	-0.017	0.907796	0.961124	0.0420116	Wk28
Log.Mtb.burden	PPD.IgG1	-0.023	0.877942	0.945728	0.0565341	Wk28
Log.Mtb.burden	HspX.R2A	-0.034	0.816495	0.913614	0.0880466	Wk24
Log.Mtb.burden	LAM.IgG1	-0.051	0.732235	0.857889	0.135349	Wk28
Log.Mtb.burden	PstS1.R2A	-0.077	0.603003	0.779311	0.21968	Wk24
Log.Mtb.burden	Apa.R3A	-0.09	0.544073	0.734724	0.264343	Wk24
Log.Mtb.burden	PstS1.IgA	-0.091	0.536998	0.729338	0.270027	Wk24
Log.Mtb.burden	HspX.IgG1	-0.094	0.524424	0.719652	0.280317	Wk28
Log.Mtb.burden	HspX.R3A	-0.094	0.525627	0.719652	0.279322	Wk28
Log.Mtb.burden	LAM.R3A	-0.105	0.478379	0.683264	0.320228	Wk28
Log.Mtb.burden	Apa.R2A	-0.113	0.44398	0.654537	0.352637	Wk24
Log.Mtb.burden	LAM.IgM	-0.115	0.436962	0.647839	0.359556	Wk28
Log.Mtb.burden	PstS1.IgA	-0.116	0.432825	0.646662	0.363688	Wk8
Log.Mtb.burden	Apa.IgG1	-0.121	0.411203	0.630336	0.385944	Wk24
Log.Mtb.burden	HspX.IgA	-0.122	0.410308	0.629968	0.38689	Wk8
Log.Mtb.burden	PPD.R2A	-0.127	0.39001	0.609496	0.408925	Wk24
Log.Mtb.burden	Apa.IgA	-0.13	0.37986	0.599146	0.420376	Wk8
Log.Mtb.burden	PPD.IgM	-0.131	0.375044	0.594146	0.425917	Wk24
Log.Mtb.burden	Apa.IgM	-0.138	0.349408	0.568502	0.456667	Wk28
Log.Mtb.burden	PPD.IgG1	-0.149	0.313297	0.53496	0.504043	Wk24
Log.Mtb.burden	HspX.R2A	-0.153	0.297809	0.519261	0.526062	Wk8
Log.Mtb.burden	LAM.R2A	-0.153	0.298156	0.519261	0.525557	Wk28
Log.Mtb.burden	LAM.R3A	-0.162	0.27257	0.490112	0.564523	Wk8
Log.Mtb.burden	PstS1.R2A	-0.163	0.26802	0.486176	0.571833	Wk8
Log.Mtb.burden	LAM.IgA	-0.181	0.217633	0.423284	0.662275	Wk24
Log.Mtb.burden	HspX.IgM	-0.184	0.211249	0.414743	0.675206	Wk8
Log.Mtb.burden	HspX.IgM	-0.198	0.177497	0.369584	0.750808	Wk24
Log.Mtb.burden	Apa.IgG1	-0.201	0.170675	0.359788	0.76783	Wk8
Log.Mtb.burden	LAM.R2A	-0.209	0.154289	0.335028	0.811665	Wk8
Log.Mtb.burden	PPD.R3A	-0.209	0.154289	0.335028	0.811665	Wk24
Log.Mtb.burden	PPD.R2A	-0.212	0.148772	0.325496	0.827478	Wk8
Log.Mtb.burden	LAM.R3A	-0.22	0.133786	0.300446	0.87359	Wk24
Log.Mtb.burden	LAM.IgG1	-0.226	0.12243	0.28196	0.912113	Wk24
Log.Mtb.burden	HspX.R3A	-0.235	0.108497	0.258745	0.964581	Wk8
Log.Mtb.burden	PstS1.R3A	-0.235	0.107658	0.257215	0.967953	Wk8
Log.Mtb.burden	PstS1.IgM	-0.24	0.100169	0.244538	0.999265	Wk28
Log.Mtb.burden	PPD.IgA	-0.243	0.0959646	0.237486	1.01789	Wk8
Log.Mtb.burden	PPD.R3A	-0.261	0.0729161	0.192312	1.13718	Wk8
Log.Mtb.burden	PstS1.R3A	-0.268	0.0656267	0.17982	1.18292	Wk24
Log.Mtb.burden	PstS1.IgG1	-0.286	0.0487734	0.144469	1.31182	Wk24
Log.Mtb.burden	LAM.R2A	-0.286	0.0490424	0.14482	1.30943	Wk24
Log.Mtb.burden	Apa.R2A	-0.288	0.0467503	0.139767	1.33022	Wk8
Log.Mtb.burden	Apa.IgM	-0.289	0.0460201	0.138327	1.33705	Wk24
Log.Mtb.burden	PPD.IgG1	-0.297	0.0406997	0.126388	1.39041	Wk8
Log.Mtb.burden	LAM.IgA	-0.297	0.040507	0.126061	1.39247	Wk8
Log.Mtb.burden	PstS1.IgG1	-0.31	0.0319124	0.104257	1.49604	Wk8
Log.Mtb.burden	LAM.IgG1	-0.326	0.0236063	0.0812574	1.62697	Wk8
Log.Mtb.burden	PPD.IgM	-0.33	0.022031	0.0774032	1.65697	Wk8
Log.Mtb.burden	Apa.R3A	-0.334	0.0204795	0.073187	1.68868	Wk8
Log.Mtb.burden	LAM.IgM	-0.381	0.00754474	0.033266	2.12236	Wk24
Log.Mtb.burden	PstS1.IgM	-0.41	0.00381489	0.0186736	2.41852	Wk8
Log.Mtb.burden	PstS1.IgM	-0.417	0.00317691	0.0162659	2.498	Wk24
Log.Mtb.burden	LAM.IgM	-0.454	0.00119288	0.00697378	2.9234	Wk8
Log.Mtb.burden	Apa.IgM	-0.457	0.00108941	0.00647601	2.96281	Wk8

## Sheet: fig_4b
			Mtb burden (log10)
	LAM IgM (week 8)	LAM IgM (week 24)	a.e.	high-dose i.d.	a.e./i.d.	i.v.	standard-dose i.d.
	-0.387634	-0.213403	4.95854
	2.71606	-0.425526	5.88419
	-0.625832	-0.270499	4.85679
	-0.617533	-0.547071	4.34488
	0.0541157	-0.615069	4.78922
	-0.942997	-1.22042	4.86994
	-0.555455	-0.134544	4.73412
	0.0087808	0.0804096	5.84328
	-0.528523	-0.629224	5.27263
	1.57442	0.188403	4.85082
	1.68149	0.542886		1.69897
	2.88211	0.947414		4.83206
	-0.0152504	-0.765715		3.32634
	0.129804	-0.272683		4.5995
	0.893599	-0.521097		4.63205
	0.734813	-0.274997		4.78447
	2.61178	-0.464861		5.26764
	0.0976628	0.878457		4.47122
	-0.640495	-0.863868			4.35793
	-0.510196	-0.515413			5.70025
	-0.442641	-0.596139			5.59952
	-0.212306	2.12734			2.04139
	-0.4909	-0.920776			6.4854
	0.287072	0.341935			6.05048
	-0.740621	-0.489764			4.93616
	-0.931763	-0.897595			5.49185
	0.515251	-0.143281			4.05671
	-0.638118	-0.417042			5.49868
	1.78551	-0.0558102				0
	2.92713	0.92238				0
	0.380551	-0.433174				1.47712
	2.92121	0.577462				0
	3.45284	0.751882				0
	0.251376	-0.617863				6.19018
	5.73707	2.07899				0
	1.23344	-0.386081				0
	2.31556	-0.581068				1.65321
	4.29993	0.931149				1.65321
	-0.337289	-0.12856					6.98433
	0.229602	-0.229247					4.46285
	-0.719074	-0.56481					5.20604
	0.629195	-0.447036					5.93468
	-0.177681	-0.88014					5.84548
	-0.509842	-0.69424					4.28623
	-0.188595	0.258782					5.22973
	0.595638	-0.181129					4.57438
	-0.815374	-0.695416					5.06631
	0.109515	-0.696655					4.77056

## Sheet: fig_4c
Var1	Var2	spearman	pvalue	fdr	neg_log_pvalue	timepoint
Log.Mtb.burden	HspX.R2A	0.235	0.107324	0.177238	0.969303	Wk4
Log.Mtb.burden	HspX.R3A	0.2	0.173047	0.266171	0.761836	Wk4
Log.Mtb.burden	HspX.IgG1	0.091	0.539189	0.656876	0.268259	Wk16
Log.Mtb.burden	HspX.IgA	0.012	0.936902	0.955266	0.0283058	Wk16
Log.Mtb.burden	HspX.R2A	-0.005	0.975441	0.98072	0.010799	Wk16
Log.Mtb.burden	PstS1.R2A	-0.016	0.913028	0.947196	0.0395161	Wk4
Log.Mtb.burden	Apa.R2A	-0.042	0.774886	0.851491	0.110762	Wk16
Log.Mtb.burden	PPD.R2A	-0.06	0.685231	0.775879	0.164163	Wk16
Log.Mtb.burden	PPD.IgG1	-0.07	0.636749	0.736488	0.196032	Wk16
Log.Mtb.burden	PstS1.IgA	-0.096	0.514614	0.635872	0.288518	Wk16
Log.Mtb.burden	Apa.IgA	-0.113	0.44398	0.564701	0.352637	Wk16
Log.Mtb.burden	PstS1.IgG1	-0.118	0.423328	0.545357	0.373323	Wk16
Log.Mtb.burden	PstS1.R2A	-0.119	0.420331	0.543651	0.376408	Wk16
Log.Mtb.burden	HspX.R3A	-0.12	0.414798	0.538099	0.382163	Wk16
Log.Mtb.burden	LAM.R2A	-0.14	0.343693	0.466812	0.46383	Wk16
Log.Mtb.burden	LAM.IgA	-0.143	0.333365	0.454111	0.47708	Wk16
Log.Mtb.burden	PPD.IgM	-0.144	0.330027	0.450604	0.48145	Wk16
Log.Mtb.burden	Apa.R2A	-0.148	0.314372	0.432407	0.502557	Wk4
Log.Mtb.burden	Apa.IgG1	-0.168	0.254506	0.364721	0.594303	Wk16
Log.Mtb.burden	PstS1.R3A	-0.17	0.2471	0.356071	0.607127	Wk16
Log.Mtb.burden	PPD.IgA	-0.18	0.219885	0.324662	0.657804	Wk16
Log.Mtb.burden	Apa.R3A	-0.191	0.194305	0.294343	0.711516	Wk16
Log.Mtb.burden	LAM.IgG1	-0.225	0.123985	0.199681	0.906631	Wk16
Log.Mtb.burden	PPD.R2A	-0.229	0.116721	0.189626	0.932851	Wk4
Log.Mtb.burden	PPD.R3A	-0.272	0.061637	0.109283	1.21016	Wk16
Log.Mtb.burden	PstS1.R3A	-0.274	0.0591914	0.105667	1.22774	Wk4
Log.Mtb.burden	LAM.R3A	-0.282	0.0521765	0.0949693	1.28252	Wk16
Log.Mtb.burden	HspX.IgM	-0.286	0.048461	0.0889663	1.31461	Wk16
Log.Mtb.burden	Apa.IgA	-0.305	0.0347943	0.067487	1.45849	Wk4
Log.Mtb.burden	HspX.IgA	-0.308	0.0331968	0.065166	1.4789	Wk4
Log.Mtb.burden	Apa.IgM	-0.322	0.0254577	0.0514495	1.59418	Wk16
Log.Mtb.burden	PstS1.IgM	-0.327	0.0231918	0.0478365	1.63467	Wk16
Log.Mtb.burden	LAM.IgA	-0.359	0.0122697	0.0273612	1.91116	Wk4
Log.Mtb.burden	LAM.R2A	-0.36	0.0118392	0.0265692	1.92668	Wk4
Log.Mtb.burden	LAM.IgM	-0.367	0.0102923	0.0233802	1.98749	Wk16
Log.Mtb.burden	PstS1.IgM	-0.375	0.00860591	0.0201839	2.0652	Wk4
Log.Mtb.burden	PstS1.IgA	-0.376	0.00850251	0.0200136	2.07045	Wk4
Log.Mtb.burden	Apa.R3A	-0.382	0.00744332	0.0177778	2.12823	Wk4
Log.Mtb.burden	PPD.IgG1	-0.386	0.00667358	0.0162986	2.17564	Wk4
Log.Mtb.burden	HspX.IgG1	-0.394	0.00558996	0.0139668	2.25259	Wk4
Log.Mtb.burden	LAM.IgM	-0.397	0.00521682	0.013316	2.28259	Wk4
Log.Mtb.burden	Apa.IgG1	-0.418	0.00309938	0.00856693	2.50873	Wk4
Log.Mtb.burden	PstS1.IgG1	-0.425	0.00258	0.007415	2.58838	Wk4
Log.Mtb.burden	PPD.IgA	-0.426	0.00250489	0.00729587	2.60121	Wk4
Log.Mtb.burden	LAM.IgG1	-0.431	0.0022266	0.00662592	2.65236	Wk4
Log.Mtb.burden	PPD.IgM	-0.434	0.00206952	0.00620855	2.68413	Wk4
Log.Mtb.burden	LAM.R3A	-0.448	0.00139893	0.00449766	2.8542	Wk4
Log.Mtb.burden	Apa.IgM	-0.469	0.000762019	0.00266662	3.11803	Wk4
Log.Mtb.burden	PPD.R3A	-0.47	0.000759577	0.00266662	3.11943	Wk4
Log.Mtb.burden	HspX.IgM	-0.513	0.000192162	0.000836309	3.71633	Wk4

## Sheet: fig_4d
			Mtb burden (log10)
	LAM R3A (week 4)	LAM IgM (week 16)	a.e.	high-dose i.d.	a.e./i.d.	i.v.	standard-dose i.d.
	-0.352959	-0.301945	4.95854
	-0.345081	-0.293286	5.88419
	-0.344265	-0.297363	4.85679
	-0.347768	-0.293832	4.34488
	-0.347429	-0.287031	4.78922
	-0.347529	-0.296609	4.86994
	-0.347748	-0.283119	4.73412
	-0.346276	-0.285924	5.84328
	-0.347377	-0.301427	5.27263
	0.0687909	-0.272558	4.85082
	-0.303644	-0.301872		1.69897
	-0.0775052	-0.291478		4.83206
	-0.337835	-0.296177		3.32634
	-0.272369	-0.299654		4.5995
	0.312043	-0.290939		4.63205
	-0.340242	-0.293945		4.78447
	-0.347326	-0.298956		5.26764
	-0.348194	-0.293473		4.47122
	-0.342564	-0.293219			4.35793
	-0.325641	-0.290165			5.70025
	0.450054	-0.287313			5.59952
	-0.347452	-0.295048			2.04139
	-0.348083	-0.307643			6.4854
	-0.156877	-0.278573			6.05048
	-0.347372	-0.298954			4.93616
	-0.348055	-0.295183			5.49185
	-0.297914	-0.296397			4.05671
	-0.344405	-0.295693			5.49868
	3.57508	-0.295967				0
	0.273335	-0.269379				0
	1.38462	-0.0678612				1.47712
	6.6304	-0.188717				0
	0.503389	-0.234986				0
	0.301715	-0.2942				6.19018
	0.097236	0.611176				0
	2.55073	0.151691				0
	0.838392	-0.276046				1.65321
	2.37249	-0.2599				1.65321
	-0.347743	-0.300022					6.98433
	-0.34802	-0.294534					4.46285
	-0.347326	-0.29586					5.20604
	-0.347672	-0.295498					5.93468
	-0.348102	-0.294778					5.84548
	-0.346825	-0.297281					4.28623
	-0.347605	-0.298087					5.22973
	-0.348098	-0.296119					4.57438
	-0.329221	-0.29306					5.06631
	-0.349277	-0.295588					4.77056

## Sheet: fig_4e_4f
ID	Group	Mtb.burden	Plasma.Wk8.HspX.IgG1	Plasma.Wk8.PPD.IgG1	Plasma.Wk8.LAM.IgG1	Plasma.Wk8.PstS1.IgG1	Plasma.Wk8.Apa.IgG1	Plasma.Wk8.HspX.IgM	Plasma.Wk8.PPD.IgM	Plasma.Wk8.LAM.IgM	Plasma.Wk8.PstS1.IgM	Plasma.Wk8.Apa.IgM	Plasma.Wk8.HspX.IgA	Plasma.Wk8.PPD.IgA	Plasma.Wk8.LAM.IgA	Plasma.Wk8.PstS1.IgA	Plasma.Wk8.Apa.IgA	Plasma.ToC.HspX.IgG1	Plasma.ToC.PPD.IgG1	Plasma.ToC.LAM.IgG1	Plasma.ToC.PstS1.IgG1	Plasma.ToC.Apa.IgG1	Plasma.ToC.HspX.IgM	Plasma.ToC.PPD.IgM	Plasma.ToC.LAM.IgM	Plasma.ToC.PstS1.IgM	Plasma.ToC.Apa.IgM	Plasma.ToC.HspX.IgA	Plasma.ToC.PPD.IgA	Plasma.ToC.LAM.IgA	Plasma.ToC.PstS1.IgA	Plasma.ToC.Apa.IgA	Plasma.pi.HspX.IgG1	Plasma.pi.PPD.IgG1	Plasma.pi.LAM.IgG1	Plasma.pi.PstS1.IgG1	Plasma.pi.Apa.IgG1	Plasma.pi.HspX.IgM	Plasma.pi.PPD.IgM	Plasma.pi.LAM.IgM	Plasma.pi.PstS1.IgM	Plasma.pi.Apa.IgM	Plasma.pi.HspX.IgA	Plasma.pi.PPD.IgA	Plasma.pi.LAM.IgA	Plasma.pi.PstS1.IgA	Plasma.pi.Apa.IgA	Plasma.Wk8.HspX.R2A	Plasma.Wk8.PPD.R2A
05G	Hi-ID	50	-0.0518262	-0.268035	1.2046	-0.499984	0.673383	0.679618	2.10146	1.36461	0.197659	1.38875	-0.746299	-0.877083	0.750469	-1.29222	-0.790203	-0.101552	-0.497481	-0.357246	-0.436232	-0.263109	1.7712	2.04312	0.335013	0.311466	1.44294	-1.61873	-0.758988	-0.382245	-1.16204	-0.718327	1.52697	0.276901	-0.0644366	-0.292539	-0.0711901	2.21378	2.48251	0.559356	0.194819	1.61374	-0.201028	-0.621211	-0.224161	-1.06905	-0.531448	-0.162617	-0.22882
077	ID/AE	22800	-0.491175	-0.163766	-0.0868022	-0.39121	-0.24258	-0.193647	0.113374	-0.735072	-0.484202	-1.08289	-0.404923	0.955521	-0.146075	-0.424167	-0.206478	-0.464188	-0.379285	-0.513232	-0.608596	-0.306902	-0.708116	0.254473	-0.937058	-0.497939	-1.13529	-1.12982	2.13719	-0.584885	-0.598	-0.55368	-0.450695	-0.406626	-0.395692	-0.526894	-0.338088	-0.929771	0.0021016	-0.650932	-0.465962	-1.06713	-0.740851	0.358952	-0.411791	-0.278522	-0.310639	0.574496	-0.197985
07C	IV	0	-0.41182	-0.441649	2.53872	-0.0287506	0.00302644	-0.302742	-0.232398	1.45866	-0.194044	0.6804	0.15723	0.39123	2.6576	0.137856	-0.481893	-0.932128	-0.452357	0.163013	-0.228367	-0.260002	-0.340407	-0.667797	-0.206364	-0.081539	-0.27626	-0.89258	0.468511	-0.0100769	-0.537117	-0.802231	-0.373749	0.285697	-0.199996	-0.0775699	-0.20335	-0.213657	-0.881152	-0.441287	-0.281473	-0.405961	-0.803235	1.04039	0.00534178	-0.651878	-0.473609	0.35762	0.0195128
07E	Lo-ID	9.64562e+06	-0.196083	-0.24704	-0.460771	-0.260926	-0.251012	0.537827	1.83885	-0.460895	-0.225909	-0.0600272	0.187884	-0.745353	-0.281748	0.204776	0.328399	-0.640248	-0.702296	-0.536082	-0.851338	-0.560916	-0.505006	0.481199	-0.272149	-0.388282	-0.250445	0.0854302	0.188972	-0.660136	-1.32861	-0.319944	-0.462582	-0.659036	-0.511864	-0.82543	-0.416026	-0.362853	0.623136	-0.0744989	-0.346586	0.390461	0.0854302	-0.204677	-0.517372	-1.28397	0.204059	-0.105589	-0.228358
0BD	AE	90895.5	-0.672712	0.106041	-0.493569	-0.491761	-0.189229	-0.519742	-0.863517	-0.506419	-0.339092	-0.116313	0.910993	0.607616	-0.281415	-0.24137	0.0803346	-0.486782	-0.020088	-0.515481	-0.530566	-0.294655	-0.350214	-0.30527	-0.348869	-0.0749339	-0.36659	0.182314	0.11012	-0.559941	0.441029	0.0358913	-0.288457	1.00944	-0.449987	-0.0806273	0.0282132	-0.549559	-0.925544	-0.391047	-0.163074	-0.652042	0.112915	0.385434	-0.161548	0.482387	0.663035	-0.59983	-0.183168
0E1	IV	0	0.033586	0.961566	2.29096	1.38925	0.26391	1.13704	3.25006	2.49099	0.733113	2.34469	-1.82407	-1.20646	0.436976	-0.42136	-0.50919	-0.30269	-0.0978334	-0.424857	-0.318704	-0.220266	1.29064	2.31702	0.678174	0.235603	1.49067	-2.09965	-1.43005	-0.396606	-0.795984	-1.05091	-0.262337	-0.342544	-0.417937	-0.525912	-0.236541	0.753952	1.47832	0.295213	0.111303	1.58546	-2.60071	-1.42247	-0.462614	-1.03293	-0.950429	0.889576	-0.0774012
0EN	ID/AE	501479	-0.545838	-0.0841539	-0.219136	-0.209574	-0.145153	-0.56591	-1.04613	-0.617247	-0.469338	-0.801727	-1.3719	-0.69502	-0.351275	-0.731036	-0.440054	-0.287826	-0.325825	-0.428914	-0.437552	-0.26089	-0.536419	-0.515127	-0.621965	-0.364204	-0.870334	-0.810538	-0.463751	-0.407921	-0.775135	-0.518436	-0.301405	-0.245268	-0.122027	-0.348894	-0.257032	-0.575527	-1.04667	-0.734052	-0.46913	-1.05628	-0.364748	-0.252164	-0.305065	-0.455417	-0.0167892	0.100817	-0.18003
0MI	Hi-ID	67930	1.33849	2.23115	-0.212957	0.476274	0.804897	2.18864	1.7635	2.45028	1.23484	2.99879	0.730446	1.84347	1.47349	4.48496	1.99286	0.392232	1.01595	-0.426545	-0.0873784	-0.0267291	1.64184	1.11265	0.700812	0.442411	2.00892	-0.881268	0.132191	-0.0508289	0.105728	0.142746	1.15157	1.38041	-0.410606	0.71686	0.130706	1.68418	0.925135	0.604005	0.441155	1.4198	-0.0858765	0.159528	0.0838133	1.55908	0.858449	-0.767575	0.0771515
0NF	ID/AE	397671	0.55851	0.40198	-0.0732181	0.0644078	1.139	-0.612658	-1.05873	-0.55616	-0.305888	-0.781526	-0.0500619	-0.503069	1.40244	0.403465	0.200232	-0.00377391	-0.359562	-0.347613	-0.439423	0.282743	-0.301332	-0.776543	-0.694962	-0.366777	-0.867008	-0.491221	-0.414081	0.0629338	-0.235971	0.0673125	0.804509	0.0756049	-0.230623	0.056099	10.5862	-0.0752268	-0.210721	-0.546965	-0.328642	-0.770567	-0.36255	-0.166891	2.65183	0.967303	0.461486	-0.777475	-0.133208
0NR	IV	30	-0.132631	0.434412	0.442518	0.843578	0.430186	0.121544	0.0576743	0.188219	-0.180365	0.00576004	0.74319	0.706087	0.0978526	0.940207	0.328093	-0.257228	-0.116821	-0.361241	-0.166174	-0.0371525	0.0411995	-0.439674	-0.5476	-0.435405	-0.492238	0.436153	-0.046852	-0.333623	0.0309814	0.172821	-0.437201	0.00429495	-0.481435	-0.0836871	-0.17775	-0.403322	-0.72965	-0.823039	-0.441631	-0.649863	-0.362144	-0.0767305	-0.452756	-0.106164	-0.388545	-1.03151	-0.156251
0TL	Hi-ID	2120	-2.23592	-0.3953	-0.511201	-0.585794	-0.222602	-0.15102	-0.648454	-0.169688	-0.00299475	-0.0334989	-1.21057	0.123291	-0.408564	-0.557309	-0.059997	-2.98579	-0.885529	-0.529578	-0.766551	-0.657208	-0.244247	-0.476491	-0.848303	-0.457167	-0.514547	-1.27869	-0.95238	-0.711535	-1.54007	-1.01406	-3.0201	-0.952212	-0.533252	-0.772661	-0.691141	-1.32998	-1.12798	-0.956039	-0.507395	-0.609161	-1.2276	-0.691473	-0.703837	-1.50575	-1.00419	-0.0906613	0.0331465
0TM	Lo-ID	29030	-0.35853	-0.441189	-0.509534	-0.601897	-0.357196	-1.06789	-0.999664	0.0517225	-0.253898	-0.356826	-0.136983	-0.269726	-0.533723	-0.295251	-0.300765	0.428183	-0.52344	-0.513171	-0.588378	-0.330007	-0.328249	-0.139178	-0.363197	-0.185303	-0.0699731	0.0881773	-0.192917	-0.526783	-1.13405	-0.675201	0.0820297	-0.505162	-0.461129	-0.48398	-0.311183	-0.973124	-0.591407	-0.311392	-0.307302	-0.652046	0.0881773	0.0951197	-0.47508	-0.847715	-0.423531	0.0126092	-0.221748
CZRJR	AE	765932	0.534737	-0.0144616	2.7766	-0.243602	0.0876583	-1.25292	-0.30644	2.30013	0.340452	0.342568	-0.147327	0.918936	2.11599	1.20738	2.30896	0.0644443	-0.446438	-0.320148	-0.546176	-0.225846	-1.06496	-0.616608	-0.540684	-0.272739	-0.672042	0.754848	0.367464	0.0487743	0.736555	0.756388	1.96129	1.42803	6.8261	2.44594	2.83543	-0.852154	0.710712	0.710253	-0.341189	-0.152444	1.62232	1.59135	7.94122	4.78373	4.26479	0.244892	-0.140435
DF2A	IV	0	6.80611	6.40095	1.78427	3.16618	1.22341	0.103031	0.719923	2.48564	0.989074	1.23454	0.655955	1.21475	3.10187	1.40189	0.361746	0.587795	0.559716	-0.470105	-0.356266	-0.117663	-0.238067	-0.357044	0.366278	-0.112265	-0.36247	-0.622704	0.243153	-0.394912	-0.227204	-0.473149	0.847461	0.9243	-0.144947	0.120238	-0.0128917	-0.263026	-0.162651	0.334387	-0.00848592	-0.251533	0.961307	0.882066	0.556995	0.464049	0.430368	-0.0406852	1.92587
DF3A	IV	0	0.225445	0.156774	1.37077	1.86919	-0.0990614	0.251406	-0.00380639	2.96637	0.356323	2.44264	-0.0921559	-0.138197	0.00548109	0.19725	-0.347704	-0.0626617	0.0957735	0.828406	0.795721	-0.185275	0.26402	0.093761	0.523999	-0.0013574	2.66243	1.78957	0.611325	0.0291087	0.351483	-0.364941	0.542363	-0.158395	0.692909	0.498947	-0.230341	0.4563	-0.256426	0.521708	0.0115083	2.56461	0.92441	0.157985	0.0233615	0.311681	-0.399414	0.45492	-0.178411
DF4X	ID/AE	110	-0.263667	1.00288	1.6126	3.84581	0.102842	-0.621777	0.192747	-0.347878	-0.491431	-0.614711	2.71472	0.30942	0.653144	1.44924	0.235828	-0.610735	-0.456317	-0.491193	-0.315148	-0.337787	-0.323186	-0.41393	1.76777	-0.197019	-0.156891	2.21301	-0.516855	-0.483652	-0.446072	-0.703895	-0.871037	-0.440006	0.00478777	-0.10182	-0.237072	0.351875	0.915421	0.317209	-0.144661	-0.233639	2.59765	-0.302491	-0.218819	-0.338659	-0.668027	-0.272663	-0.147806
DF5T	Lo-ID	160711	0.169772	-0.344815	-0.507499	-0.606911	-0.303908	-0.720734	-0.687597	-0.806127	-0.413865	-0.583409	-0.924017	-0.502944	-0.55289	-1.12203	-0.783662	0.33669	-0.169217	-0.121511	1.31313	-0.0937175	1.01182	0.535102	-0.666632	0.3268	0.17274	0.517921	0.172957	-0.0663655	0.527595	0.90623	0.837442	0.145078	0.178178	2.24037	0.105785	0.070073	-0.00648109	-0.720091	0.142152	0.0795133	2.23451	0.758738	0.276746	1.52622	2.42468	0.706659	-0.208608
DF7X	Lo-ID	860350	-0.125202	-0.487747	0.157921	-0.467273	-0.307185	2.09357	-0.0388624	0.413059	0.168395	0.444091	0.0495366	-0.500703	-0.237403	-0.681488	-0.604829	-0.600629	-0.464107	-0.42497	-0.403237	-0.393987	0.663849	0.794754	-0.560134	-0.188335	0.00161768	1.13099	-0.126966	-0.433537	-0.525367	-0.310547	0.379939	-0.18599	2.51143	0.381214	0.346728	0.871568	0.435839	-0.364981	-0.0842489	0.200804	0.468876	0.0139514	1.4264	0.210631	0.482734	-0.0726528	-0.198353
DF8J	Hi-ID	39765	2.40878	0.919224	-0.480586	-0.129868	0.239132	-0.0867633	-0.386628	-0.0385206	0.0875442	-0.49905	1.09677	1.21786	-0.0757687	1.01609	1.19307	0.900911	-0.315159	-0.510636	-0.519907	-0.306889	-0.593834	-1.09211	-0.402474	-0.365224	-0.876692	0.627304	0.389648	-0.474662	-0.340274	-0.105104	2.06926	-0.601911	-0.500285	-0.696039	-0.10089	-1.01074	-1.47015	-0.721662	-0.366319	-1.28353	1.21414	0.235907	-0.318226	-0.0313235	0.403174	1.60346	0.56539
DF9F	Hi-ID	42860	0.203705	0.909515	1.87451	2.6767	0.587663	0.882448	0.708386	0.652149	-0.0674744	1.42655	-0.546366	0.133349	1.53182	0.58437	-0.483422	-0.724955	-0.459571	-0.481441	-0.38323	-0.302905	0.211087	-0.69294	-0.627105	-0.317187	-0.512339	0.0486692	-0.562356	-0.501741	-0.58793	-1.14437	0.42606	-0.257128	-0.219795	1.20983	-0.181938	-0.620299	-0.772108	-0.803551	-0.416028	-0.754444	-0.178011	-0.31536	-0.267454	0.139705	-1.30019	-0.0857764	-0.130857
DF9I	Lo-ID	700608	-0.726285	-0.403555	-0.510187	-0.243896	-0.304322	-0.936574	-0.936903	-0.316568	-0.406304	-0.838492	-0.456245	-0.430625	-0.488708	-0.358819	-0.568035	-0.629923	-0.539046	-0.514421	-0.605828	-0.280854	-0.62116	-0.902368	-0.951773	-0.496189	-1.33522	-0.636487	-0.389459	-0.500684	-0.799809	-0.668503	-0.196298	0.358237	-0.144209	-0.0647436	0.0754323	0.434293	-0.0842286	0.787489	0.0767087	-0.425656	-0.366124	0.255475	-0.0541539	0.19557	-0.23984	-0.979976	-0.197812
DFB3	AE	71910	-0.365937	-0.625974	-0.499455	-0.606517	-0.410005	-0.547537	0.104603	-0.721812	-0.390616	-0.453956	-1.12438	-0.525537	-0.470497	-0.63245	-0.730232	-0.757891	-0.591074	-0.496077	-0.603486	-0.232348	-0.896639	0.0239502	-0.400499	-0.237869	-0.389987	-0.210743	-0.257163	-0.420674	-0.31606	-0.691387	-0.555975	-0.365289	-0.505133	-0.515319	-0.40661	0.033932	1.52585	0.0486742	0.0098854	0.1701	0.106235	0.359257	-0.496019	0.217848	-0.419466	-0.268679	-0.245496
DFG1	IV	1549460	-0.198842	0.207989	-0.156528	0.149112	0.82317	-0.131073	-0.40381	0.0714116	-0.235466	0.0310679	1.22328	0.444152	0.439332	0.647421	0.00226843	-0.437201	-0.286277	-0.303361	-0.420696	0.117539	-0.708316	-0.449845	-0.714606	-0.451082	-0.668995	0.413909	-0.0536991	0.00754044	0.00757842	-0.755427	-0.516654	-0.208332	-0.330425	-0.342627	0.0848275	-0.543841	-1.1499	-0.720322	-0.508597	-0.793955	0.263009	-0.648033	-0.148541	-0.382279	-1.01096	0.782382	0.329188
DFH1	AE	22125	0.218797	-0.223469	-0.458072	-0.382322	-0.23805	-0.445093	-0.0902416	-0.714307	-0.390951	-0.581495	-0.137488	-0.345835	-0.478702	-0.241964	1.52492	-0.327868	-0.556174	-0.512917	-0.573248	-0.301461	-0.997875	-0.435537	-0.650592	-0.324296	-0.743111	-0.65303	-0.695746	-0.534757	-0.250988	-1.77077	0.546796	-0.504098	-0.46851	-0.486978	-0.311689	-1.15845	-0.605776	-0.692877	-0.293367	-0.616444	-0.137488	-0.183936	-0.527587	0.245382	-1.28285	1.58378	-0.202811
DFI0	AE	61548.7	-0.087694	-0.488121	-0.434395	-0.342862	-0.346396	1.17587	2.28332	-0.106963	0.131411	-0.388297	-1.14128	-1.16238	-0.479637	-0.745394	-0.680382	0.261813	-0.54522	-0.502122	-0.388351	-0.147029	-0.531294	0.491258	-0.71208	0.169404	-0.832219	-0.0206278	-1.32555	-0.511087	-0.119099	-0.307362	0.163951	-0.289571	1.1428	1.22139	-0.0961704	-1.23533	-0.616663	-0.465213	-0.173142	-1.20774	0.0762188	-1.13627	0.318715	0.718521	-0.265916	-0.0395783	-0.215011
DFJ3	AE	74120	-0.610735	-0.384397	-0.338407	-0.129142	-0.302905	-0.984878	-1.30734	-1.00861	-0.474829	-1.10967	-1.0455	-0.330239	-0.409786	0.425228	-0.712834	-1.34206	-0.550537	-0.512123	-0.633346	-0.363389	-1.49579	-1.72777	-1.25948	-0.660374	-1.56452	0.0216119	-0.512957	-0.529278	-0.821573	-0.723586	-0.449596	-0.286223	-0.388731	-0.303539	-0.275792	-0.381371	-0.939713	-0.966988	-0.531771	-1.19667	-0.787327	0.056693	-0.391743	-0.384591	0.00218936	-0.260818	-0.204035
DFL6	ID/AE	3057750	-0.574749	-0.397123	-0.502704	-0.595014	-0.336219	-0.0823166	-0.303631	-0.599799	-0.315795	-0.212303	0.278789	0.0941855	-0.514401	-0.451517	-0.414997	1.00705	-0.0345311	-0.513989	-0.520395	-0.319988	-0.787962	-1.00499	-0.988518	-0.410593	-0.883539	-1.07147	-0.376776	-0.576961	-0.817809	-0.894009	-0.0795764	-0.490897	-0.510419	-0.608092	-0.403169	0.205527	-0.573356	-0.742849	-0.252636	-0.378667	-0.0587746	-0.779646	-0.553753	-0.842559	-0.456393	-1.27248	-0.196142
DFTA	IV	0	-0.575642	1.95771	-0.445454	-0.0867173	0.223744	0.347456	1.47245	5.03191	2.5179	1.90451	0.902825	0.803803	0.640682	0.383974	0.879678	-0.381825	-0.193085	-0.497013	-0.506452	-0.153507	-0.894102	-0.97407	1.72405	0.728674	-0.419775	0.0933667	-0.551876	-0.0503624	0.252367	-0.191096	0.00581048	-0.425725	-0.504272	-0.556214	-0.336175	-1.45806	-1.27552	0.94885	0.264565	-0.73486	-0.729147	-0.989715	0.110742	-0.159327	-0.613662	-0.881552	0.264762
DFVJ	Lo-ID	19330	-0.79144	-0.532853	-0.50789	-0.444264	-0.375942	0.554246	1.026	-0.616927	-0.377082	-0.356219	0.616706	0.0305334	-0.516572	-0.618007	0.667169	-0.0567223	-0.58053	-0.518022	-0.709457	-0.414214	-0.0630655	0.707439	-0.783671	-0.329204	-0.483321	-0.883045	0.0457715	-0.593623	-1.00805	-0.72165	-0.450321	-0.300736	-0.480178	-0.546715	-0.400297	1.02458	1.56446	-0.409902	-0.217042	0.80755	0.0963843	-0.0659742	-0.550726	-0.804832	-0.638042	0.152461	-0.201271
DFW0	AE	54215	-0.424	-0.574606	-0.511437	-0.652446	-0.264021	-0.565765	-0.891143	-0.658173	-0.420793	-0.558034	-1.24785	-0.628736	-0.541505	-0.965329	-0.645044	-0.371195	-0.358926	-0.373093	0.169947	-0.269868	-0.024141	0.514157	-0.27756	-0.197043	-0.102879	-1.24785	0.268553	-0.418673	-0.218659	-0.228876	2.41426	1.3507	1.09776	6.45422	0.314876	2.08167	1.08848	1.36187	0.527744	1.67401	0.576007	0.540635	1.04609	2.13433	1.66499	-1.06941	-0.191749
DFWG	ID/AE	1.12327e+06	0.776557	1.25265	-0.448615	-0.11402	1.41373	0.868388	1.21964	0.103691	-0.333908	-0.0789434	-0.546366	0.840066	0.0144997	0.559852	0.411009	1.52592	1.00779	-0.489353	-0.0651197	0.525121	0.092309	0.307106	0.153301	-0.433629	-0.101448	0.00550939	1.0145	-0.176745	-0.221462	0.261978	3.59459	1.56588	-0.463044	-0.00744712	1.83118	1.74785	0.975975	0.750677	-0.281065	0.731215	0.507215	1.30207	-0.0491655	1.20041	0.860969	-0.500782	0.0539891
DFX2	Lo-ID	169720	0.0697064	-0.443108	-0.516053	-0.628815	-0.271638	0.241878	0.844946	-0.326436	-0.425003	-0.130062	0.0356784	-0.603257	-0.522773	-0.822044	-0.669109	0.606432	-0.517225	-0.514731	-0.599133	-0.303923	1.18158	1.05538	0.0781089	-0.128018	0.160305	0.682395	-0.603257	-0.532436	-0.780539	-0.644741	0.516978	-0.440143	-0.511747	-0.467907	-0.28778	0.181297	-0.190008	-0.0818341	0.107907	-0.318843	0.165022	-0.462164	-0.538647	-0.422559	-0.705661	0.446736	-0.190445
DFX6	AE	697082	-0.373177	-0.528983	-0.513559	-0.655989	-0.377545	0.0906439	0.00872692	-0.147957	-0.354437	-0.630313	-0.52854	-0.483359	-0.570196	-0.847074	-0.759585	-0.51403	-0.503938	-0.514058	-0.63862	-0.385085	0.541893	0.439441	-0.0831862	-0.278822	-0.553495	-0.0294078	-0.169624	-0.568998	-0.60098	-0.483931	-0.680491	-0.470054	-0.51057	-0.602545	-0.298375	0.973234	-0.0312453	-0.103961	-0.30474	-0.62064	0.362768	0.138193	-0.424615	-0.0519999	0.354281	0.0354688	-0.20885
DFXH	ID/AE	86330	-0.789389	-0.541825	-0.51262	-0.604003	-0.360056	-0.510519	-0.604479	-0.825611	-0.48759	-0.678139	-1.40536	-0.627313	-0.526008	-0.912382	-0.796432	-0.449779	-0.534563	-0.511622	-0.625259	-0.354513	0.244644	0.0987854	-0.598772	-0.188167	1.26595	-1.19392	-0.19188	-0.535489	-0.897427	-0.199601	-0.286263	-0.424182	-0.512916	-0.617364	-0.378532	0.822829	-0.250418	-0.366435	-0.146111	0.801689	-0.625658	-0.398601	-0.517204	-0.549733	-0.647224	-0.719964	-0.220378
DFXL	Lo-ID	37530	0.356782	0.000373642	1.11212	-0.183732	-0.12959	-0.866396	-0.866041	0.382714	0.400918	-0.424286	-0.212584	-2.17708	-0.102183	-1.00942	-0.436543	0.327376	-0.598737	-0.489735	-0.530581	-0.154902	-0.0564394	-0.206809	-0.319685	0.491972	1.30991	-0.306043	-2.18838	-0.501247	-1.08273	-0.7928	0.180342	-0.237968	0.962835	0.0831461	0.0729	-0.0554129	0.0816733	0.230949	0.392172	1.29497	1.26941	-1.70969	-0.130641	-0.608523	-0.277438	-0.652187	-0.211063
DFZ4	Lo-ID	116495	0.704042	0.0573204	-0.412227	-0.223761	0.0630962	-0.140507	-0.665735	-0.893207	-0.395013	-0.448106	1.01603	-0.0635772	-0.288852	0.199303	-0.352832	-0.42466	0.0238108	-0.427188	-0.337847	0.0522857	0.565266	0.0680377	-0.784734	-0.148627	-0.275173	-0.243453	-0.562495	-0.254729	-0.257554	-0.376838	0.114609	-0.180728	-0.426794	-0.161052	-0.0193339	2.6846	0.377033	-0.653518	-0.0324908	0.730648	2.81757	0.286727	-0.254149	0.681826	0.195881	-1.03426	-0.164344
DG02	Hi-ID	60880	-0.405498	-0.418938	-0.283998	0.0255295	-0.264386	-0.626634	-0.840674	0.508565	-0.0843097	-0.0608044	3.22444	4.87004	-0.298064	0.5096	0.543438	0.0541877	-0.340234	-0.509432	-0.214782	-0.245349	-0.504001	-0.0997004	-0.404566	-0.31783	-0.034184	1.91445	0.592428	-0.403124	-0.0740853	-0.0300393	0.371213	-0.447695	-0.501824	0.00984154	-0.313037	0.950787	0.427274	-0.104104	-0.162438	0.209202	2.77145	1.74963	-0.357993	0.5096	0.454886	-0.904986	-0.192847
DG05	ID/AE	310350	-0.324991	-0.114225	-0.221726	0.911565	-0.198427	-0.813867	-1.34664	-0.998453	-0.526036	-0.692466	-0.995272	-0.487814	-0.312198	-0.246215	-0.453049	-0.624218	-0.0770608	-0.0336623	1.31712	-0.0478154	-1.41258	-1.3474	-0.967557	-0.592632	-0.846664	-1.15851	-0.424956	-0.39192	-0.343966	-0.345147	-0.374862	0.887924	0.821771	3.39665	0.637362	-1.38927	-1.34236	-1.01797	-0.638914	-0.975497	-1.26053	-0.248953	0.811563	1.28359	0.194364	-0.617051	-0.202626
DG49	Hi-ID	185198	0.169825	-0.429708	-0.0740148	-0.281613	-0.191785	0.625577	0.0303044	2.20583	1.44649	1.03154	0.233802	-0.31513	-0.291225	-0.00818056	-0.20708	-0.259535	-0.491633	-0.504129	-0.48325	-0.305709	-0.80099	-0.747688	-0.576253	-0.342559	-0.706085	0.0435174	-0.732171	-0.479625	-0.37514	-0.567173	-0.289146	-0.503715	-0.511726	0.631558	-0.383014	-1.25463	-1.43386	-0.735712	-0.435513	-1.08856	-0.165796	-0.528997	-0.526905	1.08767	-0.513159	-0.594547	-0.191301
DG75	IV	0	-0.952781	-0.36191	-0.276151	-0.387228	-0.386939	0.88652	0.25873	0.959454	-0.0610765	0.448597	0.143256	-0.0558892	-0.432506	-0.575504	-1.10157	-0.855239	-0.38962	-0.500327	-0.373505	-0.338247	0.477583	0.618674	-0.505015	-0.237193	-0.122075	-0.138862	0.305194	-0.464875	-0.591152	0.0183618	-0.381463	-0.471212	-0.500013	-0.502341	-0.413313	0.404822	0.365473	-0.59291	-0.303817	-0.195386	0.942591	0.373755	-0.475783	-0.610712	-0.814482	0.329637	-0.186205
DG82	ID/AE	11395	-0.391515	0.117119	-0.344754	-0.12937	-0.169914	-0.654594	-0.296102	0.310024	0.08106	0.0264971	-1.08877	0.0129652	-0.232266	0.0551946	0.00900893	-0.330601	-0.374572	-0.487619	-0.282422	-0.206183	-0.477851	-0.14688	-0.28546	-0.121186	-0.223285	-1.32983	-0.671367	-0.425727	-0.361447	0.12858	-0.026031	-0.12474	0.713157	0.229713	-0.00563876	-0.629948	-0.446864	0.0305089	-0.0781473	-0.14134	-0.867789	-0.544639	0.439268	0.198043	0.274721	-0.466631	0.05397
DJF9	IV	45	-0.245395	-0.0360771	0.673089	-0.229757	-0.223651	-1.34579	-0.972611	1.93797	0.717982	0.641913	1.38525	-0.474395	-0.0754881	0.161347	0.435617	0.580844	-0.140113	2.71837	0.506152	0.447925	-1.71846	-1.60178	-0.681334	-0.364706	-1.16109	1.04768	-0.59008	2.14272	0.732767	1.80581	0.448055	-0.00812721	1.59459	0.126788	0.0808526	-1.81829	-1.8856	-0.859466	-0.49009	-1.34223	1.31023	-0.504388	0.554153	0.782098	1.38291	-0.547644	-0.211793
HBN	ID/AE	315270	-0.328663	-0.43642	-0.420145	-0.386773	-0.12513	-0.986782	-1.01065	-0.732922	-0.549216	-0.87729	-0.546366	-0.883702	-0.463562	-0.326233	-0.0788889	0.0899826	-0.605581	-0.513697	-0.702881	-0.408165	-0.112845	-0.19507	-0.533012	-0.372785	-0.453017	0.11023	-0.853872	-0.545257	-0.823271	-0.635822	-0.514728	-0.627901	-0.515443	-0.682364	-0.461234	0.0645409	-0.604689	-0.445509	-0.335217	-0.336761	-0.0828863	-0.346761	-0.518253	-0.522181	-0.568315	-0.153044	-0.155072
HCA	AE	187339	-0.357748	-0.612445	-0.300319	-0.604174	-0.280148	-0.698225	-0.717601	-0.63382	-0.335587	-0.708588	-0.463813	-0.213034	-0.143697	-0.149362	-0.0716682	-0.25181	-0.561947	-0.52308	-0.651772	-0.36021	-1.01058	-0.670564	-0.724879	-0.367859	-0.854416	-0.694963	-0.398986	-0.5913	-0.481047	-0.239608	-0.662318	-0.402479	1.99477	-0.244538	0.200222	-0.540745	0.0364761	-0.450602	-0.278971	-0.566153	-0.595899	0.116882	2.06787	0.522301	0.40591	0.460961	-0.193032
HCE	Hi-ID	29595	0.0440362	0.388661	-0.349798	-0.144271	0.126309	-0.00658358	0.0134201	-0.0675848	-0.15824	0.474996	-0.000285878	-0.182092	-0.0701018	0.493568	3.65689	-0.157412	-0.489586	-0.534528	-0.644261	-0.420907	1.09177	0.536769	0.638457	-0.00325996	0.258771	0.867018	-0.512957	-0.677375	-0.683775	2.37741	0.469316	-0.238514	-0.516434	-0.303536	-0.248968	3.29788	2.2685	0.513013	0.294198	1.6532	1.63796	3.97963	-0.579727	-0.536094	4.43599	-0.335005	-0.148877
HCL	IV	45	1.49174	5.87239	0.938989	0.937184	1.06545	3.7691	3.33659	3.73236	9.53436	4.15133	0.128761	4.57776	1.22404	3.09005	1.75494	0.38949	3.14307	0.352867	0.445021	0.447002	2.06673	1.70496	0.686104	3.9042	1.05486	-0.921437	2.26643	0.750675	2.7145	2.27844	0.839094	3.03709	0.159053	0.361756	0.282219	1.78141	0.990894	0.379014	3.04445	1.1949	0.0162395	2.46867	0.571892	2.35459	1.69983	0.566167	10.2167
O96	Lo-ID	58960	-0.824836	-0.370862	-0.507311	-0.385515	-0.364957	-0.448832	-0.253907	-0.0568677	-0.0907505	-0.0387798	0.183368	-0.165012	-0.519576	-0.444804	-0.627659	-0.530768	-0.467552	-0.506784	-0.558649	-0.346497	-1.07789	-0.878217	-0.785855	-0.532904	-0.857145	-0.566089	0.471904	-0.543717	-0.515793	-0.502862	-0.0762994	-0.116663	0.225826	0.438734	-0.219325	-0.355377	-0.393282	1.49494	0.643372	0.070836	0.104478	0.247804	-0.249354	0.998634	-0.0809296	-1.17635	-0.225081
OHJ	AE	70927.8	-0.423035	-0.479586	1.43979	1.57283	-0.20224	0.726512	0.603726	1.26778	-0.00143664	1.01318	-0.366124	-0.164805	1.38515	1.3783	0.126041	0.271102	-0.92798	-0.512469	-0.545363	-0.370005	1.01598	1.246	0.014468	0.0377692	0.862625	-0.230942	-1.21454	-0.526093	-0.320945	-0.347737	0.200272	-0.415709	3.43093	1.88905	0.121979	1.04804	0.997828	1.35211	0.373873	1.79218	-0.298533	-0.333606	2.35663	2.18774	2.07689	0.641528	-0.161178
[truncated: 78 more columns]
