# Supplementary material for: Robust IgM responses following intravenous vaccination with Bacille Calmette–Guérin associate with prevention of Mycobacterium tuberculosis infection in macaques
Source: Nat Immunol. 2021 Nov 22;22(12):1515–23. doi: 10.1038/s41590-021-01066-1 (PMC8642241; doi:10.1038/s41590-021-01066-1)
Supplement: Source Data Fig. 5 — Statistical source data. [file 41590_2021_1066_MOESM7_ESM.xlsx]

## Sheet: fig_5a_5b
Group	Sample	Wk7.HspX.IgG1	Wk7.GroES.IgG1	Wk7.PPD.IgG1	Wk7.LAM.IgG1	Wk7.PstS1.IgG1	Wk7.Ag85.IgG1	Wk7.ESAT6_CFP10.IgG1	Wk7.Apa.IgG1	Wk7.EBOV.IgG1	Wk7.HspX.IgA	Wk7.GroES.IgA	Wk7.PPD.IgA	Wk7.LAM.IgA	Wk7.PstS1.IgA	Wk7.Ag85.IgA	Wk7.ESAT6_CFP10.IgA	Wk7.EBOV.IgA	Wk7.Apa.IgA	Wk7.HspX.IgM	Wk7.GroES.IgM	Wk7.PPD.IgM	Wk7.LAM.IgM	Wk7.PstS1.IgM	Wk7.Ag85.IgM	Wk7.ESAT6_CFP10.IgM	Wk7.EBOV.IgM	Wk7.Apa.IgM	Nec.HspX.IgG1	Nec.GroES.IgG1	Nec.PPD.IgG1	Nec.LAM.IgG1	Nec.PstS1.IgG1	Nec.Ag85.IgG1	Nec.ESAT6_CFP10.IgG1	Nec.Apa.IgG1	Nec.EBOV.IgG1	Nec.HspX.IgA	Nec.GroES.IgA	Nec.PPD.IgA	Nec.LAM.IgA	Nec.PstS1.IgA	Nec.Ag85.IgA	Nec.ESAT6_CFP10.IgA	Nec.EBOV.IgA	Nec.Apa.IgA	Nec.HspX.IgM	Nec.GroES.IgM	Nec.PPD.IgM
BCG	IL33	-0.399178	-0.619405	-0.672711	-0.61047	-0.856227	-0.696174	-0.70071	-0.632931	-0.308206	-0.374893	0.0696807	0.161326	-0.981677	0.176135	0.247806	0.0520175	0.0116426	0.0360864	-0.552465	0.218011	-0.186157	-1.08923	-0.228766	0.295358	-0.202208	1.26111	-0.493893
BCG	II21	-0.44119	-0.698861	-0.749196	-0.604603	-0.872168	-0.741102	-0.766605	-0.720686	1.49017	-0.500396	-0.783094	-0.810476	-0.996584	-0.882154	-0.759782	-0.845784	0.199842	-0.861543	-0.398125	-0.107932	-0.0484283	-0.78895	0.903773	0.776788	-0.430177	-0.500504	-0.321209	-0.333201	-0.236074	-0.00617358	0.0414435	1.07399	-0.144448	-0.0205078	0.321568	0.71163	-0.439955	-0.659678	-0.470603	0.00815881	-0.487207	-0.564942	-0.432709	-0.166703	-0.420357	-0.385201	0.865527	1.39372
BCG	HE06	-0.238859	-0.0513413	-0.248604	-0.568503	-0.268906	-0.148881	-0.183814	-0.216139	-0.27532	-0.495591	-1.18418	-1.19637	-0.821375	-1.36091	-1.29909	-1.17626	-0.440317	-1.29065	-0.70986	-0.329142	-0.30911	-1.04335	-0.378406	-0.243451	-0.541156	-0.951503	-0.901362	0.462486	2.66002	2.68462	0.397818	2.62303	2.75548	1.62859	3.13524	2.62861	-0.410089	-0.879943	-0.886289	0.056107	-0.933007	-1.03043	-0.913267	-0.325475	-0.868159	-0.704004	-0.332012	-0.356482
BCG	HN69	-0.444453	-0.736693	-0.71803	-0.167459	-0.588831	-0.755389	-0.757224	-0.623485	0.21935	-0.378513	0.566008	0.522499	-0.0237202	0.840007	0.829995	0.38733	0.503276	0.448282	-0.679585	-1.64042	-1.40677	-0.983302	-1.30067	-1.21339	-1.46509	-1.21011	-1.5202	-0.401894	-0.414888	-0.429868	-0.437724	-0.615015	-0.374769	-0.62049	-0.296235	-0.260839	-0.237378	1.26845	1.35468	-0.318234	1.45908	1.18317	0.7392	0.828931	1.59218	-0.845302	-2.49315	-2.13211
SigH	CK53	-0.280801	-0.0211301	-0.0682382	-0.597274	-0.177433	-0.145514	-0.540019	-0.16493	0.200635	-0.124196	0.593464	0.722889	-0.871833	0.580519	0.839965	0.551192	0.615188	0.646502	-0.249017	-1.04757	-0.899935	0.0918204	-0.397103	-1.21666	-0.4443	-0.48904	-0.596415	-0.345658	-0.248065	-0.169907	-0.271318	0.0806202	-0.346292	2.60484	0.0610637	-0.570877	0.109543	1.71637	1.78714	0.559421	1.51619	1.7979	2.15868	0.646927	1.97684	-0.200757	-0.259496	-0.251655
SigH	IJ23	-0.381962	-0.492381	-0.56415	-0.606243	-0.681182	-0.419599	-0.511053	-0.558892	-0.815892	-0.382864	-0.483991	-0.575287	-0.870028	-0.545599	-0.436812	-0.436287	0.967109	-0.495692	-0.787246	0.408684	0.287846	1.12274	0.505489	0.514465	0.993101	1.83125	0.336493	3.73609	-0.00565665	-0.0415831	-0.552881	-0.0455448	0.13753	-0.286631	0.130312	0.908476	3.74944	-0.570553	-0.63328	-0.652824	-0.547785	-0.488188	-0.525465	0.967109	-0.58168	-0.717141	0.828631	0.739202
SigH	IM73	-0.31572	-0.167168	-0.265143	0.00906202	-0.34348	-0.00790474	-0.334731	-0.440306	-0.370537	-0.242671	0.659035	0.414233	0.069178	0.573452	0.554831	0.426257	-2.47075	0.293395	0.437653	0.619275	0.0715581	1.49165	0.317693	0.19725	0.395972	-0.589813	1.09848	-0.206527	-0.00342081	0.542606	3.59368	-0.135648	0.178269	0.540118	-0.323314	-1.31515	0.259231	1.86018	1.73297	2.82244	1.62957	1.53294	1.83672	-2.3043	1.36367	0.0870678	0.006263	-0.410574
SigH	IN85	-0.0441967	0.492405	0.284942	-0.481393	0.113708	0.731533	0.491262	0.0313535	-0.0378452	-0.286569	-0.0643843	-0.075757	-0.325933	0.0437053	-0.0908448	0.0980702	0.487091	0.0321106	0.692877	0.606911	0.0768639	-0.421203	-0.262767	0.0770714	-0.0294827	0.0251803	0.178709	0.387689	2.27944	2.16666	0.441498	2.02964	1.94452	1.25956	1.71843	-0.0378452	-0.0982935	0.33156	0.395009	1.63159	0.394825	0.187031	0.501918	0.600842	0.500919	0.382366	0.628437	0.418346
SigH	II07	-0.487088	-0.860848	-0.871519	0.0882899	-0.735881	-0.976637	-0.901388	-0.736093	-1.1216	-0.486409	-1.22158	-1.25525	0.279688	-1.26434	-1.28289	-1.23853	-0.107264	-1.22917	2.78215	1.66392	2.16819	0.868331	-0.189777	1.64117	1.96223	1.14289	1.4769	-0.265542	-0.875928	-0.873709	0.326072	-0.600682	-0.990621	-0.901199	-0.684956	-1.04477	0.339605	-1.21736	-1.18744	0.435631	-1.19248	-1.22066	-1.18309	-0.0131506	-1.14273	1.84659	0.364064	0.845495
[truncated: 6 more columns]

## Sheet: fig_5c
			PPD IgM			LAM IgM			PstS1 IgM			Apa IgM			HspX IgM			EBOV IgM
	Group	Animal	Pre	Wk7	Wk15	Pre	Wk7	Wk15	Pre	Wk7	Wk15	Pre	Wk7	Wk15	Pre	Wk7	Wk15	Pre	Wk7	Wk15
	BCG	IL33	1	0.601196		1	0.811674		1	1.06499		1	1.22607		1	1.01995		1	1.59864
	BCG	II21	1	0.915842	1.63762	1	1.15135	2.03209	1	2.03391	5.60031	1	1.30643	2.09199	1	1.38113	1.41137	1	1.077	0.813425
	BCG	HE06	1	0.700752	1.401	1	0.863564	1.38106	1	1.05912	1.75966	1	1.03645	1.1125	1	0.651631	0.665334	1	0.346383	0.392766
	BCG	HN69	1	1.64549	0.773264	1	0.931496	0.293255	1	1.06459	0.240326	1	0.748461	0.465423	1	0.722478	0.334681	1	0.736677	0.751829
	SigH	CK53	1	1.17314	1.42952	1	2.14769	3.52837	1	1.71636	2.07361	1	1.17836	1.45691	1	1.73005	1.84299	1	0.858867	1.18663
	SigH	IJ23	1	1.1787	1.37396	1	3.31387	3.57315	1	1.39137	1.55672	1	1.61251	1.95781	1	0.470539	0.634593	1	1.19479	1.41701
	SigH	IM73	1	1.375	2.24492	1	3.73118	3.21727	1	1.16353	0.516259	1	1.96711	1.62305	1	3.33694	2.51653	1	1.12003	1.20364
	SigH	IN85	1	1.04275	1.14684	1	1.56735	1.70332	1	0.915519	0.776663	1	1.53908	1.7379	1	3.93419	3.20756	1	0.940816	0.939796
	SigH	II07	1	1.87609	2.1087	1	3.02608	1.47212	1	1.12192	0.623238	1	2.14321	1.54727	1	8.82331	6.634	1	0.962264	0.918868
