# Supplementary material for: Robust IgM responses following intravenous vaccination with Bacille Calmette–Guérin associate with prevention of Mycobacterium tuberculosis infection in macaques
Source: Nat Immunol. 2021 Nov 22;22(12):1515–23. doi: 10.1038/s41590-021-01066-1 (PMC8642241; doi:10.1038/s41590-021-01066-1)
Supplement: Source Data Fig. 6 — Statistical source data. [file 41590_2021_1066_MOESM8_ESM.xlsx]

## Sheet: fig_6a
		A194 IgG1	A194 IgM	Isotype IgG1	Isotype IgM	Rifampin
	Donor A	0.966423	0.959894	1.09812	1.13152	0.569376
	Donor B	1.20057	0.952566	0.976003	1.00863	0.47623
	Donor C	0.922408	1.13645	1.08155	1.19045	0.535029
	Donor D	0.799345	0.908638	1.04187	1.09494	0.460557

## Sheet: fig_6b
		A194 IgG1	A194 IgM	Isotype IgG1	Isotype IgM	Rifampin
	Donor A	0.748707	0.778963	0.745043	0.893163	0.290696
	Donor B	0.934837	0.755413	1.11468	0.941468	0.327259
	Donor C	0.8483	0.4342	0.8008	0.7488
	Donor D	1.0491	0.6459	0.9571	0.8797
	Donor E	0.912043	0.769599		0.998999	0.120983
	Donor F	0.846903	0.763189		1.05082	0.0762791
