# Supplementary material for: Robust IgM responses following intravenous vaccination with Bacille Calmette–Guérin associate with prevention of Mycobacterium tuberculosis infection in macaques
Source: Nat Immunol. 2021 Nov 22;22(12):1515–23. doi: 10.1038/s41590-021-01066-1 (PMC8642241; doi:10.1038/s41590-021-01066-1)
Supplement: Source Data Extended Data Fig. 1 — Statistical source data. [file 41590_2021_1066_MOESM9_ESM.xlsx]

## Sheet: extended_fig1a
		PPD R2A
		standard-dose i.d.										high-dose i.d.								i.v.										a.e.										a.e./i.d.
	Pre	1	1	1	1	1	1	1	1	1	1	1	1	1	1	1	1	1	1	1	1	1	1	1	1	1	1	1	1	1	1	1	1	1	1	1	1	1	1	1	1	1	1	1	1	1	1	1	1
	Wk8	0.827986	0.883275	0.993174	1.07895	1.08348	1.05455	1.1451	0.972644	1.3634	0.855401	0.824126	3.38329	3.01522	7.46694	1.64349	1.125	1.13793	1.49277	2.90119	2.0906	1.4311	18.8461	1.24575	5.49133	4.95247	1.18056	0.966543	88.1912	1.20596	1.56338	0.684641	1.04167	0.939623	1.03142	1.13419	0.99115	1.12346	1.38989	1.08203	1.23221	1.62382	1.50173	1.09744	3.18955	0.894737	1.04321	3.18939	1.44096
	Wk24	0.204437	0.905923	4.35666	1.14575	0.844974	0.922314	1.12745	0.869301	2.38964	0.855401	0.960541	1.25072	0.442215	3.64961	0.939394	1.15769	1.18008	0.815751	1.62181	1.10085	1.31272	4.61084	1.23819	5.49566	1.06844	1.23214	1.09108	42.6803	0.61617	0.992958	1.21963	1.06771	0.977358	1.00924	1.25368	1.01416	1.30453	0.929853	1.14844	1.16292	1.23041	1.08131	0.952077	1.93192	1.01528	1.13992	1.47917	0.881913
	Wk28	0.210239	1.01916	3.17065	1.31781	4.25724	0.985124	1.14902	1.0152	2.26679	1.10453	0.722661	1.54755	0.399308	2.95181	1.08734	1.19038	1.04789	0.611994	4.02215	0.967521	1.11661	5.00387	1.14934	6.50578	1.19202	1.06151	1.09665	24.0157	1.03021	3.26408	1.21781	1.03819	0.984906	1.122	1.83088	1.13097	1.50823	2.66884	1.0625	1.31086	1.81975	1.0173	0.875399	2.16784	1.03905	1.44444	1.59848	1.0299
		LAM R2A
		standard-dose i.d.										high-dose i.d.								i.v.										a.e.										a.e./i.d.
	Pre	1	1	1	1	1	1	1	1	1	1	1	1	1	1	1	1	1	1	1	1	1	1	1	1	1	1	1	1	1	1	1	1	1	1	1	1	1	1	1	1	1	1	1	1	1	1	1	1
	Wk8	1.18471	3.64099	2.57075	150.702	41.3692	1.27285	0.976155	9.40282	1.74945	12.1145	2.52393	2.44302	1.46979	1.40881	8.62815	40.698	132.443	1.66912	4.0649	179.435	113.819	5.77275	50.2563	2.69289	36.4112	210.736	30.7693	7.21369	0.999869	550.898	1.12894	29.9895	4.99673	192.574	1.04052	0.762399	13.8225	463.77	472.435	16.6295	1.87466	13.6358	27.1144	1.01958	1.14341	27.7255	430.244	8.16486
	Wk24	0.280518	1.8567	59.0101	250.264	1.36137	0.55726	1.02235	2.42959	2.09036	7.31426	1.93706	1.04557	0.459549	1.1957	0.672096	60.6749	3.73507	0.814678	2.45665	31.9557	47.9021	2.83089	61.2594	3.2058	91.0788	76.1565	316.444	7.00007	0.415042	338.307	1.16222	10.0228	1.86765	1.73148	219.22	0.72895	5.45734	18.7277	99.483	9.35488	2.00152	2.42708	0.957478	1.10845	1.03101	56.4865	233.427	0.537489
	Wk28	0.324717	13.5331	55.5718	685.077	846.872	9.38159	1.64978	10.4509	2.30013	144.529	2.01065	1.73598	0.324625	1.19534	2.82679	145.523	1.82389	0.793227	3.37512	18.6481	37.9732	4.28704	68.8833	2.90736	40.4728	26.5618	349.064	6.7201	0.68188	952.559	1.25196	50.0911	85.2859	179.642	744.09	3.05652	36.729	577.937	495.037	17.8177	2.10903	4.20602	1.09824	1.14688	1.0646	125.14	386.614	0.510394
		PstS1 R2A
		standard-dose i.d.										high-dose i.d.								i.v.										a.e.										a.e./i.d.
	Pre	1	1	1	1	1	1	1	1	1	1	1	1	1	1	1	1	1	1	1	1	1	1	1	1	1	1	1	1	1	1	1	1	1	1	1	1	1	1	1	1	1	1	1	1	1	1	1	1
	Wk8	1.2891	1.01934	1.08451	1.03243	1.34949	1.0625	1.02785	1.08865	1.5976	1.11751	0.614563	3.69352	2.88569	5.89951	4.01496	1.95	1.15764	1.75748	23	2.85753	1.70853	7.74854	1.44731	5.01958	1.45799	1.52542	0.938424	21.0346	1.40852	1.4717	1.73054	1.22133	1.05382	1.35	1.00985	1.16084	1.40347	7.08314	1.65896	1.84492	3.27924	6.41839	1.24884	2.77713	0.913242	2.46703	2.96335	2.34992
	Wk24	0.21937	0.983425	2.87324	1.26757	0.994898	0.834052	0.962025	0.884752	1.91257	0.889401	0.794552	1.11909	0.186723	4.02227	1.28429	1.39412	1.19212	0.768189	7	1.26849	1.02607	1.4386	1.44496	6.20147	1.08401	1.48023	1.35468	16.2136	0.600832	1.34198	1.90937	1.22933	1.09915	0.830952	1.74877	0.983683	1.05446	1.10214	1.35549	1.67647	1.70423	1.37011	1	1.94119	1.02283	1.98901	2.36649	0.979782
	Wk28	0.242615	1.14917	2.94836	1.48378	13.1122	1.28664	1.13924	1.38652	3.26707	2.14286	0.680434	1.90718	0.148917	2.12373	1.69825	2.81176	1.02709	0.844877	14.2	1.23288	1.06635	2.07797	1.28337	5.24796	0.867209	1.13559	1.28571	12.1958	0.813929	5.95991	1.63869	1.25867	1.26062	1.04286	7.58374	1.04895	1.65347	6.81473	1.30347	1.73262	2.4109	1.45287	1.07907	1.91633	0.949772	6.60989	1.81152	0.830482
		Apa R2A
		standard-dose i.d.										high-dose i.d.								i.v.										a.e.										a.e./i.d.
	Pre	1	1	1	1	1	1	1	1	1	1	1	1	1	1	1	1	1	1	1	1	1	1	1	1	1	1	1	1	1	1	1	1	1	1	1	1	1	1	1	1	1	1	1	1	1	1	1	1
	Wk8	0.684448	1.25872	1.08644	1.07882	1.04739	1	1.03676	1.31434	1.70036	0.966427	1.60181	1.34313	1.617	2.13744	2.4878	1.16908	1.35308	1.41312	2.17905	2.07816	2.35185	3.36952	1.22335	2.68329	2.43947	1.02392	1.01683	12.2505	1.26283	2.41099	0.805716	1.27612	0.941606	1.09847	0.874725	0.979684	1.24235	1.87381	2.63021	2.11921	1.37793	4.27829	1.04938	1.53681	0.934211	1.75982	5.25	1.8959
	Wk24	0.224643	1.17151	4.12967	1.54187	0.962085	0.870103	1.12745	1.01838	1.57309	0.973621	1.19548	1.00951	0.414977	1.65942	1.07114	1.06039	1.10706	0.683135	1.03862	1.09425	2.37269	1.81115	1.32741	3.40023	1.09211	1.2823	2.01442	8.86374	0.448014	2.06545	1.00966	1.22139	0.965937	0.888403	1.81319	0.995485	1.09176	1.05476	1.26562	1.43709	1.84024	0.909091	0.82716	1.39272	0.864035	2.00462	4.045	0.805461
	Wk28	0.227273	1.24709	3.18271	2.50246	4.00474	1.18557	1.10294	1.59926	1.99564	1.47242	0.997285	1.41227	0.294072	1.24056	1.4248	1.13527	0.8041	1.06175	1.71504	1.14253	2.34954	2.49145	1.19289	3.90255	1.08421	1.03828	2.24038	5.9033	0.68407	11.0628	1.12978	1.18657	1.20681	1.10284	4.10769	1.04289	3.32706	3.36905	3.57031	1.82561	1.70894	1.30241	0.830688	1.24148	1.00439	3.33025	2.72	0.738908
		HspX R2A
		standard-dose i.d.										high-dose i.d.								i.v.										a.e.										a.e./i.d.
	Pre	1	1	1	1	1	1	1	1	1	1	1	1	1	1	1	1	1	1	1	1	1	1	1	1	1	1	1	1	1	1	1	1	1	1	1	1	1	1	1	1	1	1	1	1	1	1	1	1
	Wk8	1.02098	1.05282	1.23977	1.02985	0.785455	1.09049	1.16975	0.873747	0.770833	0.732558	1.00562	0.842667	1.025	1.48133	1.02632	0.805654	0.889273	0.959184	1.14575	1.28904	0.771574	1.03846	1.17196	1.26016	0.811966	1.13821	0.901907	1.20192	0.88785	1.11538	0.977049	1.47603	1.03876	0.979167	0.761364	1.05897	1.17358	1.22222	1.20417	1.07658	0.84	0.975976	0.706667	0.91453	0.855491	0.883212	0.923729	1.0082
	Wk24	1.45455	1.05634	1.61404	0.839552	0.818182	0.935035	1.18519	0.721443	0.732143	0.732558	1.16573	1.016	1.35	1.56846	1.21805	0.957597	1.32872	0.838435	1.16194	1.28571	0.558376	0.615385	1.2619	1.0935	1.00855	1.04065	0.93733	1.00321	1.02804	1.02797	1.12787	1.88699	1.11628	0.75	0.725	0.915385	1.4	1.38697	1.3	1.47748	1.05091	1.02703	0.64	0.805556	0.855491	0.90146	0.881356	0.897541
	Wk28	1.51049	1.00704	1.72515	0.962687	1.01455	0.900232	1.29938	0.643287	0.755952	0.697674	0.851124	0.906667	1.45833	1.78423	1.44361	0.872792	1.0173	0.482993	1.90688	1.22924	0.796954	0.771978	1.27513	1.12602	0.965812	1.06098	1.03542	1.20833	1.21184	1.13986	1.08852	1.34589	0.922481	0.700521	0.75	1.2	1.46038	1.58238	1.47083	1.32883	0.938182	0.768769	0.789333	0.529915	0.780347	1.0365	1.04661	1.0041

## Sheet: extended_fig1b
		PPD R3A
		standard-dose i.d.										high-dose i.d.								i.v.										a.e.										a.e./i.d.
	Pre	1	1	1	1	1	1	1	1	1	1	1	1	1	1	1	1	1	1	1	1	1	1	1	1	1	1	1	1	1	1	1	1	1	1	1	1	1	1	1	1	1	1	1	1	1	1	1	1
	Wk8	3.03861	1.10788	1.25615	1.05195	1.42496	1.15116	1.01746	2.97094	1.61629	1.01266	0.91565	6.95895	1.67127	5.61853	5.17037	1.60955	1.35945	2.59466	5.96343	4.03756	5.73712	12.0317	1.36039	3.80179	15.4189	1.65647	2.17579	15.0739	5.96444	3.99203	0.953004	1.54812	0.988048	1.30586	1.0092	1.07401	1.16638	1.2269	2.11111	2.25455	3.20158	4.71241	1.61189	4.41989	1.0161	1.8273	10.5575	1.44937
	Wk24	0.518147	0.965753	2.56729	1.17532	0.858841	1.05378	1.00317	1.12821	1.53059	1.09019	1.57454	1.71549	0.244025	3.10665	1.21852	1.40871	1.08688	1.37548	2.91602	1.73396	2.60568	3.76051	1.41721	3.22876	0.873181	1.27518	1.5072	22.3632	4.70815	1.46215	1.47254	1.14029	0.857902	0.982567	1.60123	1.15523	1.35163	0.192712	1.31111	1.53333	1.10968	1.24526	1.08217	2.72869	1.18196	2.10306	3.40357	0.782708
	Wk28	0.695753	1.18493	2.48336	1.92208	3.68351	1.83285	1.09841	6.03761	1.13608	1.84177	1.32838	1.47284	0.268543	2.65819	1.66296	1.42697	1.21124	1.61563	3.37453	1.31768	2.09769	6.55516	1.36201	3.69374	0.70894	1.26259	1.70461	17.9935	7.33259	5.99004	1.40472	1.00979	1.40505	1.30269	2.8681	1.07942	2.18696	2.37153	1.53704	1.74848	1.56917	1.72847	0.979021	2.31477	1.19002	3.88301	2.97245	1.07167
		LAM R3A
		standard-dose i.d.										high-dose i.d.								i.v.										a.e.										a.e./i.d.
	Pre	1	1	1	1	1	1	1	1	1	1	1	1	1	1	1	1	1	1	1	1	1	1	1	1	1	1	1	1	1	1	1	1	1	1	1	1	1	1	1	1	1	1	1	1	1	1	1	1
	Wk8	1.63587	31.4222	1.29065	216.723	86.2008	1.37666	2.68127	4.8815	1.59961	4.7073	1.95698	1.59311	1.06194	1.24345	2.62163	97.6236	103.803	1.83151	2.45927	45.1371	285.001	2.42932	12.1611	1.86396	73.4621	216.896	5.52587	1.97268	1.79129	158.621	1.08592	165.839	147.646	285.169	1.15227	0.363966	4.06775	264.261	656.321	4.04682	2.04765	4.31573	46.7265	1.14134	5.26758	3.54713	196.915	2.48051
	Wk24	0.470108	16.0922	3.62805	226.92	2.48907	0.52456	2.9502	2.40002	1.68377	3.28784	1.83248	1.24828	0.705507	1.02242	1.10759	51.4867	44.6285	1.0518	2.14517	15.466	91.6238	1.48706	16.9806	1.62855	37.2575	131.268	24.1757	2.71098	1.43382	73.2345	1.06689	54.2627	77.4618	22.0649	453.016	0.812132	2.68987	26.8564	210.532	2.85601	1.61448	1.53984	1.74014	1.20182	1.35385	4.75865	118.922	0.519431
	Wk28	1.08979	134.882	3.11096	498.534	293.46	3.57523	45.5757	6.40299	1.78578	22.0334	1.66358	1.0564	0.653007	1.03707	1.62437	112.486	43.1087	0.9686	2.40418	9.92012	80.2786	2.03121	22.6738	1.71171	26.3211	67.704	22.5677	2.42509	1.71609	255.356	0.991687	112.545	412.857	226.354	795.698	10.9887	8.48108	334.974	505.312	3.19786	1.90823	2.76862	1.76463	1.27365	0.869231	5.87459	180.456	0.457014
		PstS1 R3A
		standard-dose i.d.										high-dose i.d.								i.v.										a.e.										a.e./i.d.
	Pre	1	1	1	1	1	1	1	1	1	1	1	1	1	1	1	1	1	1	1	1	1	1	1	1	1	1	1	1	1	1	1	1	1	1	1	1	1	1	1	1	1	1	1	1	1	1	1	1
	Wk8	10.0935	1.21591	1.23136	0.993318	2.13544	1.3803	1.07062	1.77564	1.79537	1.15781	0.700486	5.83963	1.1761	5.10208	13.1136	4.66516	2.6555	2.4866	19.8389	10.6397	10.79	19.7094	2.47015	2.8712	5.16576	1.80097	2.67097	8.58541	3.63636	3.46053	1.97754	2.59518	1.97073	2.9378	1.2037	1.02421	1.38562	15.314	2.89679	3.10609	4.66211	8.76752	1.39119	3.50458	1.06061	6.48889	5.48357	2.45255
	Wk24	0.314268	1.31534	11.6401	1.40312	0.948081	0.856061	1.34624	1.4765	1.94749	1.20266	1.32731	0.947715	0.231453	2.42313	2.50892	3.4819	2.43541	1.7483	11.1048	2.04803	3.46	3.32756	2.3041	2.75577	1.44565	2.31068	2.37849	7.9603	3.1563	1.61404	2.38375	1.36627	1.42439	1.11962	3.40046	1.13801	1.10675	1.3186	1.13532	2.32696	1.17155	1.79299	1.21762	1.93874	1.08523	7.80351	3.23709	1.20073
	Wk28	0.49631	1.69886	8.49871	2.08909	4.10835	1.60758	2.02733	4.63248	2.70347	5.9402	1.29336	2.91564	0.262139	2.34047	5.43099	5.36199	21.5981	1.99404	10.6959	1.70961	2.72	5.6315	2.23881	3.36452	1.49457	1.45874	2.46882	7.31025	2.87719	7.53947	2.05614	1.51084	4.80244	1.73684	9.11806	1.13317	2.34641	18.3953	1.69266	2.27826	2.46042	2.50318	1.07772	2.08508	1.16288	16.3532	4.02347	1.37226
		Apa R3A
		standard-dose i.d.										high-dose i.d.								i.v.										a.e.										a.e./i.d.
	Pre	1	1	1	1	1	1	1	1	1	1	1	1	1	1	1	1	1	1	1	1	1	1	1	1	1	1	1	1	1	1	1	1	1	1	1	1	1	1	1	1	1	1	1	1	1	1	1	1
	Wk8	1.8451	1.13948	0.811388	1.14	1.64509	1.35638	0.931818	2.04069	1.37891	1.07205	1.50499	3.11916	1.72665	3.12948	6.03884	1.82952	1.5603	4.56747	2.06378	3.23516	7.07538	5.66344	1.32579	1.55123	5.08088	1.63426	1.64059	3.22249	2.36712	4.11224	1.08591	2.57072	1.43636	2.38177	1.1256	1.03286	1.46804	2.41304	5.735	2.47993	1.62927	2.53306	2.06346	2.39846	0.995671	1.93554	6.99621	1.29442
	Wk24	0.421522	0.992908	5.59905	1.73778	0.966597	1.11348	1.29318	1.01726	1.54461	1.18122	1.72642	1.45444	0.374703	1.97285	0.94876	1.93347	1.48492	2.91893	1.36	1.50685	3.87437	1.93753	1.38914	2.30484	1.23775	1.83102	6.15856	4.44499	2.0017	2.31378	1.10926	1.2928	1.17045	1.09606	3.16425	1.02347	1.73196	0.88913	1.595	1.81387	1.18216	0.972452	1.47921	2.1263	1.12338	3.25967	4.45644	0.663283
	Wk28	0.655243	1.28132	5.34401	2.88444	2.85177	1.51064	1.30909	2.48335	1.34299	2.64192	1.61709	1.08879	0.405975	2.60016	1.3686	1.94802	1.61809	3.59617	1.53946	1.21918	2.87437	3.53366	1.34842	2.467	1.17402	1.23611	2.59197	3.99267	2.50511	7.96684	1.31037	1.31514	2.47727	1.68966	5.38164	1.12911	3.75876	22.5413	3.44	1.81387	1.81303	1.67218	1.04595	1.9834	1.13203	3.63352	4.23295	0.865482
		HspX R3A
		standard-dose i.d.										high-dose i.d.								i.v.										a.e.										a.e./i.d.
	Pre	1	1	1	1	1	1	1	1	1	1	1	1	1	1	1	1	1	1	1	1	1	1	1	1	1	1	1	1	1	1	1	1	1	1	1	1	1	1	1	1	1	1	1	1	1	1	1	1
	Wk8	1.1871	1.19322	0.941558	0.949333	0.890777	1.13068	0.97644	1.0109	0.989848	0.864266	1.15385	1.10364	0.760163	1.22034	1.02245	0.927184	0.847262	1.33906	1.00528	1.02841	1.42994	1.43296	1.23729	0.955307	0.876056	1.0127	0.938272	1.13245	1.16719	0.86	1.21569	1.20904	1.18229	1.13441	1.06452	0.997481	1.02029	0.918919	1.04667	0.883598	0.93361	1.0506	3.30077	1.28836	1.0398	1.00568	1.08642	0.91195
	Wk24	1.09677	1.06102	1.25974	0.92	0.881068	1.3267	1.06806	0.907357	1.16751	0.847645	1.29808	0.734545	0.699187	1.49153	1.01224	1.48058	1.06916	1.56867	0.854881	1.05682	1.12739	1	1.22034	1.06425	0.904225	1.09841	0.893827	1.2649	1.24606	0.805714	1.36134	1.18362	1.15365	0.865591	1.34946	1.07557	1.13623	0.891892	1.21	1.02646	0.792531	0.980723	3.54499	1.0873	1.03234	1.25568	0.981481	1
	Wk28	1.07742	1.22712	1.13312	0.936	1.01456	1.24716	1.15183	0.885559	1.00254	0.891967	1.1274	0.8	0.764228	2.30508	1.13469	1.00485	1.19308	1.08798	1.14248	1.21591	1	1.39665	1.24576	1.13128	1.05352	0.965079	0.908642	1.13907	1.40379	0.965714	0.985994	1.06215	1.4375	0.983871	1.18817	1.07557	1.02029	0.96997	1.13333	1.03704	0.887967	1.08434	1.82776	0.965608	1.11443	1.10511	0.932099	1.23899

## Sheet: extended_fig1c
		PPD R2A
		standard-dose i.d.										high-dose i.d.								i.v.										a.e.										a.e./i.d.
	Pre	1	1	1	1	1	1	1	1	1	1	1	1	1	1	1	1	1	1	1	1	1	1	1	1	1	1	1	1	1	1	1	1	1	1	1	1	1	1	1	1	1	1	1	1	1	1	1	1
	Wk4	0.921288	0.954874	1.29498	0.942326	1.38424	1.10375	1.01746	1.15472	1.09135	1.0757	1.05366	0.978723	1.03853	1.00912	0.883549	0.974299	0.842924	0.859304	1.806	1.00997	1.27046	58.6625	0.955307	3.5277	8.28418	0.69697	0.778396	2.21713	1.21683	0.757451	1.11404	0.974763	1.18272	1.04681	1.00379	1.08434	0.940945	0.822102	0.991259	1.07609	0.863772	1.15182	0.840461	0.920844	0.996516	0.968861	0.895302	0.809023
	Wk16	1.11986	0.769856	1.43922	0.868035	1.26667	1.15453	1.12857	1.35723	0.991474	0.888446	0.835366	0.985816	1.04203	0.787234	0.97597	0.778037	0.838258	0.868381	1.00882	1.15116	1.08066	11.291	1.26257	1.1312	0.97319	0.725253	1.35746	0.958987	1.13269	0.672148	1.05388	1.12303	1.04208	0.926241	1.14791	1.02848	0.91601	0.977089	0.916084	1.05254	0.878743	1.18152	1.10855	0.918206	1.17073	1.0694	0.77047	0.996992
		LAM R2A
		standard-dose i.d.										high-dose i.d.								i.v.										a.e.										a.e./i.d.
	Pre	1	1	1	1	1	1	1	1	1	1	1	1	1	1	1	1	1	1	1	1	1	1	1	1	1	1	1	1	1	1	1	1	1	1	1	1	1	1	1	1	1	1	1	1	1	1	1
	Wk4	0.894188	1.00978	1.00736	1.01767	1.11783	1.12117	0.971684	0.967697	1.1142	1.0638	1.09049	2.09942	21.7677	3.30718	5.18594	0.909732	1.06829	1.03016	648.863	41.3588	37.9032	1046.21	47.7145	388.73	12.7838	119.498	58.1404	301.496	0.983942	1.00896	0.941096	1.08841	1.11526	1.05546	1.03184	1.05311	1.05279	2.21145	1.05305	1.06955	0.964018	1.0672	57.614	1.12687	1.09941	0.933135	1.14483
	Wk16	3.99702	1.02933	1.04271	1.05449	1.13694	1.05982	0.974665	0.983146	1.24537	1.0727	1.00613	2.58772	0.916306	17.6981	0.996875	0.911142	1.00455	1.05556	27.4984	1.35267	2.31935	102.18	9.60128	3.30191	4.64264	45.1903	1.06579	1.06569	0.891971	0.998507	0.889041	1.03811	1.07165	1.1093	1.04486	0.921093	1.08145	1.03524	1	1.00773	1.01499	0.9856	101.103	1.15821	1.15727	0.980684	1.10345
		PstS1 R2A
		standard-dose i.d.										high-dose i.d.								i.v.										a.e.										a.e./i.d.
	Pre	1	1	1	1	1	1	1	1	1	1	1	1	1	1	1	1	1	1	1	1	1	1	1	1	1	1	1	1	1	1	1	1	1	1	1	1	1	1	1	1	1	1	1	1	1	1	1	1
	Wk4	1.09756	0.982143	1.30952	1.04088	1.46076	1.02509	1.24449	1.09492	1.19886	1.0989	1.18325	1.19333	2.32573	1.13522	1.13169	1.02625	0.793814	0.779736	22.6457	0.842697	1.33657	12.585	0.991404	4.36593	1.04279	0.793527	0.652322	2.59293	1.10961	0.846491	0.948503	1.18864	1.2033	0.996429	1	1.00261	0.927224	0.766067	1.09565	1.19057	1.03968	1.13223	0.967794	1.69643	1.03093	1.03893	0.935737	0.800738
	Wk16	1.27439	0.710526	1.81548	0.907757	1.34557	1.19384	1.34191	1.3262	0.96733	0.946154	0.807592	0.955556	1.27178	1.0208	0.967078	0.929134	0.831615	0.881057	3.23741	1.08186	1.16343	2.57781	1.351	0.877037	1.17591	0.966518	1.30464	0.871728	1.15346	0.596491	0.80479	1.21245	1.11817	1.06429	1.01592	0.983051	0.88814	0.83419	1.10087	1.25615	1.18254	0.981818	1.08374	2.02273	1.09622	1.16291	1.0768	0.97048
		Apa R2A
		standard-dose i.d.										high-dose i.d.								i.v.										a.e.										a.e./i.d.
	Pre	1	1	1	1	1	1	1	1	1	1	1	1	1	1	1	1	1	1	1	1	1	1	1	1	1	1	1	1	1	1	1	1	1	1	1	1	1	1	1	1	1	1	1	1	1	1	1	1
	Wk4	0.889371	1.02674	1.21341	0.940657	1.2907	1.1305	0.935922	1.05069	1.05397	1.15435	1.07218	0.937209	1.34872	1.02621	1.19668	1.04127	0.983529	0.811284	4.80488	0.995754	1.32751	10.0799	0.813614	2.45599	1.55692	0.866359	0.794521	1.54664	1.03725	0.847765	0.89426	1.08652	1.28639	0.908752	1.00317	1.06592	0.969106	0.755486	0.818386	1.065	1.07231	1.07884	0.83682	1.33094	1.05791	1.09542	0.897248	0.747628
	Wk16	1.03471	0.734884	1.3252	0.92803	1.22093	1.19423	1.15728	1.23502	1.04762	0.949868	0.857143	0.962791	1.15385	0.929435	1.16343	0.901587	1.01176	0.844358	1.06341	1.11677	1.02766	3.62228	1.12966	0.985915	0.940455	0.966206	1.16849	0.854337	1.2549	0.709497	0.891239	1.09054	1.13291	1.03352	1.0619	1.11897	0.80813	0.836991	0.82287	1.14	1.0124	1.09129	0.859833	1.10072	1.1804	1.18092	0.8	0.836812
		HspX R2A
		standard-dose i.d.										high-dose i.d.								i.v.										a.e.										a.e./i.d.
	Pre	1	1	1	1	1	1	1	1	1	1	1	1	1	1	1	1	1	1	1	1	1	1	1	1	1	1	1	1	1	1	1	1	1	1	1	1	1	1	1	1	1	1	1	1	1	1	1	1
	Wk4	1.09899	1.08467	1.62523	0.935215	1.37931	0.913987	1.62927	1.32448	1.4093	1.4502	1.10273	1.59153	1.2	1.20841	0.886688	0.882448	1.23251	1.11618	0.282235	0.457584	1.1699	0.1817	0.639913	0.44523	0.383625	0.451022	0.532458	0.6625	1.35185	0.690702	0.922546	1.37109	1.37986	0.864303	1.10465	1.08254	1.06733	0.523397	1.56311	1.18058	1.00712	1.36444	0.954172	0.752709	0.833819	0.952032	0.763423	0.848561
	Wk16	0.966443	0.846055	2.01855	0.839641	1.42365	1.1246	1.36748	1.57506	1.26977	1.07809	1.00727	0.689947	0.828571	0.618962	0.640254	0.744767	0.891281	0.979253	1.01862	1.01928	1.29903	0.451006	1.24078	0.906949	0.823367	0.602537	1.1984	0.996094	1.38492	0.561037	0.84816	1.38599	1.16949	0.828851	1.13953	0.974805	0.911881	0.862218	1.42233	1.98252	1.16548	1.2	1.21563	0.595074	0.906706	1.07062	1.40856	0.873592

## Sheet: extended_fig1d
		PPD R3A
		standard-dose i.d.										high-dose i.d.								i.v.										a.e.										a.e./i.d.
	Pre	1	1	1	1	1	1	1	1	1	1	1	1	1	1	1	1	1	1	1	1	1	1	1	1	1	1	1	1	1	1	1	1	1	1	1	1	1	1	1	1	1	1	1	1	1	1	1	1
	Wk4	0.96888	0.932392	1.06289	0.955437	0.897727	1.14773	0.942956	0.975	0.798984	0.835322	1.09255	1.16951	1.5498	1.32436	1.11698	1.12469	1.17952	1.03386	2.00955	1.47849	7.3833	64.8272	1.39542	46.5562	75.7728	2.46985	1.3262	6.63993	0.98678	0.80098	0.904636	1.26837	0.890391	0.791209	0.994483	1.02066	1.03372	0.93	1.16285	1.359	1.09974	1.09553	1.25669	1.34852	0.915174	0.856693	0.950441	0.962209
	Wk16	1.20332	0.859738	1.22537	0.64795	0.722727	1.26299	1.2299	1.062	0.674891	0.677804	1.14303	0.915778	1.02988	1.32167	0.936853	1.16381	1.13494	1.14148	1.17941	1.19086	1.42563	47.7696	1.14542	2.05868	1.0355	2.59799	1.00428	0.686579	1.35411	0.772549	1.00397	1.27755	0.876868	1.04029	0.964138	0.991882	1.16628	1.0475	1.31122	1.37204	0.990376	1.2007	1.08273	0.8918	0.979265	0.83622	1.15969	1.07267
		LAM R3A
		standard-dose i.d.										high-dose i.d.								i.v.										a.e.										a.e./i.d.
	Pre	1	1	1	1	1	1	1	1	1	1	1	1	1	1	1	1	1	1	1	1	1	1	1	1	1	1	1	1	1	1	1	1	1	1	1	1	1	1	1	1	1	1	1	1	1	1	1	1
	Wk4	1.01634	0.984594	1.06405	1.02449	0.975248	1.12133	1.03208	0.975684	3.13577	0.840822	6.06269	31.9402	2.15013	9.64151	76.5169	1.87463	1.06404	0.964654	449.913	72.0875	199.254	799.539	98.413	75.3351	51.9361	332.694	136.748	312.298	0.419456	1.32089	1.41432	1.01342	1.0522	1.04085	1.01579	1.18417	1.05817	48.6811	1.6089	3.54545	92.3098	1.0496	0.977376	22.8575	1.05874	0.98057	6.71833	1.39828
	Wk16	3.6107	1.0084	1.06696	0.948299	0.868812	1.01067	1.08368	0.990881	4.59389	0.883184	0.997015	28.6492	0.135286	24.4016	3.9352	1.12094	1.15599	1.57585	45.1404	2.17917	60.7121	374.846	22.0826	13.9834	4.89985	309.521	2.30982	1.50727	0.405858	1.1231	9.92294	1.11678	1.0261	1.54009	1.30132	1.11367	0.81856	2.04025	1.15337	1.2571	95.6843	1.08713	0.954751	16.6899	1.05158	0.927461	1.03577	0.909742
		PstS1 R3A
		standard-dose i.d.										high-dose i.d.								i.v.										a.e.										a.e./i.d.
	Pre	1	1	1	1	1	1	1	1	1	1	1	1	1	1	1	1	1	1	1	1	1	1	1	1	1	1	1	1	1	1	1	1	1	1	1	1	1	1	1	1	1	1	1	1	1	1	1	1
	Wk4	1.08635	0.78252	1.19769	1.08544	0.960754	0.920028	0.858885	0.826982	0.918285	0.922614	0.853904	1.42693	1.42109	2.25483	1.30582	0.916465	1.27226	0.989218	11.1898	2.0286	10.761	19.8256	1.80543	16.699	6.54279	3.62687	1.13643	7.55474	1.00599	0.890274	0.934859	1.14315	0.990356	1.11788	1.02119	0.976226	0.97905	1.36881	0.952381	1.36286	1.7784	1.23981	1.15374	4.47018	0.753171	0.842809	0.983471	1.11275
	Wk16	1.24621	0.904472	1.16879	0.579114	0.708791	1.02712	1.16986	0.894954	0.684466	0.71969	0.948363	0.961318	0.680523	3.00176	1.23139	1.14891	1.3613	1.30728	1.73991	1.26331	1.31044	4.57093	1.10106	1.50514	1.10811	4.89701	0.970543	0.726277	1.29371	0.705736	1.22887	1.3865	0.872404	1.43811	0.929801	0.920505	1.08101	1.28073	1.41799	1.73143	1.66147	1.29223	1.01203	2.99883	0.950244	0.686455	1.46556	1.02218
		Apa R3A
		standard-dose i.d.										high-dose i.d.								i.v.										a.e.										a.e./i.d.
	Pre	1	1	1	1	1	1	1	1	1	1	1	1	1	1	1	1	1	1	1	1	1	1	1	1	1	1	1	1	1	1	1	1	1	1	1	1	1	1	1	1	1	1	1	1	1	1	1	1
	Wk4	0.955182	0.879423	1.26822	0.786047	0.841642	1.12425	1.03283	0.736047	0.940235	0.892461	0.829032	1.16415	1.56495	1.31818	1.14865	1.0489	1.262	1.1204	3.37242	1.47722	3.57315	7.9296	1.14623	8.67692	5.5952	2.3227	1.08967	2.36983	1.01669	0.888	0.817391	1.21399	1.03143	0.845745	0.964379	1.12169	0.876972	1.02068	1.14413	1.39478	1.65775	1.2443	1.0311	1.87879	0.98939	0.863636	1.13926	1.02165
	Wk16	1.05602	0.754915	1.27287	0.568605	0.754643	1.15631	1.32071	0.82093	0.762006	0.710643	0.925806	0.886097	1.00604	1.74476	0.887387	1.18718	1.316	1.32943	1.28526	1.23165	1.22031	4.93391	1.14511	1.63462	0.91904	2.08443	0.944381	0.659091	1.29268	0.778667	0.935652	1.34979	0.822857	0.989362	0.9053	1.04021	0.968454	1.06767	1.64413	1.43826	1.65775	1.39367	0.919129	1.16364	1.11538	0.729293	1.2651	0.913386
		HspX R3A
		standard-dose i.d.										high-dose i.d.								i.v.										a.e.										a.e./i.d.
	Pre	1	1	1	1	1	1	1	1	1	1	1	1	1	1	1	1	1	1	1	1	1	1	1	1	1	1	1	1	1	1	1	1	1	1	1	1	1	1	1	1	1	1	1	1	1	1	1	1
	Wk4	1.08444	0.895787	1.08625	0.945593	0.941026	1.0061	0.976096	0.7473	0.87224	0.923611	0.779321	1.11838	1.71788	1.71815	1.3375	1.04515	1.47872	0.966967	0.645433	1.22946	1.41433	0.605315	0.911029	1.58365	0.423888	0.599119	0.771661	0.753546	1.06045	0.726506	0.751269	1.21389	1.05153	0.796578	0.942743	0.993808	0.925566	1.02477	1.45811	1.57411	0.993213	1.10672	1.29079	0.79351	0.863892	0.762368	1.13815	1.13793
	Wk16	1.03981	0.678492	1.11888	0.523395	0.792308	1.10366	1.41036	0.942765	0.578076	0.575521	1.05247	0.643454	1.00252	1.43436	0.891667	1.58027	1.19504	1.02402	1.17067	1.10621	1.09346	1.45374	1.08063	1.65399	0.687354	1.09251	0.952166	0.624113	1.3832	0.696386	0.861252	1.50056	0.888889	0.973384	0.896804	0.941176	1.09061	1.39414	2.18182	1.94719	0.95362	1.28854	1.13409	0.696165	1.25309	0.658556	1.8383	1.09914
