# Supplementary material for: Robust IgM responses following intravenous vaccination with Bacille Calmette–Guérin associate with prevention of Mycobacterium tuberculosis infection in macaques
Source: Nat Immunol. 2021 Nov 22;22(12):1515–23. doi: 10.1038/s41590-021-01066-1 (PMC8642241; doi:10.1038/s41590-021-01066-1)
Supplement: Source Data Extended Data Fig. 2 — Statistical source data. [file 41590_2021_1066_MOESM10_ESM.xlsx]

## Sheet: extended_fig2a
			PPD IgG1			LAM IgG1			PstS1 IgG1			Apa IgG1			HspX IgG1			EBOV IgG1
	Group	Animal	Pre	Wk7	Wk15	Pre	Wk7	Wk15	Pre	Wk7	Wk15	Pre	Wk7	Wk15	Pre	Wk7	Wk15	Pre	Wk7	Wk15
	BCG	IL33	1	0.637146		1	0.0586299		1	0.672163		1	0.664466		1	0.782117		1	0.998296
	BCG	II21	1	0.501639	1.81803	1	0.227091	18.7773	1	0.654054	2.86486	1	0.507529	2.37144	1	0.506942	1.21426	1	1.18525	1.10432
	BCG	HE06	1	1.38852	6.58525	1	1.26363	29.01	1	1.33935	4.62455	1	1.40984	7.40328	1	1.83219	6.42591	1	1.00172	1.3036
	BCG	HN69	1	0.556855	1.06738	1	12.779	5.01875	1	0.975921	0.946176	1	0.68136	1.2666	1	0.485567	0.764326	1	1.05314	1.00322
	SigH	CK53	1	1.70807	1.52795	1	0.437515	9.79683	1	1.44326	1.73641	1	1.50142	1.90557	1	1.55747	1.13266	1	1.05119	0.97099
	SigH	IJ23	1	0.82948	1.7553	1	0.18	1.7122	1	0.871011	1.59309	1	0.796875	2.02941	1	0.89488	27.8676	1	0.945518	1.12478
	SigH	IM73	1	1.35922	2.79029	1	17.8475	120.774	1	1.25464	1.49073	1	1.00895	1.21817	1	1.32875	2.04396	1	0.991817	0.893617
	SigH	IN85	1	2.3338	5.66759	1	3.76486	30.2642	1	1.77399	3.95046	1	1.85244	4.86951	1	3.1072	5.936	1	1.0264	1.0264
	SigH	II07	1	0.284922	0.281042	1	20.1224	26.9499	1	0.808874	0.962457	1	0.479976	0.571429	1	0.206317	1.65741	1	0.913738	0.921725

## Sheet: extended_fig2b
			PPD IgA			LAM IgA			PstS1 IgA			Apa IgA			HspX IgA			EBOV IgA
	Group	Animal	Pre	Wk7	Wk15	Pre	Wk7	Wk15	Pre	Wk7	Wk15	Pre	Wk7	Wk15	Pre	Wk7	Wk15	Pre	Wk7	Wk15
	BCG	IL33	1	1.14651		1	0.374256		1	1.08688		1	1.01241		1	0.805301		1	0.935484
	BCG	II21	1	0.509461	0.732261	1	0.343938	2.38736	1	0.54892	0.749682	1	0.550431	0.777496	1	0.540179	0.667857	1	0.958647	0.913534
	BCG	HE06	1	0.256492	0.459763	1	0.700275	2.48488	1	0.305556	0.52307	1	0.329582	0.547026	1	0.550329	0.73095	1	0.879859	0.893993
	BCG	HN69	1	1.38328	1.92881	1	2.32253	1.72355	1	1.42434	1.73904	1	1.22456	1.81329	1	0.797654	1.0958	1	0.995992	1.03607
	SigH	CK53	1	1.51464	2.2123	1	0.597654	3.5085	1	1.29244	1.76807	1	1.32658	2.01126	1	1.33489	1.82866	1	1.00977	1.01367
	SigH	IJ23	1	0.663636	0.62562	1	0.601325	1.04307	1	0.72	0.718889	1	0.738723	0.694468	1	0.788462	9.51786	1	1.05308	1.05308
	SigH	IM73	1	1.31231	2.17679	1	2.51146	8.11098	1	1.28884	1.8257	1	1.14484	1.69568	1	1.08462	2.14487	1	0.629962	0.650448
	SigH	IN85	1	0.991098	1.2997	1	1.70789	5.68905	1	1.01956	1.19804	1	1.01037	1.25165	1	0.991883	1.38961	1	0.994	1.008
	SigH	II07	1	0.217892	0.262349	1	2.93959	3.25674	1	0.354642	0.391172	1	0.361222	0.40571	1	0.569726	2.31466	1	0.920849	0.932432
