# Supplementary material for: Robust IgM responses following intravenous vaccination with Bacille Calmette–Guérin associate with prevention of Mycobacterium tuberculosis infection in macaques
Source: Nat Immunol. 2021 Nov 22;22(12):1515–23. doi: 10.1038/s41590-021-01066-1 (PMC8642241; doi:10.1038/s41590-021-01066-1)
Supplement: Source Data Extended Data Fig. 3 — Statistical source data. [file 41590_2021_1066_MOESM11_ESM.xlsx]

## Sheet: extended_fig3
		A194 IgG1	A194 IgM	Isotype IgM	Isotype IgG1	Rifampin
	Donor A	1.05214	1.08009	1.04229	1.04769	0.729641
	Donor B	1.11608	1.03192	0.997359	1.11118	0.708283
	Donor C	0.970313	1.12958	1.01508	1.12242	0.46308
	Donor D	0.968185	0.996193	0.964821	1.05099	0.487395
