# Supplementary material for: Robust IgM responses following intravenous vaccination with Bacille Calmette–Guérin associate with prevention of Mycobacterium tuberculosis infection in macaques
Source: Nat Immunol. 2021 Nov 22;22(12):1515–23. doi: 10.1038/s41590-021-01066-1 (PMC8642241; doi:10.1038/s41590-021-01066-1)
Supplement: Source Data Extended Data Fig. 4 — Statistical source data. [file 41590_2021_1066_MOESM12_ESM.xlsx]

## Sheet: extended_fig4a
Depth	Name	Statistic	#Cells
	Specimen_001_A1_A01_001.fcs		10480
>	Specimen_001_A1_A01_001.fcs/Singlets	93.3	9773
> >	Specimen_001_A1_A01_001.fcs/Singlets/THP-1	81.4	7951
> > >	Specimen_001_A1_A01_001.fcs/Singlets/THP-1/FITC+	90.9	7226
> > > >	Geometric Mean : FITC-A = 10382.483398438	10382
	Specimen_001_A1_A01_001.fcs		10513
>	Specimen_001_A1_A01_001.fcs/Singlets	91.5	9624
> >	Specimen_001_A1_A01_001.fcs/Singlets/THP-1	76.5	7364
> > >	Specimen_001_A1_A01_001.fcs/Singlets/THP-1/FITC+	92	6776
> > > >	Geometric Mean : FITC-A = 12600.146484375	12600
	Specimen_001_A1_A01_001.fcs		12075
>	Specimen_001_A1_A01_001.fcs/Singlets	92	11111
> >	Specimen_001_A1_A01_001.fcs/Singlets/THP-1	76.1	8458
> > >	Specimen_001_A1_A01_001.fcs/Singlets/THP-1/FITC+	78.1	6605
> > > >	Geometric Mean : FITC-A = 8299.327148438	8299
	Specimen_001_A1_A01_001.fcs		11098
>	Specimen_001_A1_A01_001.fcs/Singlets	93.3	10356
> >	Specimen_001_A1_A01_001.fcs/Singlets/THP-1	72.6	7515
> > >	Specimen_001_A1_A01_001.fcs/Singlets/THP-1/FITC+	80.8	6071
> > > >	Geometric Mean : FITC-A = 6150.359863281	6150
	Specimen_001_A1_A01_001.fcs		12657
>	Specimen_001_A1_A01_001.fcs/Singlets	96	12146
> >	Specimen_001_A1_A01_001.fcs/Singlets/THP-1	81.6	9911
> > >	Specimen_001_A1_A01_001.fcs/Singlets/THP-1/FITC+	86.3	8558
> > > >	Geometric Mean : FITC-A = 6874.729003906	6875
	Specimen_001_A1_A01_001.fcs		12658
>	Specimen_001_A1_A01_001.fcs/Singlets	94.3	11939
> >	Specimen_001_A1_A01_001.fcs/Singlets/THP-1	84.1	10044
> > >	Specimen_001_A1_A01_001.fcs/Singlets/THP-1/FITC+	90	9038
> > > >	Geometric Mean : FITC-A = 13083.588867188	13084
	Specimen_001_A1_A01_001.fcs		12200
>	Specimen_001_A1_A01_001.fcs/Singlets	96.7	11798
> >	Specimen_001_A1_A01_001.fcs/Singlets/THP-1	84.1	9924
> > >	Specimen_001_A1_A01_001.fcs/Singlets/THP-1/FITC+	84.9	8426
> > > >	Geometric Mean : FITC-A = 6218.918945312	6219
	Specimen_001_A1_A01_001.fcs		11669
>	Specimen_001_A1_A01_001.fcs/Singlets	97.9	11421
> >	Specimen_001_A1_A01_001.fcs/Singlets/THP-1	81.3	9290
> > >	Specimen_001_A1_A01_001.fcs/Singlets/THP-1/FITC+	86.7	8055
> > > >	Geometric Mean : FITC-A = 6664.375488281	6664
	Specimen_001_A2_A02_002.fcs		11095
>	Specimen_001_A2_A02_002.fcs/Singlets	93.3	10351
> >	Specimen_001_A2_A02_002.fcs/Singlets/THP-1	81.4	8427
> > >	Specimen_001_A2_A02_002.fcs/Singlets/THP-1/FITC+	93.1	7843
> > > >	Geometric Mean : FITC-A = 18796.306640625	18796
	Specimen_001_A2_A02_002.fcs		10970
>	Specimen_001_A2_A02_002.fcs/Singlets	91.2	10001
> >	Specimen_001_A2_A02_002.fcs/Singlets/THP-1	78.7	7869
> > >	Specimen_001_A2_A02_002.fcs/Singlets/THP-1/FITC+	92.8	7300
> > > >	Geometric Mean : FITC-A = 22867.75390625	22868
	Specimen_001_A2_A02_002.fcs		13901
>	Specimen_001_A2_A02_002.fcs/Singlets	93.3	12965
> >	Specimen_001_A2_A02_002.fcs/Singlets/THP-1	73.9	9579
> > >	Specimen_001_A2_A02_002.fcs/Singlets/THP-1/FITC+	81.8	7838
> > > >	Geometric Mean : FITC-A = 11398.869140625	11399
	Specimen_001_A2_A02_002.fcs		12228
>	Specimen_001_A2_A02_002.fcs/Singlets	93.9	11476
> >	Specimen_001_A2_A02_002.fcs/Singlets/THP-1	72.1	8270
> > >	Specimen_001_A2_A02_002.fcs/Singlets/THP-1/FITC+	82.8	6847
> > > >	Geometric Mean : FITC-A = 9146.362304688	9146
	Specimen_001_A2_A02_002.fcs		11993
>	Specimen_001_A2_A02_002.fcs/Singlets	95.6	11470
> >	Specimen_001_A2_A02_002.fcs/Singlets/THP-1	86.5	9916
> > >	Specimen_001_A2_A02_002.fcs/Singlets/THP-1/FITC+	89.4	8860
> > > >	Geometric Mean : FITC-A = 8813.98828125	8814
	Specimen_001_A2_A02_002.fcs		12102
>	Specimen_001_A2_A02_002.fcs/Singlets	96.3	11656
> >	Specimen_001_A2_A02_002.fcs/Singlets/THP-1	86.1	10040
> > >	Specimen_001_A2_A02_002.fcs/Singlets/THP-1/FITC+	89.4	8977
> > > >	Geometric Mean : FITC-A = 12557.268554688	12557
	Specimen_001_A2_A02_002.fcs		11935
>	Specimen_001_A2_A02_002.fcs/Singlets	95.6	11406
> >	Specimen_001_A2_A02_002.fcs/Singlets/THP-1	87.3	9955
> > >	Specimen_001_A2_A02_002.fcs/Singlets/THP-1/FITC+	92.3	9186
> > > >	Geometric Mean : FITC-A = 12808.389648438	12808
	Specimen_001_A2_A02_002.fcs		11982
>	Specimen_001_A2_A02_002.fcs/Singlets	95.7	11462
> >	Specimen_001_A2_A02_002.fcs/Singlets/THP-1	87.2	9991
> > >	Specimen_001_A2_A02_002.fcs/Singlets/THP-1/FITC+	92.6	9250
> > > >	Geometric Mean : FITC-A = 14834.596679688	14835
	Specimen_001_A3_A03_003.fcs		11494
>	Specimen_001_A3_A03_003.fcs/Singlets	94.2	10830
> >	Specimen_001_A3_A03_003.fcs/Singlets/THP-1	77.8	8427
> > >	Specimen_001_A3_A03_003.fcs/Singlets/THP-1/FITC+	90.4	7621
> > > >	Geometric Mean : FITC-A = 14238.296875	14238
	Specimen_001_A3_A03_003.fcs		10998
>	Specimen_001_A3_A03_003.fcs/Singlets	91.8	10094
> >	Specimen_001_A3_A03_003.fcs/Singlets/THP-1	74.9	7561
> > >	Specimen_001_A3_A03_003.fcs/Singlets/THP-1/FITC+	91.6	6929
> > > >	Geometric Mean : FITC-A = 17743.990234375	17744
	Specimen_001_A3_A03_003.fcs		13536
>	Specimen_001_A3_A03_003.fcs/Singlets	93.2	12614
> >	Specimen_001_A3_A03_003.fcs/Singlets/THP-1	77.5	9770
> > >	Specimen_001_A3_A03_003.fcs/Singlets/THP-1/FITC+	79.2	7739
> > > >	Geometric Mean : FITC-A = 8529.392578125	8529
	Specimen_001_A3_A03_003.fcs		11012
>	Specimen_001_A3_A03_003.fcs/Singlets	94.9	10447
> >	Specimen_001_A3_A03_003.fcs/Singlets/THP-1	75.7	7910
> > >	Specimen_001_A3_A03_003.fcs/Singlets/THP-1/FITC+	82.6	6531
> > > >	Geometric Mean : FITC-A = 6963.577636719	6964
	Specimen_001_A3_A03_003.fcs		12414
>	Specimen_001_A3_A03_003.fcs/Singlets	94.6	11741
> >	Specimen_001_A3_A03_003.fcs/Singlets/THP-1	84.2	9885
> > >	Specimen_001_A3_A03_003.fcs/Singlets/THP-1/FITC+	86.5	8547
> > > >	Geometric Mean : FITC-A = 7209.908691406	7210
	Specimen_001_A3_A03_003.fcs		12106
>	Specimen_001_A3_A03_003.fcs/Singlets	95.7	11582
> >	Specimen_001_A3_A03_003.fcs/Singlets/THP-1	86.7	10041
> > >	Specimen_001_A3_A03_003.fcs/Singlets/THP-1/FITC+	90.6	9093
> > > >	Geometric Mean : FITC-A = 13784.325195312	13784
	Specimen_001_A3_A03_003.fcs		11602
>	Specimen_001_A3_A03_003.fcs/Singlets	96.3	11172
> >	Specimen_001_A3_A03_003.fcs/Singlets/THP-1	89.5	9999
> > >	Specimen_001_A3_A03_003.fcs/Singlets/THP-1/FITC+	87.2	8722
> > > >	Geometric Mean : FITC-A = 10049.092773438	10049
	Specimen_001_A3_A03_003.fcs		11712
>	Specimen_001_A3_A03_003.fcs/Singlets	96.5	11298
> >	Specimen_001_A3_A03_003.fcs/Singlets/THP-1	88.8	10029
> > >	Specimen_001_A3_A03_003.fcs/Singlets/THP-1/FITC+	88.5	8878
> > > >	Geometric Mean : FITC-A = 11485.677734375	11486
	Specimen_001_A4_A04_004.fcs		11729
>	Specimen_001_A4_A04_004.fcs/Singlets	94.3	11055
> >	Specimen_001_A4_A04_004.fcs/Singlets/THP-1	79.5	8787
> > >	Specimen_001_A4_A04_004.fcs/Singlets/THP-1/FITC+	90.6	7957
> > > >	Geometric Mean : FITC-A = 13552.205078125	13552
	Specimen_001_A4_A04_004.fcs		12986
>	Specimen_001_A4_A04_004.fcs/Singlets	91.6	11896
> >	Specimen_001_A4_A04_004.fcs/Singlets/THP-1	76.9	9148
> > >	Specimen_001_A4_A04_004.fcs/Singlets/THP-1/FITC+	92	8412
> > > >	Geometric Mean : FITC-A = 16939.7109375	16940
	Specimen_001_A4_A04_004.fcs		14236
>	Specimen_001_A4_A04_004.fcs/Singlets	93.5	13309
> >	Specimen_001_A4_A04_004.fcs/Singlets/THP-1	74.3	9887
> > >	Specimen_001_A4_A04_004.fcs/Singlets/THP-1/FITC+	79.4	7848
> > > >	Geometric Mean : FITC-A = 9569.635742188	9570
	Specimen_001_A4_A04_004.fcs		12473
>	Specimen_001_A4_A04_004.fcs/Singlets	94.6	11794
> >	Specimen_001_A4_A04_004.fcs/Singlets/THP-1	70.7	8339
> > >	Specimen_001_A4_A04_004.fcs/Singlets/THP-1/FITC+	81.4	6787
> > > >	Geometric Mean : FITC-A = 8362.037109375	8362
	Specimen_001_A4_A04_004.fcs		12359
>	Specimen_001_A4_A04_004.fcs/Singlets	95.1	11754
> >	Specimen_001_A4_A04_004.fcs/Singlets/THP-1	85	9991
> > >	Specimen_001_A4_A04_004.fcs/Singlets/THP-1/FITC+	89.2	8916
> > > >	Geometric Mean : FITC-A = 11136.651367188	11137
	Specimen_001_A4_A04_004.fcs		12616
>	Specimen_001_A4_A04_004.fcs/Singlets	95.3	12024
> >	Specimen_001_A4_A04_004.fcs/Singlets/THP-1	83	9975
> > >	Specimen_001_A4_A04_004.fcs/Singlets/THP-1/FITC+	91.7	9147
> > > >	Geometric Mean : FITC-A = 14945.739257812	14946
	Specimen_001_A4_A04_004.fcs		11928
>	Specimen_001_A4_A04_004.fcs/Singlets	95.9	11436
> >	Specimen_001_A4_A04_004.fcs/Singlets/THP-1	87.2	9972
> > >	Specimen_001_A4_A04_004.fcs/Singlets/THP-1/FITC+	90.9	9066
> > > >	Geometric Mean : FITC-A = 11808.309570312	11808
	Specimen_001_A4_A04_004.fcs		11959
>	Specimen_001_A4_A04_004.fcs/Singlets	96.3	11514
> >	Specimen_001_A4_A04_004.fcs/Singlets/THP-1	85.7	9866
> > >	Specimen_001_A4_A04_004.fcs/Singlets/THP-1/FITC+	91.8	9061
> > > >	Geometric Mean : FITC-A = 9054.908203125	9055
	Specimen_001_A5_A05_005.fcs		12064
>	Specimen_001_A5_A05_005.fcs/Singlets	94.4	11391
> >	Specimen_001_A5_A05_005.fcs/Singlets/THP-1	79.1	9007
> > >	Specimen_001_A5_A05_005.fcs/Singlets/THP-1/FITC+	89.5	8064
> > > >	Geometric Mean : FITC-A = 11934.26953125	11934
	Specimen_001_A5_A05_005.fcs		13610
>	Specimen_001_A5_A05_005.fcs/Singlets	92.9	12638
> >	Specimen_001_A5_A05_005.fcs/Singlets/THP-1	79.3	10019
> > >	Specimen_001_A5_A05_005.fcs/Singlets/THP-1/FITC+	91.8	9202
> > > >	Geometric Mean : FITC-A = 15271.3359375	15271
	Specimen_001_A5_A05_005.fcs		13189
>	Specimen_001_A5_A05_005.fcs/Singlets	94	12397
> >	Specimen_001_A5_A05_005.fcs/Singlets/THP-1	76.7	9514
> > >	Specimen_001_A5_A05_005.fcs/Singlets/THP-1/FITC+	82.3	7829
> > > >	Geometric Mean : FITC-A = 8745.932617188	8746
	Specimen_001_A5_A05_005.fcs		11633
>	Specimen_001_A5_A05_005.fcs/Singlets	94.1	10944
> >	Specimen_001_A5_A05_005.fcs/Singlets/THP-1	74.8	8189
> > >	Specimen_001_A5_A05_005.fcs/Singlets/THP-1/FITC+	83.1	6805
> > > >	Geometric Mean : FITC-A = 6701.735839844	6702
	Specimen_001_A5_A05_005.fcs		12191
>	Specimen_001_A5_A05_005.fcs/Singlets	95.3	11615
> >	Specimen_001_A5_A05_005.fcs/Singlets/THP-1	86.5	10043
> > >	Specimen_001_A5_A05_005.fcs/Singlets/THP-1/FITC+	88.4	8880
> > > >	Geometric Mean : FITC-A = 11098.767578125	11099
	Specimen_001_A5_A05_005.fcs		11939
>	Specimen_001_A5_A05_005.fcs/Singlets	96.5	11519
> >	Specimen_001_A5_A05_005.fcs/Singlets/THP-1	86.9	10013
> > >	Specimen_001_A5_A05_005.fcs/Singlets/THP-1/FITC+	89.9	9000
> > > >	Geometric Mean : FITC-A = 12760.525390625	12761
	Specimen_001_A5_A05_005.fcs		12606
>	Specimen_001_A5_A05_005.fcs/Singlets	95.9	12085
> >	Specimen_001_A5_A05_005.fcs/Singlets/THP-1	82.6	9983
> > >	Specimen_001_A5_A05_005.fcs/Singlets/THP-1/FITC+	94.1	9395
> > > >	Geometric Mean : FITC-A = 14475.608398438	14476
	Specimen_001_A5_A05_005.fcs		12586
>	Specimen_001_A5_A05_005.fcs/Singlets	96	12087
> >	Specimen_001_A5_A05_005.fcs/Singlets/THP-1	83.1	10049
> > >	Specimen_001_A5_A05_005.fcs/Singlets/THP-1/FITC+	95.8	9629
> > > >	Geometric Mean : FITC-A = 21848.966796875	21849
	Specimen_001_A6_A06_006.fcs		11597
>	Specimen_001_A6_A06_006.fcs/Singlets	94.6	10969
> >	Specimen_001_A6_A06_006.fcs/Singlets/THP-1	78.7	8638
> > >	Specimen_001_A6_A06_006.fcs/Singlets/THP-1/FITC+	90.1	7779
> > > >	Geometric Mean : FITC-A = 13891.994140625	13892
	Specimen_001_A6_A06_006.fcs		12639
>	Specimen_001_A6_A06_006.fcs/Singlets	93.9	11870
> >	Specimen_001_A6_A06_006.fcs/Singlets/THP-1	76.9	9133
> > >	Specimen_001_A6_A06_006.fcs/Singlets/THP-1/FITC+	92.5	8449
> > > >	Geometric Mean : FITC-A = 17194.546875	17195
	Specimen_001_A6_A06_006.fcs		12695
>	Specimen_001_A6_A06_006.fcs/Singlets	92.8	11782
> >	Specimen_001_A6_A06_006.fcs/Singlets/THP-1	75.9	8938
> > >	Specimen_001_A6_A06_006.fcs/Singlets/THP-1/FITC+	82.9	7406
> > > >	Geometric Mean : FITC-A = 14436.28125	14436
	Specimen_001_A6_A06_006.fcs		11185
>	Specimen_001_A6_A06_006.fcs/Singlets	94.5	10565
> >	Specimen_001_A6_A06_006.fcs/Singlets/THP-1	68.3	7212
> > >	Specimen_001_A6_A06_006.fcs/Singlets/THP-1/FITC+	85.8	6185
> > > >	Geometric Mean : FITC-A = 13223.122070312	13223
	Specimen_001_A6_A06_006.fcs		12208
>	Specimen_001_A6_A06_006.fcs/Singlets	95.1	11605
> >	Specimen_001_A6_A06_006.fcs/Singlets/THP-1	85.4	9907
> > >	Specimen_001_A6_A06_006.fcs/Singlets/THP-1/FITC+	89.7	8885
> > > >	Geometric Mean : FITC-A = 9757.098632812	9757
	Specimen_001_A6_A06_006.fcs		12516
>	Specimen_001_A6_A06_006.fcs/Singlets	95.2	11918
> >	Specimen_001_A6_A06_006.fcs/Singlets/THP-1	83.4	9942
> > >	Specimen_001_A6_A06_006.fcs/Singlets/THP-1/FITC+	92.5	9194
> > > >	Geometric Mean : FITC-A = 11235.01171875	11235
	Specimen_001_A6_A06_006.fcs		11695
>	Specimen_001_A6_A06_006.fcs/Singlets	96.6	11294
> >	Specimen_001_A6_A06_006.fcs/Singlets/THP-1	88.4	9981
> > >	Specimen_001_A6_A06_006.fcs/Singlets/THP-1/FITC+	89.5	8931
> > > >	Geometric Mean : FITC-A = 11096.131835938	11096
	Specimen_001_A6_A06_006.fcs		11762
>	Specimen_001_A6_A06_006.fcs/Singlets	96.4	11337
> >	Specimen_001_A6_A06_006.fcs/Singlets/THP-1	88.5	10031
> > >	Specimen_001_A6_A06_006.fcs/Singlets/THP-1/FITC+	90.4	9067
> > > >	Geometric Mean : FITC-A = 13843.611328125	13844
	Specimen_001_A7_A07_007.fcs		11256
>	Specimen_001_A7_A07_007.fcs/Singlets	94.2	10606
> >	Specimen_001_A7_A07_007.fcs/Singlets/THP-1	79.8	8464
> > >	Specimen_001_A7_A07_007.fcs/Singlets/THP-1/FITC+	90	7614
> > > >	Geometric Mean : FITC-A = 14152.454101562	14152
	Specimen_001_A7_A07_007.fcs		12667
>	Specimen_001_A7_A07_007.fcs/Singlets	93.7	11869
> >	Specimen_001_A7_A07_007.fcs/Singlets/THP-1	78.1	9270
> > >	Specimen_001_A7_A07_007.fcs/Singlets/THP-1/FITC+	92.9	8613
> > > >	Geometric Mean : FITC-A = 18828.529296875	18829
	Specimen_001_A7_A07_007.fcs		12253
>	Specimen_001_A7_A07_007.fcs/Singlets	92.5	11334
> >	Specimen_001_A7_A07_007.fcs/Singlets/THP-1	79.9	9054
> > >	Specimen_001_A7_A07_007.fcs/Singlets/THP-1/FITC+	87.7	7942
> > > >	Geometric Mean : FITC-A = 12756.856445312	12757
	Specimen_001_A7_A07_007.fcs		10407
>	Specimen_001_A7_A07_007.fcs/Singlets	93	9683
> >	Specimen_001_A7_A07_007.fcs/Singlets/THP-1	76.9	7446
> > >	Specimen_001_A7_A07_007.fcs/Singlets/THP-1/FITC+	87.5	6515
> > > >	Geometric Mean : FITC-A = 12257.461914062	12257
	Specimen_001_A7_A07_007.fcs		11931
>	Specimen_001_A7_A07_007.fcs/Singlets	95.3	11367
> >	Specimen_001_A7_A07_007.fcs/Singlets/THP-1	88.2	10030
> > >	Specimen_001_A7_A07_007.fcs/Singlets/THP-1/FITC+	85.8	8604
> > > >	Geometric Mean : FITC-A = 9655.361328125	9655
	Specimen_001_A7_A07_007.fcs		11936
>	Specimen_001_A7_A07_007.fcs/Singlets	96.3	11498
> >	Specimen_001_A7_A07_007.fcs/Singlets/THP-1	87.2	10029
> > >	Specimen_001_A7_A07_007.fcs/Singlets/THP-1/FITC+	89.9	9019
> > > >	Geometric Mean : FITC-A = 12434.263671875	12434
	Specimen_001_A7_A07_007.fcs		11868
>	Specimen_001_A7_A07_007.fcs/Singlets	96.7	11475
> >	Specimen_001_A7_A07_007.fcs/Singlets/THP-1	87	9978
> > >	Specimen_001_A7_A07_007.fcs/Singlets/THP-1/FITC+	88.6	8837
> > > >	Geometric Mean : FITC-A = 9925.955078125	9926
	Specimen_001_A7_A07_007.fcs		11921
>	Specimen_001_A7_A07_007.fcs/Singlets	96.5	11499
> >	Specimen_001_A7_A07_007.fcs/Singlets/THP-1	86.8	9984
> > >	Specimen_001_A7_A07_007.fcs/Singlets/THP-1/FITC+	90.4	9022
> > > >	Geometric Mean : FITC-A = 12918.590820312	12919
	Specimen_001_A8_A08_008.fcs		10928
>	Specimen_001_A8_A08_008.fcs/Singlets	93.2	10189
> >	Specimen_001_A8_A08_008.fcs/Singlets/THP-1	80.9	8242
> > >	Specimen_001_A8_A08_008.fcs/Singlets/THP-1/FITC+	91.5	7541
> > > >	Geometric Mean : FITC-A = 14316.556640625	14317
	Specimen_001_A8_A08_008.fcs		12683
>	Specimen_001_A8_A08_008.fcs/Singlets	92.9	11781
> >	Specimen_001_A8_A08_008.fcs/Singlets/THP-1	80.7	9502
> > >	Specimen_001_A8_A08_008.fcs/Singlets/THP-1/FITC+	93	8836
> > > >	Geometric Mean : FITC-A = 17630.853515625	17631
	Specimen_001_A8_A08_008.fcs		11383
>	Specimen_001_A8_A08_008.fcs/Singlets	93.2	10608
> >	Specimen_001_A8_A08_008.fcs/Singlets/THP-1	80.9	8581
> > >	Specimen_001_A8_A08_008.fcs/Singlets/THP-1/FITC+	90.4	7759
> > > >	Geometric Mean : FITC-A = 14614.342773438	14614
	Specimen_001_A8_A08_008.fcs		10222
>	Specimen_001_A8_A08_008.fcs/Singlets	95.2	9729
> >	Specimen_001_A8_A08_008.fcs/Singlets/THP-1	77.2	7509
> > >	Specimen_001_A8_A08_008.fcs/Singlets/THP-1/FITC+	90	6760
> > > >	Geometric Mean : FITC-A = 11602.719726562	11603
	Specimen_001_A8_A08_008.fcs		12190
>	Specimen_001_A8_A08_008.fcs/Singlets	94.8	11561
> >	Specimen_001_A8_A08_008.fcs/Singlets/THP-1	86.6	10011
> > >	Specimen_001_A8_A08_008.fcs/Singlets/THP-1/FITC+	86.9	8697
> > > >	Geometric Mean : FITC-A = 10356.1953125	10356
	Specimen_001_A8_A08_008.fcs		11996
>	Specimen_001_A8_A08_008.fcs/Singlets	96.3	11554
> >	Specimen_001_A8_A08_008.fcs/Singlets/THP-1	86.9	10044
> > >	Specimen_001_A8_A08_008.fcs/Singlets/THP-1/FITC+	90.7	9109
> > > >	Geometric Mean : FITC-A = 13408.216796875	13408
	Specimen_001_A8_A08_008.fcs		11836
>	Specimen_001_A8_A08_008.fcs/Singlets	95.9	11350
> >	Specimen_001_A8_A08_008.fcs/Singlets/THP-1	88	9987
> > >	Specimen_001_A8_A08_008.fcs/Singlets/THP-1/FITC+	90.7	9058
> > > >	Geometric Mean : FITC-A = 11920.87109375	11921
	Specimen_001_A8_A08_008.fcs		11696
>	Specimen_001_A8_A08_008.fcs/Singlets	97.3	11382
> >	Specimen_001_A8_A08_008.fcs/Singlets/THP-1	87.3	9938
> > >	Specimen_001_A8_A08_008.fcs/Singlets/THP-1/FITC+	90.9	9036
> > > >	Geometric Mean : FITC-A = 10888.063476562	10888
	Specimen_001_A9_A09_009.fcs		12702
>	Specimen_001_A9_A09_009.fcs/Singlets	94.2	11964
> >	Specimen_001_A9_A09_009.fcs/Singlets/THP-1	82.1	9826
> > >	Specimen_001_A9_A09_009.fcs/Singlets/THP-1/FITC+	87.2	8566
> > > >	Geometric Mean : FITC-A = 11896.087890625	11896
	Specimen_001_A9_A09_009.fcs		13191
>	Specimen_001_A9_A09_009.fcs/Singlets	94.5	12472
> >	Specimen_001_A9_A09_009.fcs/Singlets/THP-1	80.6	10048
> > >	Specimen_001_A9_A09_009.fcs/Singlets/THP-1/FITC+	90.4	9081
> > > >	Geometric Mean : FITC-A = 13961.598632812	13962
	Specimen_001_A9_A09_009.fcs		13178
>	Specimen_001_A9_A09_009.fcs/Singlets	93.3	12291
> >	Specimen_001_A9_A09_009.fcs/Singlets/THP-1	79.2	9733
> > >	Specimen_001_A9_A09_009.fcs/Singlets/THP-1/FITC+	89.3	8694
> > > >	Geometric Mean : FITC-A = 10501.0078125	10501
	Specimen_001_A9_A09_009.fcs		11977
>	Specimen_001_A9_A09_009.fcs/Singlets	94.5	11320
> >	Specimen_001_A9_A09_009.fcs/Singlets/THP-1	78.7	8913
> > >	Specimen_001_A9_A09_009.fcs/Singlets/THP-1/FITC+	89.2	7947
> > > >	Geometric Mean : FITC-A = 9426.555664062	9427
	Specimen_001_A9_A09_009.fcs		12032
>	Specimen_001_A9_A09_009.fcs/Singlets	95.6	11503
> >	Specimen_001_A9_A09_009.fcs/Singlets/THP-1	86.9	10000
> > >	Specimen_001_A9_A09_009.fcs/Singlets/THP-1/FITC+	84.6	8460
> > > >	Geometric Mean : FITC-A = 9636.748046875	9637
	Specimen_001_A9_A09_009.fcs		11792
>	Specimen_001_A9_A09_009.fcs/Singlets	97.3	11476
> >	Specimen_001_A9_A09_009.fcs/Singlets/THP-1	87.1	9992
> > >	Specimen_001_A9_A09_009.fcs/Singlets/THP-1/FITC+	88.9	8878
> > > >	Geometric Mean : FITC-A = 11456.22265625	11456
	Specimen_001_A9_A09_009.fcs		11761
>	Specimen_001_A9_A09_009.fcs/Singlets	96.1	11307
> >	Specimen_001_A9_A09_009.fcs/Singlets/THP-1	88.4	9995
> > >	Specimen_001_A9_A09_009.fcs/Singlets/THP-1/FITC+	89.9	8984
> > > >	Geometric Mean : FITC-A = 11070.126953125	11070
	Specimen_001_A9_A09_009.fcs		12105
>	Specimen_001_A9_A09_009.fcs/Singlets	97.2	11762
> >	Specimen_001_A9_A09_009.fcs/Singlets/THP-1	85.9	10100
> > >	Specimen_001_A9_A09_009.fcs/Singlets/THP-1/FITC+	93.5	9439
> > > >	Geometric Mean : FITC-A = 16833.373046875	16833
	Specimen_001_A10_A10_010.fcs		11986
>	Specimen_001_A10_A10_010.fcs/Singlets	94.6	11339
> >	Specimen_001_A10_A10_010.fcs/Singlets/THP-1	78	8843
> > >	Specimen_001_A10_A10_010.fcs/Singlets/THP-1/FITC+	88.5	7823
> > > >	Geometric Mean : FITC-A = 15961.438476562	15961
	Specimen_001_A10_A10_010.fcs		12601
>	Specimen_001_A10_A10_010.fcs/Singlets	94.7	11936
> >	Specimen_001_A10_A10_010.fcs/Singlets/THP-1	79.3	9468
> > >	Specimen_001_A10_A10_010.fcs/Singlets/THP-1/FITC+	91.7	8680
> > > >	Geometric Mean : FITC-A = 19223.73828125	19224
	Specimen_001_A10_A10_010.fcs		12585
>	Specimen_001_A10_A10_010.fcs/Singlets	93.5	11769
> >	Specimen_001_A10_A10_010.fcs/Singlets/THP-1	78.5	9240
> > >	Specimen_001_A10_A10_010.fcs/Singlets/THP-1/FITC+	88.9	8210
> > > >	Geometric Mean : FITC-A = 13514.185546875	13514
	Specimen_001_A10_A10_010.fcs		11401
>	Specimen_001_A10_A10_010.fcs/Singlets	95.5	10885
> >	Specimen_001_A10_A10_010.fcs/Singlets/THP-1	78.4	8530
> > >	Specimen_001_A10_A10_010.fcs/Singlets/THP-1/FITC+	89.4	7630
> > > >	Geometric Mean : FITC-A = 13365.334960938	13365
	Specimen_001_A10_A10_010.fcs		10674
>	Specimen_001_A10_A10_010.fcs/Singlets	94.2	10052
> >	Specimen_001_A10_A10_010.fcs/Singlets/THP-1	80.4	8077
> > >	Specimen_001_A10_A10_010.fcs/Singlets/THP-1/FITC+	91.6	7396
> > > >	Geometric Mean : FITC-A = 17272.490234375	17272
	Specimen_001_A10_A10_010.fcs		10788
>	Specimen_001_A10_A10_010.fcs/Singlets	94.7	10218
> >	Specimen_001_A10_A10_010.fcs/Singlets/THP-1	81.1	8289
> > >	Specimen_001_A10_A10_010.fcs/Singlets/THP-1/FITC+	95.2	7889
> > > >	Geometric Mean : FITC-A = 23020.265625	23020
	Specimen_001_A10_A10_010.fcs		12348
>	Specimen_001_A10_A10_010.fcs/Singlets	95.7	11821
> >	Specimen_001_A10_A10_010.fcs/Singlets/THP-1	84.4	9980
> > >	Specimen_001_A10_A10_010.fcs/Singlets/THP-1/FITC+	87.5	8729
> > > >	Geometric Mean : FITC-A = 10495.169921875	10495
	Specimen_001_A10_A10_010.fcs		12502
>	Specimen_001_A10_A10_010.fcs/Singlets	97.3	12162
> >	Specimen_001_A10_A10_010.fcs/Singlets/THP-1	81.5	9907
> > >	Specimen_001_A10_A10_010.fcs/Singlets/THP-1/FITC+	91	9015
> > > >	Geometric Mean : FITC-A = 9959.881835938	9960
	Specimen_001_A11_A11_011.fcs		11997
>	Specimen_001_A11_A11_011.fcs/Singlets	94.8	11369
> >	Specimen_001_A11_A11_011.fcs/Singlets/THP-1	79.8	9069
> > >	Specimen_001_A11_A11_011.fcs/Singlets/THP-1/FITC+	88.5	8026
> > > >	Geometric Mean : FITC-A = 13197.50390625	13198
	Specimen_001_A11_A11_011.fcs		11898
>	Specimen_001_A11_A11_011.fcs/Singlets	95.5	11368
> >	Specimen_001_A11_A11_011.fcs/Singlets/THP-1	80.8	9191
> > >	Specimen_001_A11_A11_011.fcs/Singlets/THP-1/FITC+	90.7	8339
> > > >	Geometric Mean : FITC-A = 14737.23046875	14737
	Specimen_001_A11_A11_011.fcs		12176
>	Specimen_001_A11_A11_011.fcs/Singlets	93.1	11341
> >	Specimen_001_A11_A11_011.fcs/Singlets/THP-1	80.1	9079
> > >	Specimen_001_A11_A11_011.fcs/Singlets/THP-1/FITC+	87.9	7981
> > > >	Geometric Mean : FITC-A = 12546.765625	12547
	Specimen_001_A11_A11_011.fcs		11580
>	Specimen_001_A11_A11_011.fcs/Singlets	94.5	10943
> >	Specimen_001_A11_A11_011.fcs/Singlets/THP-1	77	8426
> > >	Specimen_001_A11_A11_011.fcs/Singlets/THP-1/FITC+	88.9	7488
> > > >	Geometric Mean : FITC-A = 12362.204101562	12362
	Specimen_001_A11_A11_011.fcs		10320
>	Specimen_001_A11_A11_011.fcs/Singlets	93.2	9617
> >	Specimen_001_A11_A11_011.fcs/Singlets/THP-1	79.9	7680
> > >	Specimen_001_A11_A11_011.fcs/Singlets/THP-1/FITC+	90.9	6982
> > > >	Geometric Mean : FITC-A = 15742.288085938	15742
	Specimen_001_A11_A11_011.fcs		12016
>	Specimen_001_A11_A11_011.fcs/Singlets	94.6	11366
> >	Specimen_001_A11_A11_011.fcs/Singlets/THP-1	80.4	9138
> > >	Specimen_001_A11_A11_011.fcs/Singlets/THP-1/FITC+	92.8	8476
> > > >	Geometric Mean : FITC-A = 19689.171875	19689
	Specimen_001_A11_A11_011.fcs		12324
>	Specimen_001_A11_A11_011.fcs/Singlets	95.6	11786
> >	Specimen_001_A11_A11_011.fcs/Singlets/THP-1	83.7	9865
> > >	Specimen_001_A11_A11_011.fcs/Singlets/THP-1/FITC+	86.8	8558
> > > >	Geometric Mean : FITC-A = 6952.152832031	6952
	Specimen_001_A11_A11_011.fcs		11933
>	Specimen_001_A11_A11_011.fcs/Singlets	97.2	11604
> >	Specimen_001_A11_A11_011.fcs/Singlets/THP-1	85.5	9927
> > >	Specimen_001_A11_A11_011.fcs/Singlets/THP-1/FITC+	88	8735
> > > >	Geometric Mean : FITC-A = 6948.25	6948
	Specimen_001_A12_A12_012.fcs		12356
>	Specimen_001_A12_A12_012.fcs/Singlets	94.6	11686
> >	Specimen_001_A12_A12_012.fcs/Singlets/THP-1	80.8	9439
> > >	Specimen_001_A12_A12_012.fcs/Singlets/THP-1/FITC+	89.1	8411
> > > >	Geometric Mean : FITC-A = 16983.41796875	16983
	Specimen_001_A12_A12_012.fcs		12889
>	Specimen_001_A12_A12_012.fcs/Singlets	94.5	12176
> >	Specimen_001_A12_A12_012.fcs/Singlets/THP-1	79.8	9717
> > >	Specimen_001_A12_A12_012.fcs/Singlets/THP-1/FITC+	90	8750
> > > >	Geometric Mean : FITC-A = 16944.109375	16944
	Specimen_001_A12_A12_012.fcs		11926
>	Specimen_001_A12_A12_012.fcs/Singlets	94.1	11217
> >	Specimen_001_A12_A12_012.fcs/Singlets/THP-1	80	8975
> > >	Specimen_001_A12_A12_012.fcs/Singlets/THP-1/FITC+	89.9	8072
> > > >	Geometric Mean : FITC-A = 12496.571289062	12497
	Specimen_001_A12_A12_012.fcs		11780
>	Specimen_001_A12_A12_012.fcs/Singlets	95.2	11219
> >	Specimen_001_A12_A12_012.fcs/Singlets/THP-1	78	8750
> > >	Specimen_001_A12_A12_012.fcs/Singlets/THP-1/FITC+	88.8	7768
> > > >	Geometric Mean : FITC-A = 11009.838867188	11010
	Specimen_001_A12_A12_012.fcs		12392
>	Specimen_001_A12_A12_012.fcs/Singlets	93.6	11596
> >	Specimen_001_A12_A12_012.fcs/Singlets/THP-1	85.9	9965
> > >	Specimen_001_A12_A12_012.fcs/Singlets/THP-1/FITC+	87.8	8749
> > > >	Geometric Mean : FITC-A = 10449.0703125	10449
	Specimen_001_A12_A12_012.fcs		12241
>	Specimen_001_A12_A12_012.fcs/Singlets	96.5	11807
> >	Specimen_001_A12_A12_012.fcs/Singlets/THP-1	84.2	9941
> > >	Specimen_001_A12_A12_012.fcs/Singlets/THP-1/FITC+	91.9	9132
> > > >	Geometric Mean : FITC-A = 11721.985351562	11722
	Specimen_001_B1_B01_012.fcs		12807
>	Specimen_001_B1_B01_012.fcs/Singlets	94.7	12132
> >	Specimen_001_B1_B01_012.fcs/Singlets/THP-1	81.9	9931
> > >	Specimen_001_B1_B01_012.fcs/Singlets/THP-1/FITC+	89.6	8900
> > > >	Geometric Mean : FITC-A = 8632.484375	8632
	Specimen_001_B1_B01_012.fcs		12859
>	Specimen_001_B1_B01_012.fcs/Singlets	95.9	12338
> >	Specimen_001_B1_B01_012.fcs/Singlets/THP-1	81.3	10035
> > >	Specimen_001_B1_B01_012.fcs/Singlets/THP-1/FITC+	90.8	9111
> > > >	Geometric Mean : FITC-A = 13502.931640625	13503
	Specimen_001_B1_B01_013.fcs		11090
>	Specimen_001_B1_B01_013.fcs/Singlets	94.2	10446
> >	Specimen_001_B1_B01_013.fcs/Singlets/THP-1	78.7	8217
> > >	Specimen_001_B1_B01_013.fcs/Singlets/THP-1/FITC+	91	7474
> > > >	Geometric Mean : FITC-A = 13076.81640625	13077
	Specimen_001_B1_B01_013.fcs		13355
>	Specimen_001_B1_B01_013.fcs/Singlets	92.2	12319
> >	Specimen_001_B1_B01_013.fcs/Singlets/THP-1	80.7	9944
> > >	Specimen_001_B1_B01_013.fcs/Singlets/THP-1/FITC+	90.9	9036
> > > >	Geometric Mean : FITC-A = 13060.372070312	13060
	Specimen_001_B1_B01_013.fcs		12962
>	Specimen_001_B1_B01_013.fcs/Singlets	92.5	11986
> >	Specimen_001_B1_B01_013.fcs/Singlets/THP-1	73.4	8798
> > >	Specimen_001_B1_B01_013.fcs/Singlets/THP-1/FITC+	82.1	7226
> > > >	Geometric Mean : FITC-A = 11022.697265625	11023
	Specimen_001_B1_B01_013.fcs		10982
>	Specimen_001_B1_B01_013.fcs/Singlets	94.7	10397
> >	Specimen_001_B1_B01_013.fcs/Singlets/THP-1	68.3	7100
> > >	Specimen_001_B1_B01_013.fcs/Singlets/THP-1/FITC+	85.8	6089
> > > >	Geometric Mean : FITC-A = 9675.9375	9676
	Specimen_001_B1_B01_013.fcs		12663
>	Specimen_001_B1_B01_013.fcs/Singlets	95.6	12102
> >	Specimen_001_B1_B01_013.fcs/Singlets/THP-1	82.5	9985
> > >	Specimen_001_B1_B01_013.fcs/Singlets/THP-1/FITC+	93	9286
> > > >	Geometric Mean : FITC-A = 12962.844726562	12963
	Specimen_001_B1_B01_013.fcs		8666
>	Specimen_001_B1_B01_013.fcs/Singlets	97.3	8428
> >	Specimen_001_B1_B01_013.fcs/Singlets/THP-1	70.9	5972
> > >	Specimen_001_B1_B01_013.fcs/Singlets/THP-1/FITC+	96	5736
> > > >	Geometric Mean : FITC-A = 21274.55859375	21275
	Specimen_001_B2_B02_013.fcs		12567
>	Specimen_001_B2_B02_013.fcs/Singlets	94	11811
> >	Specimen_001_B2_B02_013.fcs/Singlets/THP-1	85.1	10047
> > >	Specimen_001_B2_B02_013.fcs/Singlets/THP-1/FITC+	91.5	9197
> > > >	Geometric Mean : FITC-A = 14060.7421875	14061
	Specimen_001_B2_B02_013.fcs		12359
>	Specimen_001_B2_B02_013.fcs/Singlets	95.5	11803
> >	Specimen_001_B2_B02_013.fcs/Singlets/THP-1	85.2	10051
> > >	Specimen_001_B2_B02_013.fcs/Singlets/THP-1/FITC+	90.9	9140
> > > >	Geometric Mean : FITC-A = 14196.907226562	14197
	Specimen_001_B2_B02_014.fcs		11159
>	Specimen_001_B2_B02_014.fcs/Singlets	94	10494
> >	Specimen_001_B2_B02_014.fcs/Singlets/THP-1	77.4	8119
> > >	Specimen_001_B2_B02_014.fcs/Singlets/THP-1/FITC+	90.9	7384
> > > >	Geometric Mean : FITC-A = 21038.1015625	21038
	Specimen_001_B2_B02_014.fcs		10422
>	Specimen_001_B2_B02_014.fcs/Singlets	92.1	9603
> >	Specimen_001_B2_B02_014.fcs/Singlets/THP-1	72.3	6939
> > >	Specimen_001_B2_B02_014.fcs/Singlets/THP-1/FITC+	87.5	6075
> > > >	Geometric Mean : FITC-A = 19126.224609375	19126
	Specimen_001_B2_B02_014.fcs		14531
>	Specimen_001_B2_B02_014.fcs/Singlets	94	13652
> >	Specimen_001_B2_B02_014.fcs/Singlets/THP-1	73.6	10054
> > >	Specimen_001_B2_B02_014.fcs/Singlets/THP-1/FITC+	82.7	8312
> > > >	Geometric Mean : FITC-A = 15573.528320312	15574
	Specimen_001_B2_B02_014.fcs		12162
>	Specimen_001_B2_B02_014.fcs/Singlets	95.7	11639
> >	Specimen_001_B2_B02_014.fcs/Singlets/THP-1	63.3	7369
> > >	Specimen_001_B2_B02_014.fcs/Singlets/THP-1/FITC+	86.2	6350
> > > >	Geometric Mean : FITC-A = 15916.458007812	15916
	Specimen_001_B2_B02_014.fcs		12178
>	Specimen_001_B2_B02_014.fcs/Singlets	95.9	11682
> >	Specimen_001_B2_B02_014.fcs/Singlets/THP-1	85.6	10005
> > >	Specimen_001_B2_B02_014.fcs/Singlets/THP-1/FITC+	92.1	9219
> > > >	Geometric Mean : FITC-A = 14123.96875	14124
	Specimen_001_B2_B02_014.fcs		12113
>	Specimen_001_B2_B02_014.fcs/Singlets	96.7	11713
> >	Specimen_001_B2_B02_014.fcs/Singlets/THP-1	85.8	10044
> > >	Specimen_001_B2_B02_014.fcs/Singlets/THP-1/FITC+	92.1	9249
> > > >	Geometric Mean : FITC-A = 15980.36328125	15980
	Specimen_001_B3_B03_014.fcs		12637
>	Specimen_001_B3_B03_014.fcs/Singlets	94.7	11973
> >	Specimen_001_B3_B03_014.fcs/Singlets/THP-1	83.7	10020
> > >	Specimen_001_B3_B03_014.fcs/Singlets/THP-1/FITC+	89.9	9012
> > > >	Geometric Mean : FITC-A = 12802.0390625	12802
	Specimen_001_B3_B03_014.fcs		12389
>	Specimen_001_B3_B03_014.fcs/Singlets	95.7	11859
> >	Specimen_001_B3_B03_014.fcs/Singlets/THP-1	84.6	10035
> > >	Specimen_001_B3_B03_014.fcs/Singlets/THP-1/FITC+	91.4	9176
> > > >	Geometric Mean : FITC-A = 13911.1484375	13911
	Specimen_001_B3_B03_015.fcs		9605
>	Specimen_001_B3_B03_015.fcs/Singlets	94	9030
> >	Specimen_001_B3_B03_015.fcs/Singlets/THP-1	73.3	6621
> > >	Specimen_001_B3_B03_015.fcs/Singlets/THP-1/FITC+	89.7	5938
> > > >	Geometric Mean : FITC-A = 21558.712890625	21559
	Specimen_001_B3_B03_015.fcs		11889
>	Specimen_001_B3_B03_015.fcs/Singlets	91.7	10898
> >	Specimen_001_B3_B03_015.fcs/Singlets/THP-1	74	8066
> > >	Specimen_001_B3_B03_015.fcs/Singlets/THP-1/FITC+	88.4	7128
> > > >	Geometric Mean : FITC-A = 19985.255859375	19985
	Specimen_001_B3_B03_015.fcs		13015
>	Specimen_001_B3_B03_015.fcs/Singlets	93.1	12123
> >	Specimen_001_B3_B03_015.fcs/Singlets/THP-1	73.5	8912
> > >	Specimen_001_B3_B03_015.fcs/Singlets/THP-1/FITC+	82.6	7365
> > > >	Geometric Mean : FITC-A = 13530.163085938	13530
	Specimen_001_B3_B03_015.fcs		11924
>	Specimen_001_B3_B03_015.fcs/Singlets	94.2	11230
> >	Specimen_001_B3_B03_015.fcs/Singlets/THP-1	69.3	7781
> > >	Specimen_001_B3_B03_015.fcs/Singlets/THP-1/FITC+	86.2	6704
> > > >	Geometric Mean : FITC-A = 11757.6328125	11758
	Specimen_001_B3_B03_015.fcs		12136
>	Specimen_001_B3_B03_015.fcs/Singlets	96.2	11675
> >	Specimen_001_B3_B03_015.fcs/Singlets/THP-1	86	10037
> > >	Specimen_001_B3_B03_015.fcs/Singlets/THP-1/FITC+	91.5	9184
> > > >	Geometric Mean : FITC-A = 13441.689453125	13442
	Specimen_001_B3_B03_015.fcs		12353
>	Specimen_001_B3_B03_015.fcs/Singlets	96.7	11949
> >	Specimen_001_B3_B03_015.fcs/Singlets/THP-1	84.7	10116
> > >	Specimen_001_B3_B03_015.fcs/Singlets/THP-1/FITC+	94.2	9527
> > > >	Geometric Mean : FITC-A = 19441.41015625	19441
	Specimen_001_B4_B04_015.fcs		12416
>	Specimen_001_B4_B04_015.fcs/Singlets	94.3	11714
> >	Specimen_001_B4_B04_015.fcs/Singlets/THP-1	85.9	10067
> > >	Specimen_001_B4_B04_015.fcs/Singlets/THP-1/FITC+	91	9165
> > > >	Geometric Mean : FITC-A = 14938.618164062	14939
	Specimen_001_B4_B04_015.fcs		12360
>	Specimen_001_B4_B04_015.fcs/Singlets	95.4	11795
> >	Specimen_001_B4_B04_015.fcs/Singlets/THP-1	85.6	10096
> > >	Specimen_001_B4_B04_015.fcs/Singlets/THP-1/FITC+	91.1	9194
> > > >	Geometric Mean : FITC-A = 14573.645507812	14574
	Specimen_001_B4_B04_016.fcs		11470
>	Specimen_001_B4_B04_016.fcs/Singlets	94.3	10818
> >	Specimen_001_B4_B04_016.fcs/Singlets/THP-1	74.4	8049
> > >	Specimen_001_B4_B04_016.fcs/Singlets/THP-1/FITC+	90.9	7320
> > > >	Geometric Mean : FITC-A = 19292.2734375	19292
	Specimen_001_B4_B04_016.fcs		13088
>	Specimen_001_B4_B04_016.fcs/Singlets	93.2	12200
> >	Specimen_001_B4_B04_016.fcs/Singlets/THP-1	73.9	9019
> > >	Specimen_001_B4_B04_016.fcs/Singlets/THP-1/FITC+	91.8	8276
> > > >	Geometric Mean : FITC-A = 21052.884765625	21053
	Specimen_001_B4_B04_016.fcs		12587
>	Specimen_001_B4_B04_016.fcs/Singlets	93.3	11741
> >	Specimen_001_B4_B04_016.fcs/Singlets/THP-1	75.7	8888
> > >	Specimen_001_B4_B04_016.fcs/Singlets/THP-1/FITC+	84.8	7540
> > > >	Geometric Mean : FITC-A = 16299.8515625	16300
	Specimen_001_B4_B04_016.fcs		11419
>	Specimen_001_B4_B04_016.fcs/Singlets	94.7	10815
> >	Specimen_001_B4_B04_016.fcs/Singlets/THP-1	71.1	7688
> > >	Specimen_001_B4_B04_016.fcs/Singlets/THP-1/FITC+	87.3	6712
> > > >	Geometric Mean : FITC-A = 16744.3046875	16744
	Specimen_001_B4_B04_016.fcs		12428
>	Specimen_001_B4_B04_016.fcs/Singlets	95.4	11861
> >	Specimen_001_B4_B04_016.fcs/Singlets/THP-1	84.3	9993
> > >	Specimen_001_B4_B04_016.fcs/Singlets/THP-1/FITC+	92.7	9263
> > > >	Geometric Mean : FITC-A = 15419.744140625	15420
	Specimen_001_B4_B04_016.fcs		12549
>	Specimen_001_B4_B04_016.fcs/Singlets	95.4	11977
> >	Specimen_001_B4_B04_016.fcs/Singlets/THP-1	84.1	10072
> > >	Specimen_001_B4_B04_016.fcs/Singlets/THP-1/FITC+	94.6	9526
> > > >	Geometric Mean : FITC-A = 18810.697265625	18811
	Specimen_001_B5_B05_016.fcs		12679
>	Specimen_001_B5_B05_016.fcs/Singlets	95.5	12111
> >	Specimen_001_B5_B05_016.fcs/Singlets/THP-1	81.8	9904
> > >	Specimen_001_B5_B05_016.fcs/Singlets/THP-1/FITC+	89.9	8904
> > > >	Geometric Mean : FITC-A = 8198.06640625	8198
	Specimen_001_B5_B05_016.fcs		12381
>	Specimen_001_B5_B05_016.fcs/Singlets	96.1	11902
> >	Specimen_001_B5_B05_016.fcs/Singlets/THP-1	84.3	10030
> > >	Specimen_001_B5_B05_016.fcs/Singlets/THP-1/FITC+	90.3	9060
> > > >	Geometric Mean : FITC-A = 13433.831054688	13434
	Specimen_001_B5_B05_017.fcs		12494
>	Specimen_001_B5_B05_017.fcs/Singlets	94.5	11812
> >	Specimen_001_B5_B05_017.fcs/Singlets/THP-1	77.9	9197
> > >	Specimen_001_B5_B05_017.fcs/Singlets/THP-1/FITC+	91.6	8427
> > > >	Geometric Mean : FITC-A = 17571.001953125	17571
	Specimen_001_B5_B05_017.fcs		13519
>	Specimen_001_B5_B05_017.fcs/Singlets	93.8	12676
> >	Specimen_001_B5_B05_017.fcs/Singlets/THP-1	76.7	9726
> > >	Specimen_001_B5_B05_017.fcs/Singlets/THP-1/FITC+	92.4	8982
> > > >	Geometric Mean : FITC-A = 19411.958984375	19412
	Specimen_001_B5_B05_017.fcs		13509
>	Specimen_001_B5_B05_017.fcs/Singlets	94.4	12756
> >	Specimen_001_B5_B05_017.fcs/Singlets/THP-1	74.4	9494
> > >	Specimen_001_B5_B05_017.fcs/Singlets/THP-1/FITC+	84.2	7998
> > > >	Geometric Mean : FITC-A = 10857.2578125	10857
	Specimen_001_B5_B05_017.fcs		11350
>	Specimen_001_B5_B05_017.fcs/Singlets	93.7	10639
> >	Specimen_001_B5_B05_017.fcs/Singlets/THP-1	73.4	7806
> > >	Specimen_001_B5_B05_017.fcs/Singlets/THP-1/FITC+	85.3	6661
> > > >	Geometric Mean : FITC-A = 8003.243652344	8003
	Specimen_001_B5_B05_017.fcs		13798
>	Specimen_001_B5_B05_017.fcs/Singlets	96.1	13261
> >	Specimen_001_B5_B05_017.fcs/Singlets/THP-1	75.4	9999
> > >	Specimen_001_B5_B05_017.fcs/Singlets/THP-1/FITC+	93.5	9346
> > > >	Geometric Mean : FITC-A = 15549.270507812	15549
	Specimen_001_B5_B05_017.fcs		12851
>	Specimen_001_B5_B05_017.fcs/Singlets	96.2	12367
> >	Specimen_001_B5_B05_017.fcs/Singlets/THP-1	80.3	9926
> > >	Specimen_001_B5_B05_017.fcs/Singlets/THP-1/FITC+	92.7	9203
> > > >	Geometric Mean : FITC-A = 14347.600585938	14348
	Specimen_001_B6_B06_017.fcs		12468
>	Specimen_001_B6_B06_017.fcs/Singlets	94.2	11748
> >	Specimen_001_B6_B06_017.fcs/Singlets/THP-1	85.4	10029
> > >	Specimen_001_B6_B06_017.fcs/Singlets/THP-1/FITC+	92.8	9311
> > > >	Geometric Mean : FITC-A = 16189.635742188	16190
	Specimen_001_B6_B06_017.fcs		12403
>	Specimen_001_B6_B06_017.fcs/Singlets	95.7	11870
> >	Specimen_001_B6_B06_017.fcs/Singlets/THP-1	84.7	10049
> > >	Specimen_001_B6_B06_017.fcs/Singlets/THP-1/FITC+	92.5	9300
> > > >	Geometric Mean : FITC-A = 16548.828125	16549
	Specimen_001_B6_B06_018.fcs		11501
>	Specimen_001_B6_B06_018.fcs/Singlets	94.1	10828
> >	Specimen_001_B6_B06_018.fcs/Singlets/THP-1	78.4	8494
> > >	Specimen_001_B6_B06_018.fcs/Singlets/THP-1/FITC+	91.5	7774
> > > >	Geometric Mean : FITC-A = 15195.471679688	15195
	Specimen_001_B6_B06_018.fcs		11528
>	Specimen_001_B6_B06_018.fcs/Singlets	93.3	10752
> >	Specimen_001_B6_B06_018.fcs/Singlets/THP-1	77.8	8362
> > >	Specimen_001_B6_B06_018.fcs/Singlets/THP-1/FITC+	91.4	7647
> > > >	Geometric Mean : FITC-A = 14218.313476562	14218
	Specimen_001_B6_B06_018.fcs		12461
>	Specimen_001_B6_B06_018.fcs/Singlets	94.4	11764
> >	Specimen_001_B6_B06_018.fcs/Singlets/THP-1	72.7	8548
> > >	Specimen_001_B6_B06_018.fcs/Singlets/THP-1/FITC+	87.1	7443
> > > >	Geometric Mean : FITC-A = 16097.765625	16098
	Specimen_001_B6_B06_018.fcs		11914
>	Specimen_001_B6_B06_018.fcs/Singlets	95.6	11393
> >	Specimen_001_B6_B06_018.fcs/Singlets/THP-1	68.5	7801
> > >	Specimen_001_B6_B06_018.fcs/Singlets/THP-1/FITC+	88.5	6901
> > > >	Geometric Mean : FITC-A = 12861.766601562	12862
	Specimen_001_B6_B06_018.fcs		12918
>	Specimen_001_B6_B06_018.fcs/Singlets	95.3	12309
> >	Specimen_001_B6_B06_018.fcs/Singlets/THP-1	81.9	10084
> > >	Specimen_001_B6_B06_018.fcs/Singlets/THP-1/FITC+	94.4	9520
> > > >	Geometric Mean : FITC-A = 20210.275390625	20210
	Specimen_001_B6_B06_018.fcs		11893
>	Specimen_001_B6_B06_018.fcs/Singlets	97.2	11560
> >	Specimen_001_B6_B06_018.fcs/Singlets/THP-1	78.4	9067
> > >	Specimen_001_B6_B06_018.fcs/Singlets/THP-1/FITC+	95.3	8639
> > > >	Geometric Mean : FITC-A = 22486.46875	22486
	Specimen_001_B7_B07_018.fcs		12209
>	Specimen_001_B7_B07_018.fcs/Singlets	94.9	11591
> >	Specimen_001_B7_B07_018.fcs/Singlets/THP-1	86.8	10060
> > >	Specimen_001_B7_B07_018.fcs/Singlets/THP-1/FITC+	91.5	9201
> > > >	Geometric Mean : FITC-A = 14765.936523438	14766
	Specimen_001_B7_B07_018.fcs		12036
>	Specimen_001_B7_B07_018.fcs/Singlets	96.2	11579
> >	Specimen_001_B7_B07_018.fcs/Singlets/THP-1	86.4	10001
> > >	Specimen_001_B7_B07_018.fcs/Singlets/THP-1/FITC+	91.1	9110
> > > >	Geometric Mean : FITC-A = 14095.909179688	14096
	Specimen_001_B7_B07_019.fcs		12934
>	Specimen_001_B7_B07_019.fcs/Singlets	94.3	12199
> >	Specimen_001_B7_B07_019.fcs/Singlets/THP-1	78.9	9630
> > >	Specimen_001_B7_B07_019.fcs/Singlets/THP-1/FITC+	90.6	8722
> > > >	Geometric Mean : FITC-A = 12880.638671875	12881
	Specimen_001_B7_B07_019.fcs		12690
>	Specimen_001_B7_B07_019.fcs/Singlets	94.1	11936
> >	Specimen_001_B7_B07_019.fcs/Singlets/THP-1	77.5	9249
> > >	Specimen_001_B7_B07_019.fcs/Singlets/THP-1/FITC+	91.5	8463
> > > >	Geometric Mean : FITC-A = 13526.833984375	13527
	Specimen_001_B7_B07_019.fcs		11914
>	Specimen_001_B7_B07_019.fcs/Singlets	94.5	11260
> >	Specimen_001_B7_B07_019.fcs/Singlets/THP-1	74.9	8432
> > >	Specimen_001_B7_B07_019.fcs/Singlets/THP-1/FITC+	85.1	7174
> > > >	Geometric Mean : FITC-A = 12517.540039062	12518
	Specimen_001_B7_B07_019.fcs		13504
>	Specimen_001_B7_B07_019.fcs/Singlets	96.2	12986
> >	Specimen_001_B7_B07_019.fcs/Singlets/THP-1	77	10000
> > >	Specimen_001_B7_B07_019.fcs/Singlets/THP-1/FITC+	86.1	8611
> > > >	Geometric Mean : FITC-A = 9089.38671875	9089
	Specimen_001_B7_B07_019.fcs		12195
>	Specimen_001_B7_B07_019.fcs/Singlets	96.1	11715
> >	Specimen_001_B7_B07_019.fcs/Singlets/THP-1	84.5	9899
> > >	Specimen_001_B7_B07_019.fcs/Singlets/THP-1/FITC+	91.2	9025
> > > >	Geometric Mean : FITC-A = 11051.2109375	11051
	Specimen_001_B7_B07_019.fcs		11940
>	Specimen_001_B7_B07_019.fcs/Singlets	96.9	11575
> >	Specimen_001_B7_B07_019.fcs/Singlets/THP-1	85.6	9908
> > >	Specimen_001_B7_B07_019.fcs/Singlets/THP-1/FITC+	91.1	9022
> > > >	Geometric Mean : FITC-A = 10355.130859375	10355
	Specimen_001_B8_B08_019.fcs		13650
>	Specimen_001_B8_B08_019.fcs/Singlets	95.2	12995
> >	Specimen_001_B8_B08_019.fcs/Singlets/THP-1	78.1	10145
> > >	Specimen_001_B8_B08_019.fcs/Singlets/THP-1/FITC+	86.6	8783
> > > >	Geometric Mean : FITC-A = 18054.974609375	18055
	Specimen_001_B8_B08_019.fcs		13023
>	Specimen_001_B8_B08_019.fcs/Singlets	96.4	12553
> >	Specimen_001_B8_B08_019.fcs/Singlets/THP-1	80.4	10098
> > >	Specimen_001_B8_B08_019.fcs/Singlets/THP-1/FITC+	87.6	8848
> > > >	Geometric Mean : FITC-A = 18171.603515625	18172
	Specimen_001_B8_B08_020.fcs		11691
>	Specimen_001_B8_B08_020.fcs/Singlets	94.5	11049
> >	Specimen_001_B8_B08_020.fcs/Singlets/THP-1	79.4	8775
> > >	Specimen_001_B8_B08_020.fcs/Singlets/THP-1/FITC+	92.9	8148
> > > >	Geometric Mean : FITC-A = 18068.119140625	18068
	Specimen_001_B8_B08_020.fcs		11702
>	Specimen_001_B8_B08_020.fcs/Singlets	94.4	11049
> >	Specimen_001_B8_B08_020.fcs/Singlets/THP-1	78.6	8682
> > >	Specimen_001_B8_B08_020.fcs/Singlets/THP-1/FITC+	92.8	8061
> > > >	Geometric Mean : FITC-A = 18231.439453125	18231
	Specimen_001_B8_B08_020.fcs		10665
>	Specimen_001_B8_B08_020.fcs/Singlets	95.5	10183
> >	Specimen_001_B8_B08_020.fcs/Singlets/THP-1	73.5	7484
> > >	Specimen_001_B8_B08_020.fcs/Singlets/THP-1/FITC+	85.1	6369
> > > >	Geometric Mean : FITC-A = 10825.658203125	10826
	Specimen_001_B8_B08_020.fcs		9134
>	Specimen_001_B8_B08_020.fcs/Singlets	95.7	8744
> >	Specimen_001_B8_B08_020.fcs/Singlets/THP-1	72.3	6318
> > >	Specimen_001_B8_B08_020.fcs/Singlets/THP-1/FITC+	85.5	5399
> > > >	Geometric Mean : FITC-A = 8129.544921875	8130
	Specimen_001_B8_B08_020.fcs		12991
>	Specimen_001_B8_B08_020.fcs/Singlets	95.8	12444
> >	Specimen_001_B8_B08_020.fcs/Singlets/THP-1	80.6	10030
> > >	Specimen_001_B8_B08_020.fcs/Singlets/THP-1/FITC+	93.8	9411
> > > >	Geometric Mean : FITC-A = 16761.677734375	16762
	Specimen_001_B8_B08_020.fcs		12584
>	Specimen_001_B8_B08_020.fcs/Singlets	96.4	12125
> >	Specimen_001_B8_B08_020.fcs/Singlets/THP-1	82.8	10034
> > >	Specimen_001_B8_B08_020.fcs/Singlets/THP-1/FITC+	94.6	9493
> > > >	Geometric Mean : FITC-A = 17751.59765625	17752
	Specimen_001_B9_B09_020.fcs		12289
>	Specimen_001_B9_B09_020.fcs/Singlets	94.8	11647
> >	Specimen_001_B9_B09_020.fcs/Singlets/THP-1	86.6	10088
> > >	Specimen_001_B9_B09_020.fcs/Singlets/THP-1/FITC+	90.1	9091
> > > >	Geometric Mean : FITC-A = 12342.879882812	12343
	Specimen_001_B9_B09_020.fcs		11893
>	Specimen_001_B9_B09_020.fcs/Singlets	96.7	11506
> >	Specimen_001_B9_B09_020.fcs/Singlets/THP-1	87.2	10029
> > >	Specimen_001_B9_B09_020.fcs/Singlets/THP-1/FITC+	89.6	8985
> > > >	Geometric Mean : FITC-A = 11829.629882812	11830
	Specimen_001_B9_B09_021.fcs		13273
>	Specimen_001_B9_B09_021.fcs/Singlets	94.7	12565
> >	Specimen_001_B9_B09_021.fcs/Singlets/THP-1	77.8	9771
> > >	Specimen_001_B9_B09_021.fcs/Singlets/THP-1/FITC+	91.6	8954
> > > >	Geometric Mean : FITC-A = 15244.856445312	15245
	Specimen_001_B9_B09_021.fcs		12895
>	Specimen_001_B9_B09_021.fcs/Singlets	93.7	12081
> >	Specimen_001_B9_B09_021.fcs/Singlets/THP-1	76.7	9267
> > >	Specimen_001_B9_B09_021.fcs/Singlets/THP-1/FITC+	91.2	8456
> > > >	Geometric Mean : FITC-A = 16913.626953125	16914
	Specimen_001_B9_B09_021.fcs		12084
>	Specimen_001_B9_B09_021.fcs/Singlets	94.8	11452
> >	Specimen_001_B9_B09_021.fcs/Singlets/THP-1	76.4	8754
> > >	Specimen_001_B9_B09_021.fcs/Singlets/THP-1/FITC+	87	7612
> > > >	Geometric Mean : FITC-A = 9238.614257812	9239
	Specimen_001_B9_B09_021.fcs		11196
>	Specimen_001_B9_B09_021.fcs/Singlets	95.6	10701
> >	Specimen_001_B9_B09_021.fcs/Singlets/THP-1	77.7	8311
> > >	Specimen_001_B9_B09_021.fcs/Singlets/THP-1/FITC+	84.7	7043
> > > >	Geometric Mean : FITC-A = 6654.336425781	6654
	Specimen_001_B9_B09_021.fcs		12576
>	Specimen_001_B9_B09_021.fcs/Singlets	95.1	11954
> >	Specimen_001_B9_B09_021.fcs/Singlets/THP-1	83.8	10022
> > >	Specimen_001_B9_B09_021.fcs/Singlets/THP-1/FITC+	93.7	9388
> > > >	Geometric Mean : FITC-A = 17106.76953125	17107
	Specimen_001_B9_B09_021.fcs		12251
>	Specimen_001_B9_B09_021.fcs/Singlets	96	11763
> >	Specimen_001_B9_B09_021.fcs/Singlets/THP-1	85.7	10079
> > >	Specimen_001_B9_B09_021.fcs/Singlets/THP-1/FITC+	94.6	9538
> > > >	Geometric Mean : FITC-A = 20533.083984375	20533
	Specimen_001_B10_B10_021.fcs		11531
>	Specimen_001_B10_B10_021.fcs/Singlets	93.6	10798
> >	Specimen_001_B10_B10_021.fcs/Singlets/THP-1	74.8	8077
> > >	Specimen_001_B10_B10_021.fcs/Singlets/THP-1/FITC+	89.9	7261
> > > >	Geometric Mean : FITC-A = 20538.6328125	20539
	Specimen_001_B10_B10_021.fcs		12301
>	Specimen_001_B10_B10_021.fcs/Singlets	94.5	11623
> >	Specimen_001_B10_B10_021.fcs/Singlets/THP-1	76.2	8852
> > >	Specimen_001_B10_B10_021.fcs/Singlets/THP-1/FITC+	90.6	8023
> > > >	Geometric Mean : FITC-A = 20457.5859375	20458
	Specimen_001_B10_B10_022.fcs		12510
>	Specimen_001_B10_B10_022.fcs/Singlets	95.8	11987
> >	Specimen_001_B10_B10_022.fcs/Singlets/THP-1	74.8	8964
> > >	Specimen_001_B10_B10_022.fcs/Singlets/THP-1/FITC+	90.2	8087
> > > >	Geometric Mean : FITC-A = 22014.404296875	22014
	Specimen_001_B10_B10_022.fcs		13173
>	Specimen_001_B10_B10_022.fcs/Singlets	94.8	12492
> >	Specimen_001_B10_B10_022.fcs/Singlets/THP-1	70.9	8859
> > >	Specimen_001_B10_B10_022.fcs/Singlets/THP-1/FITC+	89.3	7912
> > > >	Geometric Mean : FITC-A = 19754.599609375	19755
	Specimen_001_B10_B10_022.fcs		13432
>	Specimen_001_B10_B10_022.fcs/Singlets	94.6	12703
> >	Specimen_001_B10_B10_022.fcs/Singlets/THP-1	73	9270
> > >	Specimen_001_B10_B10_022.fcs/Singlets/THP-1/FITC+	85.4	7916
> > > >	Geometric Mean : FITC-A = 13838.645507812	13839
	Specimen_001_B10_B10_022.fcs		12633
>	Specimen_001_B10_B10_022.fcs/Singlets	95.3	12036
> >	Specimen_001_B10_B10_022.fcs/Singlets/THP-1	72.4	8716
> > >	Specimen_001_B10_B10_022.fcs/Singlets/THP-1/FITC+	86.3	7524
> > > >	Geometric Mean : FITC-A = 11330.963867188	11331
	Specimen_001_B10_B10_022.fcs		12744
>	Specimen_001_B10_B10_022.fcs/Singlets	95.7	12191
> >	Specimen_001_B10_B10_022.fcs/Singlets/THP-1	82.2	10020
> > >	Specimen_001_B10_B10_022.fcs/Singlets/THP-1/FITC+	89.1	8930
> > > >	Geometric Mean : FITC-A = 12147.331054688	12147
	Specimen_001_B10_B10_022.fcs		12041
>	Specimen_001_B10_B10_022.fcs/Singlets	97.1	11692
> >	Specimen_001_B10_B10_022.fcs/Singlets/THP-1	84.5	9880
> > >	Specimen_001_B10_B10_022.fcs/Singlets/THP-1/FITC+	88.9	8787
> > > >	Geometric Mean : FITC-A = 7538.100585938	7538
	Specimen_001_B11_B11_022.fcs		11014
>	Specimen_001_B11_B11_022.fcs/Singlets	93.6	10307
> >	Specimen_001_B11_B11_022.fcs/Singlets/THP-1	75.9	7820
> > >	Specimen_001_B11_B11_022.fcs/Singlets/THP-1/FITC+	89.7	7012
> > > >	Geometric Mean : FITC-A = 19698.0	19698
	Specimen_001_B11_B11_022.fcs		12447
>	Specimen_001_B11_B11_022.fcs/Singlets	94.5	11762
> >	Specimen_001_B11_B11_022.fcs/Singlets/THP-1	78.4	9216
> > >	Specimen_001_B11_B11_022.fcs/Singlets/THP-1/FITC+	91	8387
> > > >	Geometric Mean : FITC-A = 20130.921875	20131
	Specimen_001_B11_B11_023.fcs		13593
>	Specimen_001_B11_B11_023.fcs/Singlets	94.8	12882
> >	Specimen_001_B11_B11_023.fcs/Singlets/THP-1	76.6	9867
> > >	Specimen_001_B11_B11_023.fcs/Singlets/THP-1/FITC+	89.7	8846
> > > >	Geometric Mean : FITC-A = 20264.10546875	20264
	Specimen_001_B11_B11_023.fcs		12747
>	Specimen_001_B11_B11_023.fcs/Singlets	93.4	11907
> >	Specimen_001_B11_B11_023.fcs/Singlets/THP-1	78.2	9307
> > >	Specimen_001_B11_B11_023.fcs/Singlets/THP-1/FITC+	89.6	8338
> > > >	Geometric Mean : FITC-A = 21179.130859375	21179
	Specimen_001_B11_B11_023.fcs		12749
>	Specimen_001_B11_B11_023.fcs/Singlets	94.8	12084
> >	Specimen_001_B11_B11_023.fcs/Singlets/THP-1	75.8	9164
> > >	Specimen_001_B11_B11_023.fcs/Singlets/THP-1/FITC+	84.9	7782
> > > >	Geometric Mean : FITC-A = 10475.595703125	10476
	Specimen_001_B11_B11_023.fcs		11062
>	Specimen_001_B11_B11_023.fcs/Singlets	95.3	10545
> >	Specimen_001_B11_B11_023.fcs/Singlets/THP-1	75.4	7950
> > >	Specimen_001_B11_B11_023.fcs/Singlets/THP-1/FITC+	84.3	6699
> > > >	Geometric Mean : FITC-A = 7425.500488281	7426
	Specimen_001_B11_B11_023.fcs		12309
>	Specimen_001_B11_B11_023.fcs/Singlets	96.1	11825
> >	Specimen_001_B11_B11_023.fcs/Singlets/THP-1	84.8	10024
> > >	Specimen_001_B11_B11_023.fcs/Singlets/THP-1/FITC+	88.1	8833
> > > >	Geometric Mean : FITC-A = 12543.955078125	12544
	Specimen_001_B11_B11_023.fcs		11823
>	Specimen_001_B11_B11_023.fcs/Singlets	97.3	11508
> >	Specimen_001_B11_B11_023.fcs/Singlets/THP-1	86.1	9906
> > >	Specimen_001_B11_B11_023.fcs/Singlets/THP-1/FITC+	87.5	8672
> > > >	Geometric Mean : FITC-A = 7171.833007812	7172
	Specimen_001_B12_B12_024.fcs		13278
>	Specimen_001_B12_B12_024.fcs/Singlets	95	12608
> >	Specimen_001_B12_B12_024.fcs/Singlets/THP-1	76.1	9590
> > >	Specimen_001_B12_B12_024.fcs/Singlets/THP-1/FITC+	90.9	8718
> > > >	Geometric Mean : FITC-A = 20003.30078125	20003
	Specimen_001_B12_B12_024.fcs		13946
>	Specimen_001_B12_B12_024.fcs/Singlets	94.7	13213
> >	Specimen_001_B12_B12_024.fcs/Singlets/THP-1	75.9	10033
> > >	Specimen_001_B12_B12_024.fcs/Singlets/THP-1/FITC+	90.6	9086
> > > >	Geometric Mean : FITC-A = 21792.5703125	21793
	Specimen_001_B12_B12_024.fcs		13344
>	Specimen_001_B12_B12_024.fcs/Singlets	94.7	12641
> >	Specimen_001_B12_B12_024.fcs/Singlets/THP-1	74.6	9426
> > >	Specimen_001_B12_B12_024.fcs/Singlets/THP-1/FITC+	86.8	8183
> > > >	Geometric Mean : FITC-A = 13461.419921875	13461
	Specimen_001_B12_B12_024.fcs		13739
>	Specimen_001_B12_B12_024.fcs/Singlets	95	13056
> >	Specimen_001_B12_B12_024.fcs/Singlets/THP-1	74.9	9781
> > >	Specimen_001_B12_B12_024.fcs/Singlets/THP-1/FITC+	84.2	8234
> > > >	Geometric Mean : FITC-A = 9461.494140625	9461
	Specimen_001_B12_B12_024.fcs		12805
>	Specimen_001_B12_B12_024.fcs/Singlets	95.7	12250
> >	Specimen_001_B12_B12_024.fcs/Singlets/THP-1	81.6	10001
> > >	Specimen_001_B12_B12_024.fcs/Singlets/THP-1/FITC+	90.5	9053
> > > >	Geometric Mean : FITC-A = 12086.607421875	12087
	Specimen_001_B12_B12_024.fcs		12390
>	Specimen_001_B12_B12_024.fcs/Singlets	97.2	12045
> >	Specimen_001_B12_B12_024.fcs/Singlets/THP-1	82.6	9947
> > >	Specimen_001_B12_B12_024.fcs/Singlets/THP-1/FITC+	90.4	8996
> > > >	Geometric Mean : FITC-A = 10457.943359375	10458
	Specimen_001_C1_C01_023.fcs		12671
>	Specimen_001_C1_C01_023.fcs/Singlets	94.9	12021
> >	Specimen_001_C1_C01_023.fcs/Singlets/THP-1	82.1	9875
> > >	Specimen_001_C1_C01_023.fcs/Singlets/THP-1/FITC+	88.7	8758
> > > >	Geometric Mean : FITC-A = 7658.098632812	7658
	Specimen_001_C1_C01_023.fcs		12997
>	Specimen_001_C1_C01_023.fcs/Singlets	94.8	12326
> >	Specimen_001_C1_C01_023.fcs/Singlets/THP-1	80.4	9909
> > >	Specimen_001_C1_C01_023.fcs/Singlets/THP-1/FITC+	88.1	8731
> > > >	Geometric Mean : FITC-A = 7481.594726562	7482
	Specimen_001_C1_C01_025.fcs		10549
>	Specimen_001_C1_C01_025.fcs/Singlets	94.7	9985
> >	Specimen_001_C1_C01_025.fcs/Singlets/THP-1	76.4	7630
> > >	Specimen_001_C1_C01_025.fcs/Singlets/THP-1/FITC+	90.6	6916
> > > >	Geometric Mean : FITC-A = 15553.67578125	15554
	Specimen_001_C1_C01_025.fcs		11618
>	Specimen_001_C1_C01_025.fcs/Singlets	92.4	10735
> >	Specimen_001_C1_C01_025.fcs/Singlets/THP-1	71.4	7665
> > >	Specimen_001_C1_C01_025.fcs/Singlets/THP-1/FITC+	89.2	6841
> > > >	Geometric Mean : FITC-A = 13751.154296875	13751
	Specimen_001_C1_C01_025.fcs		11145
>	Specimen_001_C1_C01_025.fcs/Singlets	91.4	10188
> >	Specimen_001_C1_C01_025.fcs/Singlets/THP-1	76.1	7758
> > >	Specimen_001_C1_C01_025.fcs/Singlets/THP-1/FITC+	83.3	6463
> > > >	Geometric Mean : FITC-A = 13676.720703125	13677
	Specimen_001_C1_C01_025.fcs		12059
>	Specimen_001_C1_C01_025.fcs/Singlets	94.6	11407
> >	Specimen_001_C1_C01_025.fcs/Singlets/THP-1	77.6	8854
> > >	Specimen_001_C1_C01_025.fcs/Singlets/THP-1/FITC+	90.5	8012
> > > >	Geometric Mean : FITC-A = 11755.237304688	11755
	Specimen_001_C1_C01_025.fcs		11832
>	Specimen_001_C1_C01_025.fcs/Singlets	96.5	11418
> >	Specimen_001_C1_C01_025.fcs/Singlets/THP-1	87.2	9954
> > >	Specimen_001_C1_C01_025.fcs/Singlets/THP-1/FITC+	90.7	9028
> > > >	Geometric Mean : FITC-A = 10215.396484375	10215
	Specimen_001_C1_C01_025.fcs		11879
>	Specimen_001_C1_C01_025.fcs/Singlets	96.6	11476
> >	Specimen_001_C1_C01_025.fcs/Singlets/THP-1	87.7	10069
> > >	Specimen_001_C1_C01_025.fcs/Singlets/THP-1/FITC+	88.6	8920
> > > >	Geometric Mean : FITC-A = 12619.915039062	12620
	Specimen_001_C2_C02_024.fcs		13265
>	Specimen_001_C2_C02_024.fcs/Singlets	95.6	12682
> >	Specimen_001_C2_C02_024.fcs/Singlets/THP-1	79.4	10064
> > >	Specimen_001_C2_C02_024.fcs/Singlets/THP-1/FITC+	88.6	8918
> > > >	Geometric Mean : FITC-A = 16231.544921875	16232
	Specimen_001_C2_C02_024.fcs		13104
>	Specimen_001_C2_C02_024.fcs/Singlets	96.1	12597
> >	Specimen_001_C2_C02_024.fcs/Singlets/THP-1	79.4	10000
> > >	Specimen_001_C2_C02_024.fcs/Singlets/THP-1/FITC+	89.6	8959
> > > >	Geometric Mean : FITC-A = 16695.939453125	16696
	Specimen_001_C2_C02_026.fcs		11757
>	Specimen_001_C2_C02_026.fcs/Singlets	93.7	11018
> >	Specimen_001_C2_C02_026.fcs/Singlets/THP-1	72.7	8010
> > >	Specimen_001_C2_C02_026.fcs/Singlets/THP-1/FITC+	88.7	7107
> > > >	Geometric Mean : FITC-A = 21858.541015625	21859
	Specimen_001_C2_C02_026.fcs		11413
>	Specimen_001_C2_C02_026.fcs/Singlets	93	10615
> >	Specimen_001_C2_C02_026.fcs/Singlets/THP-1	69.3	7353
> > >	Specimen_001_C2_C02_026.fcs/Singlets/THP-1/FITC+	87.1	6405
> > > >	Geometric Mean : FITC-A = 20754.2734375	20754
	Specimen_001_C2_C02_026.fcs		13104
>	Specimen_001_C2_C02_026.fcs/Singlets	93.4	12243
> >	Specimen_001_C2_C02_026.fcs/Singlets/THP-1	76.4	9351
> > >	Specimen_001_C2_C02_026.fcs/Singlets/THP-1/FITC+	89.4	8360
> > > >	Geometric Mean : FITC-A = 20218.1015625	20218
	Specimen_001_C2_C02_026.fcs		12844
>	Specimen_001_C2_C02_026.fcs/Singlets	95.5	12269
> >	Specimen_001_C2_C02_026.fcs/Singlets/THP-1	74.1	9087
> > >	Specimen_001_C2_C02_026.fcs/Singlets/THP-1/FITC+	92.3	8385
> > > >	Geometric Mean : FITC-A = 20965.3046875	20965
	Specimen_001_C2_C02_026.fcs		12274
>	Specimen_001_C2_C02_026.fcs/Singlets	95.8	11763
> >	Specimen_001_C2_C02_026.fcs/Singlets/THP-1	85.5	10059
> > >	Specimen_001_C2_C02_026.fcs/Singlets/THP-1/FITC+	92.8	9337
> > > >	Geometric Mean : FITC-A = 15785.686523438	15786
	Specimen_001_C2_C02_026.fcs		12278
>	Specimen_001_C2_C02_026.fcs/Singlets	95.4	11708
> >	Specimen_001_C2_C02_026.fcs/Singlets/THP-1	86.2	10088
> > >	Specimen_001_C2_C02_026.fcs/Singlets/THP-1/FITC+	93.2	9404
> > > >	Geometric Mean : FITC-A = 18393.0703125	18393
	Specimen_001_C3_C03_025.fcs		12304
>	Specimen_001_C3_C03_025.fcs/Singlets	95	11693
> >	Specimen_001_C3_C03_025.fcs/Singlets/THP-1	86.1	10063
> > >	Specimen_001_C3_C03_025.fcs/Singlets/THP-1/FITC+	90.7	9127
> > > >	Geometric Mean : FITC-A = 13953.711914062	13954
	Specimen_001_C3_C03_025.fcs		12104
>	Specimen_001_C3_C03_025.fcs/Singlets	96	11615
> >	Specimen_001_C3_C03_025.fcs/Singlets/THP-1	86.2	10011
> > >	Specimen_001_C3_C03_025.fcs/Singlets/THP-1/FITC+	89.6	8973
> > > >	Geometric Mean : FITC-A = 12957.215820312	12957
	Specimen_001_C3_C03_027.fcs		12809
>	Specimen_001_C3_C03_027.fcs/Singlets	93.9	12026
> >	Specimen_001_C3_C03_027.fcs/Singlets/THP-1	75.3	9055
> > >	Specimen_001_C3_C03_027.fcs/Singlets/THP-1/FITC+	88.8	8040
> > > >	Geometric Mean : FITC-A = 20690.16796875	20690
	Specimen_001_C3_C03_027.fcs		12966
>	Specimen_001_C3_C03_027.fcs/Singlets	93.2	12089
> >	Specimen_001_C3_C03_027.fcs/Singlets/THP-1	72.4	8757
> > >	Specimen_001_C3_C03_027.fcs/Singlets/THP-1/FITC+	89.6	7842
> > > >	Geometric Mean : FITC-A = 19900.783203125	19901
	Specimen_001_C3_C03_027.fcs		11732
>	Specimen_001_C3_C03_027.fcs/Singlets	93.1	10922
> >	Specimen_001_C3_C03_027.fcs/Singlets/THP-1	76.9	8394
> > >	Specimen_001_C3_C03_027.fcs/Singlets/THP-1/FITC+	90.1	7564
> > > >	Geometric Mean : FITC-A = 19350.677734375	19351
	Specimen_001_C3_C03_027.fcs		11591
>	Specimen_001_C3_C03_027.fcs/Singlets	94.1	10909
> >	Specimen_001_C3_C03_027.fcs/Singlets/THP-1	77	8397
> > >	Specimen_001_C3_C03_027.fcs/Singlets/THP-1/FITC+	92.2	7745
> > > >	Geometric Mean : FITC-A = 16878.953125	16879
	Specimen_001_C3_C03_027.fcs		11951
>	Specimen_001_C3_C03_027.fcs/Singlets	96.6	11550
> >	Specimen_001_C3_C03_027.fcs/Singlets/THP-1	87.4	10091
> > >	Specimen_001_C3_C03_027.fcs/Singlets/THP-1/FITC+	91	9181
> > > >	Geometric Mean : FITC-A = 13071.734375	13072
	Specimen_001_C3_C03_027.fcs		11910
>	Specimen_001_C3_C03_027.fcs/Singlets	96.2	11457
> >	Specimen_001_C3_C03_027.fcs/Singlets/THP-1	87.5	10020
> > >	Specimen_001_C3_C03_027.fcs/Singlets/THP-1/FITC+	91.2	9134
> > > >	Geometric Mean : FITC-A = 13251.049804688	13251
	Specimen_001_C4_C04_026.fcs		12304
>	Specimen_001_C4_C04_026.fcs/Singlets	95.9	11804
> >	Specimen_001_C4_C04_026.fcs/Singlets/THP-1	84.2	9941
> > >	Specimen_001_C4_C04_026.fcs/Singlets/THP-1/FITC+	90.9	9040
> > > >	Geometric Mean : FITC-A = 9238.8671875	9239
	Specimen_001_C4_C04_026.fcs		12096
>	Specimen_001_C4_C04_026.fcs/Singlets	95.9	11597
> >	Specimen_001_C4_C04_026.fcs/Singlets/THP-1	86	9979
> > >	Specimen_001_C4_C04_026.fcs/Singlets/THP-1/FITC+	90.7	9046
> > > >	Geometric Mean : FITC-A = 13614.841796875	13615
	Specimen_001_C4_C04_028.fcs		12691
>	Specimen_001_C4_C04_028.fcs/Singlets	94.3	11963
> >	Specimen_001_C4_C04_028.fcs/Singlets/THP-1	75.6	9041
> > >	Specimen_001_C4_C04_028.fcs/Singlets/THP-1/FITC+	89.8	8122
> > > >	Geometric Mean : FITC-A = 21415.615234375	21416
	Specimen_001_C4_C04_028.fcs		13497
>	Specimen_001_C4_C04_028.fcs/Singlets	92.7	12505
> >	Specimen_001_C4_C04_028.fcs/Singlets/THP-1	75.2	9406
> > >	Specimen_001_C4_C04_028.fcs/Singlets/THP-1/FITC+	89.7	8434
> > > >	Geometric Mean : FITC-A = 20634.201171875	20634
	Specimen_001_C4_C04_028.fcs		11744
>	Specimen_001_C4_C04_028.fcs/Singlets	93.5	10977
> >	Specimen_001_C4_C04_028.fcs/Singlets/THP-1	75.4	8276
> > >	Specimen_001_C4_C04_028.fcs/Singlets/THP-1/FITC+	88.8	7351
> > > >	Geometric Mean : FITC-A = 21457.408203125	21457
	Specimen_001_C4_C04_028.fcs		11183
>	Specimen_001_C4_C04_028.fcs/Singlets	95.3	10652
> >	Specimen_001_C4_C04_028.fcs/Singlets/THP-1	72.3	7704
> > >	Specimen_001_C4_C04_028.fcs/Singlets/THP-1/FITC+	91.3	7033
> > > >	Geometric Mean : FITC-A = 22371.240234375	22371
	Specimen_001_C4_C04_028.fcs		12416
>	Specimen_001_C4_C04_028.fcs/Singlets	96.3	11953
> >	Specimen_001_C4_C04_028.fcs/Singlets/THP-1	82.7	9890
> > >	Specimen_001_C4_C04_028.fcs/Singlets/THP-1/FITC+	89.3	8828
> > > >	Geometric Mean : FITC-A = 8199.057617188	8199
	Specimen_001_C4_C04_028.fcs		12375
>	Specimen_001_C4_C04_028.fcs/Singlets	95.8	11857
> >	Specimen_001_C4_C04_028.fcs/Singlets/THP-1	84.8	10055
> > >	Specimen_001_C4_C04_028.fcs/Singlets/THP-1/FITC+	93	9356
> > > >	Geometric Mean : FITC-A = 17459.84375	17460
	Specimen_001_C5_C05_027.fcs		13165
>	Specimen_001_C5_C05_027.fcs/Singlets	95.4	12559
> >	Specimen_001_C5_C05_027.fcs/Singlets/THP-1	79.7	10015
> > >	Specimen_001_C5_C05_027.fcs/Singlets/THP-1/FITC+	91	9111
> > > >	Geometric Mean : FITC-A = 16304.154296875	16304
	Specimen_001_C5_C05_027.fcs		12924
>	Specimen_001_C5_C05_027.fcs/Singlets	95.8	12380
> >	Specimen_001_C5_C05_027.fcs/Singlets/THP-1	81.2	10053
> > >	Specimen_001_C5_C05_027.fcs/Singlets/THP-1/FITC+	90.5	9099
> > > >	Geometric Mean : FITC-A = 20627.38671875	20627
	Specimen_001_C5_C05_029.fcs		11625
>	Specimen_001_C5_C05_029.fcs/Singlets	94.1	10942
> >	Specimen_001_C5_C05_029.fcs/Singlets/THP-1	75.4	8248
> > >	Specimen_001_C5_C05_029.fcs/Singlets/THP-1/FITC+	88.7	7317
> > > >	Geometric Mean : FITC-A = 16161.966796875	16162
	Specimen_001_C5_C05_029.fcs		12974
>	Specimen_001_C5_C05_029.fcs/Singlets	93.8	12173
> >	Specimen_001_C5_C05_029.fcs/Singlets/THP-1	75.9	9243
> > >	Specimen_001_C5_C05_029.fcs/Singlets/THP-1/FITC+	91	8409
> > > >	Geometric Mean : FITC-A = 18240.71484375	18241
	Specimen_001_C5_C05_029.fcs		12524
>	Specimen_001_C5_C05_029.fcs/Singlets	95.1	11908
> >	Specimen_001_C5_C05_029.fcs/Singlets/THP-1	70.8	8427
> > >	Specimen_001_C5_C05_029.fcs/Singlets/THP-1/FITC+	85.3	7185
> > > >	Geometric Mean : FITC-A = 14494.749023438	14495
	Specimen_001_C5_C05_029.fcs		12437
>	Specimen_001_C5_C05_029.fcs/Singlets	94.8	11786
> >	Specimen_001_C5_C05_029.fcs/Singlets/THP-1	70.7	8335
> > >	Specimen_001_C5_C05_029.fcs/Singlets/THP-1/FITC+	88	7333
> > > >	Geometric Mean : FITC-A = 11692.481445312	11692
	Specimen_001_C5_C05_029.fcs		13754
>	Specimen_001_C5_C05_029.fcs/Singlets	96.6	13289
> >	Specimen_001_C5_C05_029.fcs/Singlets/THP-1	74.9	9953
> > >	Specimen_001_C5_C05_029.fcs/Singlets/THP-1/FITC+	88.3	8790
> > > >	Geometric Mean : FITC-A = 10493.357421875	10493
	Specimen_001_C5_C05_029.fcs		13331
>	Specimen_001_C5_C05_029.fcs/Singlets	97.2	12957
> >	Specimen_001_C5_C05_029.fcs/Singlets/THP-1	78.4	10159
> > >	Specimen_001_C5_C05_029.fcs/Singlets/THP-1/FITC+	94.1	9562
> > > >	Geometric Mean : FITC-A = 22377.9375	22378
	Specimen_001_C6_C06_028.fcs		12303
>	Specimen_001_C6_C06_028.fcs/Singlets	95	11685
> >	Specimen_001_C6_C06_028.fcs/Singlets/THP-1	86.1	10065
> > >	Specimen_001_C6_C06_028.fcs/Singlets/THP-1/FITC+	92.6	9319
> > > >	Geometric Mean : FITC-A = 16638.7265625	16639
	Specimen_001_C6_C06_028.fcs		11976
>	Specimen_001_C6_C06_028.fcs/Singlets	96.3	11534
> >	Specimen_001_C6_C06_028.fcs/Singlets/THP-1	86.8	10014
> > >	Specimen_001_C6_C06_028.fcs/Singlets/THP-1/FITC+	90.8	9088
> > > >	Geometric Mean : FITC-A = 14234.163085938	14234
	Specimen_001_C6_C06_030.fcs		11461
>	Specimen_001_C6_C06_030.fcs/Singlets	94.6	10841
> >	Specimen_001_C6_C06_030.fcs/Singlets/THP-1	73.1	7924
> > >	Specimen_001_C6_C06_030.fcs/Singlets/THP-1/FITC+	89.1	7064
> > > >	Geometric Mean : FITC-A = 20961.421875	20961
	Specimen_001_C6_C06_030.fcs		11449
>	Specimen_001_C6_C06_030.fcs/Singlets	92.6	10602
> >	Specimen_001_C6_C06_030.fcs/Singlets/THP-1	73.8	7825
> > >	Specimen_001_C6_C06_030.fcs/Singlets/THP-1/FITC+	89	6967
> > > >	Geometric Mean : FITC-A = 19851.36328125	19851
	Specimen_001_C6_C06_030.fcs		11584
>	Specimen_001_C6_C06_030.fcs/Singlets	94.5	10943
> >	Specimen_001_C6_C06_030.fcs/Singlets/THP-1	69.5	7601
> > >	Specimen_001_C6_C06_030.fcs/Singlets/THP-1/FITC+	86.4	6568
> > > >	Geometric Mean : FITC-A = 20826.791015625	20827
	Specimen_001_C6_C06_030.fcs		11472
>	Specimen_001_C6_C06_030.fcs/Singlets	95.1	10913
> >	Specimen_001_C6_C06_030.fcs/Singlets/THP-1	67.4	7350
> > >	Specimen_001_C6_C06_030.fcs/Singlets/THP-1/FITC+	88.6	6511
> > > >	Geometric Mean : FITC-A = 14850.422851562	14850
	Specimen_001_C6_C06_030.fcs		12590
>	Specimen_001_C6_C06_030.fcs/Singlets	95.6	12038
> >	Specimen_001_C6_C06_030.fcs/Singlets/THP-1	83.7	10071
> > >	Specimen_001_C6_C06_030.fcs/Singlets/THP-1/FITC+	93.3	9396
> > > >	Geometric Mean : FITC-A = 17994.267578125	17994
	Specimen_001_C6_C06_030.fcs		12213
>	Specimen_001_C6_C06_030.fcs/Singlets	96.1	11734
> >	Specimen_001_C6_C06_030.fcs/Singlets/THP-1	86	10089
> > >	Specimen_001_C6_C06_030.fcs/Singlets/THP-1/FITC+	92.9	9374
> > > >	Geometric Mean : FITC-A = 17408.642578125	17409
	Specimen_001_C7_C07_029.fcs		12748
>	Specimen_001_C7_C07_029.fcs/Singlets	95.5	12170
> >	Specimen_001_C7_C07_029.fcs/Singlets/THP-1	81.4	9906
> > >	Specimen_001_C7_C07_029.fcs/Singlets/THP-1/FITC+	87	8618
> > > >	Geometric Mean : FITC-A = 7505.717773438	7506
	Specimen_001_C7_C07_029.fcs		12381
>	Specimen_001_C7_C07_029.fcs/Singlets	96.7	11968
> >	Specimen_001_C7_C07_029.fcs/Singlets/THP-1	83.4	9981
> > >	Specimen_001_C7_C07_029.fcs/Singlets/THP-1/FITC+	86.1	8591
> > > >	Geometric Mean : FITC-A = 6514.318847656	6514
	Specimen_001_C7_C07_031.fcs		12218
>	Specimen_001_C7_C07_031.fcs/Singlets	94.2	11515
> >	Specimen_001_C7_C07_031.fcs/Singlets/THP-1	74.9	8620
> > >	Specimen_001_C7_C07_031.fcs/Singlets/THP-1/FITC+	88.7	7647
> > > >	Geometric Mean : FITC-A = 20663.818359375	20664
	Specimen_001_C7_C07_031.fcs		11894
>	Specimen_001_C7_C07_031.fcs/Singlets	93.2	11090
> >	Specimen_001_C7_C07_031.fcs/Singlets/THP-1	75	8320
> > >	Specimen_001_C7_C07_031.fcs/Singlets/THP-1/FITC+	89.7	7466
> > > >	Geometric Mean : FITC-A = 20994.810546875	20995
	Specimen_001_C7_C07_031.fcs		12079
>	Specimen_001_C7_C07_031.fcs/Singlets	94.4	11401
> >	Specimen_001_C7_C07_031.fcs/Singlets/THP-1	68.7	7828
> > >	Specimen_001_C7_C07_031.fcs/Singlets/THP-1/FITC+	85.4	6687
> > > >	Geometric Mean : FITC-A = 16110.212890625	16110
	Specimen_001_C7_C07_031.fcs		11550
>	Specimen_001_C7_C07_031.fcs/Singlets	95.7	11053
> >	Specimen_001_C7_C07_031.fcs/Singlets/THP-1	69.4	7667
> > >	Specimen_001_C7_C07_031.fcs/Singlets/THP-1/FITC+	88.9	6818
> > > >	Geometric Mean : FITC-A = 13163.131835938	13163
	Specimen_001_C7_C07_031.fcs		12374
>	Specimen_001_C7_C07_031.fcs/Singlets	96	11875
> >	Specimen_001_C7_C07_031.fcs/Singlets/THP-1	83.3	9895
> > >	Specimen_001_C7_C07_031.fcs/Singlets/THP-1/FITC+	90.8	8985
> > > >	Geometric Mean : FITC-A = 8555.271484375	8555
	Specimen_001_C7_C07_031.fcs		12044
>	Specimen_001_C7_C07_031.fcs/Singlets	96.6	11632
> >	Specimen_001_C7_C07_031.fcs/Singlets/THP-1	86.1	10020
> > >	Specimen_001_C7_C07_031.fcs/Singlets/THP-1/FITC+	92.2	9237
> > > >	Geometric Mean : FITC-A = 14212.669921875	14213
	Specimen_001_C8_C08_030.fcs		12269
>	Specimen_001_C8_C08_030.fcs/Singlets	94.8	11634
> >	Specimen_001_C8_C08_030.fcs/Singlets/THP-1	86.1	10016
> > >	Specimen_001_C8_C08_030.fcs/Singlets/THP-1/FITC+	92.1	9222
> > > >	Geometric Mean : FITC-A = 15898.290039062	15898
	Specimen_001_C8_C08_030.fcs		11991
>	Specimen_001_C8_C08_030.fcs/Singlets	96.4	11560
> >	Specimen_001_C8_C08_030.fcs/Singlets/THP-1	86.1	9948
> > >	Specimen_001_C8_C08_030.fcs/Singlets/THP-1/FITC+	91.6	9116
> > > >	Geometric Mean : FITC-A = 11699.958007812	11700
	Specimen_001_C8_C08_032.fcs		12589
>	Specimen_001_C8_C08_032.fcs/Singlets	93.5	11767
> >	Specimen_001_C8_C08_032.fcs/Singlets/THP-1	76.9	9054
> > >	Specimen_001_C8_C08_032.fcs/Singlets/THP-1/FITC+	88.7	8034
> > > >	Geometric Mean : FITC-A = 18708.748046875	18709
	Specimen_001_C8_C08_032.fcs		11352
>	Specimen_001_C8_C08_032.fcs/Singlets	92.9	10548
> >	Specimen_001_C8_C08_032.fcs/Singlets/THP-1	73.7	7776
> > >	Specimen_001_C8_C08_032.fcs/Singlets/THP-1/FITC+	89.3	6942
> > > >	Geometric Mean : FITC-A = 18513.517578125	18514
	Specimen_001_C8_C08_032.fcs		11079
>	Specimen_001_C8_C08_032.fcs/Singlets	94.7	10492
> >	Specimen_001_C8_C08_032.fcs/Singlets/THP-1	67.6	7097
> > >	Specimen_001_C8_C08_032.fcs/Singlets/THP-1/FITC+	86.2	6120
> > > >	Geometric Mean : FITC-A = 18664.15625	18664
	Specimen_001_C8_C08_032.fcs		11267
>	Specimen_001_C8_C08_032.fcs/Singlets	95.6	10773
> >	Specimen_001_C8_C08_032.fcs/Singlets/THP-1	63.1	6803
> > >	Specimen_001_C8_C08_032.fcs/Singlets/THP-1/FITC+	88.9	6048
> > > >	Geometric Mean : FITC-A = 15383.369140625	15383
	Specimen_001_C8_C08_032.fcs		12580
>	Specimen_001_C8_C08_032.fcs/Singlets	95.4	12006
> >	Specimen_001_C8_C08_032.fcs/Singlets/THP-1	83.9	10070
> > >	Specimen_001_C8_C08_032.fcs/Singlets/THP-1/FITC+	92.5	9316
> > > >	Geometric Mean : FITC-A = 15453.658203125	15454
	Specimen_001_C8_C08_032.fcs		12132
>	Specimen_001_C8_C08_032.fcs/Singlets	95.1	11542
> >	Specimen_001_C8_C08_032.fcs/Singlets/THP-1	86	9925
> > >	Specimen_001_C8_C08_032.fcs/Singlets/THP-1/FITC+	92.9	9222
> > > >	Geometric Mean : FITC-A = 10739.55078125	10740
	Specimen_001_C9_C09_031.fcs		12094
>	Specimen_001_C9_C09_031.fcs/Singlets	95	11492
> >	Specimen_001_C9_C09_031.fcs/Singlets/THP-1	86.7	9962
> > >	Specimen_001_C9_C09_031.fcs/Singlets/THP-1/FITC+	90.5	9019
> > > >	Geometric Mean : FITC-A = 12280.265625	12280
	Specimen_001_C9_C09_031.fcs		12058
>	Specimen_001_C9_C09_031.fcs/Singlets	96.9	11680
> >	Specimen_001_C9_C09_031.fcs/Singlets/THP-1	85.7	10009
> > >	Specimen_001_C9_C09_031.fcs/Singlets/THP-1/FITC+	89.9	8996
> > > >	Geometric Mean : FITC-A = 9638.702148438	9639
	Specimen_001_C9_C09_033.fcs		12698
>	Specimen_001_C9_C09_033.fcs/Singlets	94.2	11957
> >	Specimen_001_C9_C09_033.fcs/Singlets/THP-1	78.6	9397
> > >	Specimen_001_C9_C09_033.fcs/Singlets/THP-1/FITC+	92.1	8656
> > > >	Geometric Mean : FITC-A = 16692.890625	16693
	Specimen_001_C9_C09_033.fcs		11413
>	Specimen_001_C9_C09_033.fcs/Singlets	94.4	10775
> >	Specimen_001_C9_C09_033.fcs/Singlets/THP-1	73.4	7904
> > >	Specimen_001_C9_C09_033.fcs/Singlets/THP-1/FITC+	93.1	7362
> > > >	Geometric Mean : FITC-A = 16853.99609375	16854
	Specimen_001_C9_C09_033.fcs		12790
>	Specimen_001_C9_C09_033.fcs/Singlets	95	12146
> >	Specimen_001_C9_C09_033.fcs/Singlets/THP-1	75	9114
> > >	Specimen_001_C9_C09_033.fcs/Singlets/THP-1/FITC+	88.2	8042
> > > >	Geometric Mean : FITC-A = 13364.040039062	13364
	Specimen_001_C9_C09_033.fcs		11052
>	Specimen_001_C9_C09_033.fcs/Singlets	96	10608
> >	Specimen_001_C9_C09_033.fcs/Singlets/THP-1	77	8173
> > >	Specimen_001_C9_C09_033.fcs/Singlets/THP-1/FITC+	90.3	7377
> > > >	Geometric Mean : FITC-A = 10934.221679688	10934
	Specimen_001_C9_C09_033.fcs		12715
>	Specimen_001_C9_C09_033.fcs/Singlets	95.9	12199
> >	Specimen_001_C9_C09_033.fcs/Singlets/THP-1	82.4	10051
> > >	Specimen_001_C9_C09_033.fcs/Singlets/THP-1/FITC+	91.6	9206
> > > >	Geometric Mean : FITC-A = 14812.892578125	14813
	Specimen_001_C9_C09_033.fcs		12317
>	Specimen_001_C9_C09_033.fcs/Singlets	95.9	11813
> >	Specimen_001_C9_C09_033.fcs/Singlets/THP-1	85.6	10107
> > >	Specimen_001_C9_C09_033.fcs/Singlets/THP-1/FITC+	93	9400
> > > >	Geometric Mean : FITC-A = 18441.865234375	18442
	Specimen_001_C10_C10_032.fcs		12545
>	Specimen_001_C10_C10_032.fcs/Singlets	93.9	11776
> >	Specimen_001_C10_C10_032.fcs/Singlets/THP-1	79.1	9320
> > >	Specimen_001_C10_C10_032.fcs/Singlets/THP-1/FITC+	90.4	8429
> > > >	Geometric Mean : FITC-A = 23194.33203125	23194
	Specimen_001_C10_C10_032.fcs		12504
>	Specimen_001_C10_C10_032.fcs/Singlets	95	11882
> >	Specimen_001_C10_C10_032.fcs/Singlets/THP-1	79.8	9483
> > >	Specimen_001_C10_C10_032.fcs/Singlets/THP-1/FITC+	91.8	8704
> > > >	Geometric Mean : FITC-A = 21417.87890625	21418
	Specimen_001_C10_C10_034.fcs		11445
>	Specimen_001_C10_C10_034.fcs/Singlets	93.8	10740
> >	Specimen_001_C10_C10_034.fcs/Singlets/THP-1	77	8270
> > >	Specimen_001_C10_C10_034.fcs/Singlets/THP-1/FITC+	91.8	7591
> > > >	Geometric Mean : FITC-A = 22513.458984375	22513
	Specimen_001_C10_C10_034.fcs		10946
>	Specimen_001_C10_C10_034.fcs/Singlets	93.4	10227
> >	Specimen_001_C10_C10_034.fcs/Singlets/THP-1	76.5	7819
> > >	Specimen_001_C10_C10_034.fcs/Singlets/THP-1/FITC+	92	7194
> > > >	Geometric Mean : FITC-A = 21481.984375	21482
	Specimen_001_C10_C10_034.fcs		13421
>	Specimen_001_C10_C10_034.fcs/Singlets	94.7	12704
> >	Specimen_001_C10_C10_034.fcs/Singlets/THP-1	72.2	9176
> > >	Specimen_001_C10_C10_034.fcs/Singlets/THP-1/FITC+	88.6	8130
> > > >	Geometric Mean : FITC-A = 18969.69140625	18970
	Specimen_001_C10_C10_034.fcs		12186
>	Specimen_001_C10_C10_034.fcs/Singlets	95.7	11667
> >	Specimen_001_C10_C10_034.fcs/Singlets/THP-1	74.2	8659
> > >	Specimen_001_C10_C10_034.fcs/Singlets/THP-1/FITC+	91.4	7914
> > > >	Geometric Mean : FITC-A = 17490.693359375	17491
	Specimen_001_C10_C10_034.fcs		12563
>	Specimen_001_C10_C10_034.fcs/Singlets	95.6	12010
> >	Specimen_001_C10_C10_034.fcs/Singlets/THP-1	83.6	10044
> > >	Specimen_001_C10_C10_034.fcs/Singlets/THP-1/FITC+	90.8	9115
> > > >	Geometric Mean : FITC-A = 13532.625	13533
	Specimen_001_C10_C10_034.fcs		11930
>	Specimen_001_C10_C10_034.fcs/Singlets	96.1	11468
> >	Specimen_001_C10_C10_034.fcs/Singlets/THP-1	86.3	9895
> > >	Specimen_001_C10_C10_034.fcs/Singlets/THP-1/FITC+	91.2	9023
> > > >	Geometric Mean : FITC-A = 9288.3359375	9288
	Specimen_001_C11_C11_033.fcs		11356
>	Specimen_001_C11_C11_033.fcs/Singlets	92.9	10551
> >	Specimen_001_C11_C11_033.fcs/Singlets/THP-1	79.4	8374
> > >	Specimen_001_C11_C11_033.fcs/Singlets/THP-1/FITC+	90.7	7593
> > > >	Geometric Mean : FITC-A = 22706.02734375	22706
	Specimen_001_C11_C11_033.fcs		11131
>	Specimen_001_C11_C11_033.fcs/Singlets	94.7	10539
> >	Specimen_001_C11_C11_033.fcs/Singlets/THP-1	79.1	8336
> > >	Specimen_001_C11_C11_033.fcs/Singlets/THP-1/FITC+	91.4	7619
> > > >	Geometric Mean : FITC-A = 21769.591796875	21770
	Specimen_001_C11_C11_035.fcs		12721
>	Specimen_001_C11_C11_035.fcs/Singlets	94.6	12035
> >	Specimen_001_C11_C11_035.fcs/Singlets/THP-1	79.5	9562
> > >	Specimen_001_C11_C11_035.fcs/Singlets/THP-1/FITC+	91.9	8785
> > > >	Geometric Mean : FITC-A = 20465.14453125	20465
	Specimen_001_C11_C11_035.fcs		12096
>	Specimen_001_C11_C11_035.fcs/Singlets	93.5	11306
> >	Specimen_001_C11_C11_035.fcs/Singlets/THP-1	78.5	8871
> > >	Specimen_001_C11_C11_035.fcs/Singlets/THP-1/FITC+	92.4	8200
> > > >	Geometric Mean : FITC-A = 18718.47265625	18718
	Specimen_001_C11_C11_035.fcs		13163
>	Specimen_001_C11_C11_035.fcs/Singlets	95.8	12604
> >	Specimen_001_C11_C11_035.fcs/Singlets/THP-1	77.3	9747
> > >	Specimen_001_C11_C11_035.fcs/Singlets/THP-1/FITC+	88.4	8616
> > > >	Geometric Mean : FITC-A = 17008.1484375	17008
	Specimen_001_C11_C11_035.fcs		12848
>	Specimen_001_C11_C11_035.fcs/Singlets	96.1	12349
> >	Specimen_001_C11_C11_035.fcs/Singlets/THP-1	79.5	9822
> > >	Specimen_001_C11_C11_035.fcs/Singlets/THP-1/FITC+	91.1	8952
> > > >	Geometric Mean : FITC-A = 15767.518554688	15768
	Specimen_001_C11_C11_035.fcs		12450
>	Specimen_001_C11_C11_035.fcs/Singlets	95.4	11874
> >	Specimen_001_C11_C11_035.fcs/Singlets/THP-1	84.8	10064
> > >	Specimen_001_C11_C11_035.fcs/Singlets/THP-1/FITC+	90.6	9119
> > > >	Geometric Mean : FITC-A = 13535.306640625	13535
	Specimen_001_C11_C11_035.fcs		11938
>	Specimen_001_C11_C11_035.fcs/Singlets	97.1	11587
> >	Specimen_001_C11_C11_035.fcs/Singlets/THP-1	86.9	10065
> > >	Specimen_001_C11_C11_035.fcs/Singlets/THP-1/FITC+	92.8	9341
> > > >	Geometric Mean : FITC-A = 14460.612304688	14461
	Specimen_001_C12_C12_036.fcs		13867
>	Specimen_001_C12_C12_036.fcs/Singlets	93.8	13005
> >	Specimen_001_C12_C12_036.fcs/Singlets/THP-1	77.8	10124
> > >	Specimen_001_C12_C12_036.fcs/Singlets/THP-1/FITC+	92.6	9374
> > > >	Geometric Mean : FITC-A = 21979.734375	21980
	Specimen_001_C12_C12_036.fcs		13880
>	Specimen_001_C12_C12_036.fcs/Singlets	94.3	13085
> >	Specimen_001_C12_C12_036.fcs/Singlets/THP-1	77.4	10131
> > >	Specimen_001_C12_C12_036.fcs/Singlets/THP-1/FITC+	91.9	9309
> > > >	Geometric Mean : FITC-A = 18952.75	18953
	Specimen_001_C12_C12_036.fcs		12834
>	Specimen_001_C12_C12_036.fcs/Singlets	94.8	12172
> >	Specimen_001_C12_C12_036.fcs/Singlets/THP-1	76.1	9258
> > >	Specimen_001_C12_C12_036.fcs/Singlets/THP-1/FITC+	88.1	8156
> > > >	Geometric Mean : FITC-A = 13732.66796875	13733
	Specimen_001_C12_C12_036.fcs		13223
>	Specimen_001_C12_C12_036.fcs/Singlets	95.1	12570
> >	Specimen_001_C12_C12_036.fcs/Singlets/THP-1	79.6	10010
> > >	Specimen_001_C12_C12_036.fcs/Singlets/THP-1/FITC+	88.8	8889
> > > >	Geometric Mean : FITC-A = 11815.642578125	11816
	Specimen_001_C12_C12_036.fcs		13452
>	Specimen_001_C12_C12_036.fcs/Singlets	94.9	12772
> >	Specimen_001_C12_C12_036.fcs/Singlets/THP-1	78.5	10021
> > >	Specimen_001_C12_C12_036.fcs/Singlets/THP-1/FITC+	92.1	9227
> > > >	Geometric Mean : FITC-A = 16495.083984375	16495
	Specimen_001_C12_C12_036.fcs		12755
>	Specimen_001_C12_C12_036.fcs/Singlets	96	12250
> >	Specimen_001_C12_C12_036.fcs/Singlets/THP-1	81.8	10016
> > >	Specimen_001_C12_C12_036.fcs/Singlets/THP-1/FITC+	92.8	9294
> > > >	Geometric Mean : FITC-A = 16352.397460938	16352
	Specimen_001_D1_D01_034.fcs		13098
>	Specimen_001_D1_D01_034.fcs/Singlets	93.2	12201
> >	Specimen_001_D1_D01_034.fcs/Singlets/THP-1	82.5	10065
> > >	Specimen_001_D1_D01_034.fcs/Singlets/THP-1/FITC+	92.1	9272
> > > >	Geometric Mean : FITC-A = 15109.5546875	15110
	Specimen_001_D1_D01_034.fcs		12591
>	Specimen_001_D1_D01_034.fcs/Singlets	95.7	12046
> >	Specimen_001_D1_D01_034.fcs/Singlets/THP-1	82.8	9979
> > >	Specimen_001_D1_D01_034.fcs/Singlets/THP-1/FITC+	91.8	9162
> > > >	Geometric Mean : FITC-A = 15016.466796875	15016
	Specimen_001_D1_D01_037.fcs		10513
>	Specimen_001_D1_D01_037.fcs/Singlets	93.2	9795
> >	Specimen_001_D1_D01_037.fcs/Singlets/THP-1	78.2	7656
> > >	Specimen_001_D1_D01_037.fcs/Singlets/THP-1/FITC+	89.5	6852
> > > >	Geometric Mean : FITC-A = 14915.09765625	14915
	Specimen_001_D1_D01_037.fcs		11327
>	Specimen_001_D1_D01_037.fcs/Singlets	91.1	10324
> >	Specimen_001_D1_D01_037.fcs/Singlets/THP-1	76.8	7932
> > >	Specimen_001_D1_D01_037.fcs/Singlets/THP-1/FITC+	88.9	7051
> > > >	Geometric Mean : FITC-A = 15561.629882812	15562
	Specimen_001_D1_D01_037.fcs		12096
>	Specimen_001_D1_D01_037.fcs/Singlets	90.2	10906
> >	Specimen_001_D1_D01_037.fcs/Singlets/THP-1	75.4	8225
> > >	Specimen_001_D1_D01_037.fcs/Singlets/THP-1/FITC+	86.1	7080
> > > >	Geometric Mean : FITC-A = 11906.192382812	11906
	Specimen_001_D1_D01_037.fcs		12186
>	Specimen_001_D1_D01_037.fcs/Singlets	94.3	11492
> >	Specimen_001_D1_D01_037.fcs/Singlets/THP-1	76.7	8814
> > >	Specimen_001_D1_D01_037.fcs/Singlets/THP-1/FITC+	90.4	7964
> > > >	Geometric Mean : FITC-A = 10759.989257812	10760
	Specimen_001_D1_D01_037.fcs		12183
>	Specimen_001_D1_D01_037.fcs/Singlets	96.7	11779
> >	Specimen_001_D1_D01_037.fcs/Singlets/THP-1	84	9894
> > >	Specimen_001_D1_D01_037.fcs/Singlets/THP-1/FITC+	86.9	8594
> > > >	Geometric Mean : FITC-A = 7035.565917969	7036
	Specimen_001_D1_D01_037.fcs		12388
>	Specimen_001_D1_D01_037.fcs/Singlets	95.4	11817
> >	Specimen_001_D1_D01_037.fcs/Singlets/THP-1	84.6	9997
> > >	Specimen_001_D1_D01_037.fcs/Singlets/THP-1/FITC+	88.9	8888
> > > >	Geometric Mean : FITC-A = 12712.758789062	12713
	Specimen_001_D2_D02_035.fcs		12163
>	Specimen_001_D2_D02_035.fcs/Singlets	94.9	11547
> >	Specimen_001_D2_D02_035.fcs/Singlets/THP-1	86.7	10010
> > >	Specimen_001_D2_D02_035.fcs/Singlets/THP-1/FITC+	91.3	9144
> > > >	Geometric Mean : FITC-A = 13697.416015625	13697
	Specimen_001_D2_D02_035.fcs		12231
>	Specimen_001_D2_D02_035.fcs/Singlets	95.7	11708
> >	Specimen_001_D2_D02_035.fcs/Singlets/THP-1	85.7	10037
> > >	Specimen_001_D2_D02_035.fcs/Singlets/THP-1/FITC+	90.6	9090
> > > >	Geometric Mean : FITC-A = 14194.869140625	14195
	Specimen_001_D2_D02_038.fcs		10438
>	Specimen_001_D2_D02_038.fcs/Singlets	94	9810
> >	Specimen_001_D2_D02_038.fcs/Singlets/THP-1	77.2	7572
> > >	Specimen_001_D2_D02_038.fcs/Singlets/THP-1/FITC+	92.2	6981
> > > >	Geometric Mean : FITC-A = 18812.99609375	18813
	Specimen_001_D2_D02_038.fcs		11598
>	Specimen_001_D2_D02_038.fcs/Singlets	91.6	10620
> >	Specimen_001_D2_D02_038.fcs/Singlets/THP-1	75.7	8035
> > >	Specimen_001_D2_D02_038.fcs/Singlets/THP-1/FITC+	90.5	7270
> > > >	Geometric Mean : FITC-A = 18441.46484375	18441
	Specimen_001_D2_D02_038.fcs		12165
>	Specimen_001_D2_D02_038.fcs/Singlets	93	11318
> >	Specimen_001_D2_D02_038.fcs/Singlets/THP-1	78	8832
> > >	Specimen_001_D2_D02_038.fcs/Singlets/THP-1/FITC+	91.1	8043
> > > >	Geometric Mean : FITC-A = 13189.841796875	13190
	Specimen_001_D2_D02_038.fcs		10753
>	Specimen_001_D2_D02_038.fcs/Singlets	94	10106
> >	Specimen_001_D2_D02_038.fcs/Singlets/THP-1	77.5	7830
> > >	Specimen_001_D2_D02_038.fcs/Singlets/THP-1/FITC+	91.9	7192
> > > >	Geometric Mean : FITC-A = 10931.235351562	10931
	Specimen_001_D2_D02_038.fcs		12030
>	Specimen_001_D2_D02_038.fcs/Singlets	96.2	11578
> >	Specimen_001_D2_D02_038.fcs/Singlets/THP-1	86.6	10031
> > >	Specimen_001_D2_D02_038.fcs/Singlets/THP-1/FITC+	91.8	9213
> > > >	Geometric Mean : FITC-A = 14633.755859375	14634
	Specimen_001_D2_D02_038.fcs		11970
>	Specimen_001_D2_D02_038.fcs/Singlets	95.7	11454
> >	Specimen_001_D2_D02_038.fcs/Singlets/THP-1	86.6	9918
> > >	Specimen_001_D2_D02_038.fcs/Singlets/THP-1/FITC+	90.7	8996
> > > >	Geometric Mean : FITC-A = 10684.329101562	10684
	Specimen_001_D3_D03_036.fcs		12272
>	Specimen_001_D3_D03_036.fcs/Singlets	95.2	11689
> >	Specimen_001_D3_D03_036.fcs/Singlets/THP-1	86.2	10072
> > >	Specimen_001_D3_D03_036.fcs/Singlets/THP-1/FITC+	90.7	9133
> > > >	Geometric Mean : FITC-A = 13354.172851562	13354
	Specimen_001_D3_D03_036.fcs		12189
>	Specimen_001_D3_D03_036.fcs/Singlets	96.5	11761
> >	Specimen_001_D3_D03_036.fcs/Singlets/THP-1	85.9	10097
> > >	Specimen_001_D3_D03_036.fcs/Singlets/THP-1/FITC+	92.5	9336
> > > >	Geometric Mean : FITC-A = 15601.196289062	15601
	Specimen_001_D3_D03_039.fcs		10431
>	Specimen_001_D3_D03_039.fcs/Singlets	93.2	9721
> >	Specimen_001_D3_D03_039.fcs/Singlets/THP-1	77.9	7574
> > >	Specimen_001_D3_D03_039.fcs/Singlets/THP-1/FITC+	90.8	6874
> > > >	Geometric Mean : FITC-A = 17607.98046875	17608
	Specimen_001_D3_D03_039.fcs		10774
>	Specimen_001_D3_D03_039.fcs/Singlets	92.1	9925
> >	Specimen_001_D3_D03_039.fcs/Singlets/THP-1	75.9	7536
> > >	Specimen_001_D3_D03_039.fcs/Singlets/THP-1/FITC+	90.3	6802
> > > >	Geometric Mean : FITC-A = 16133.033203125	16133
	Specimen_001_D3_D03_039.fcs		11154
>	Specimen_001_D3_D03_039.fcs/Singlets	94.3	10516
> >	Specimen_001_D3_D03_039.fcs/Singlets/THP-1	77.3	8134
> > >	Specimen_001_D3_D03_039.fcs/Singlets/THP-1/FITC+	89.5	7280
> > > >	Geometric Mean : FITC-A = 14456.0390625	14456
	Specimen_001_D3_D03_039.fcs		11098
>	Specimen_001_D3_D03_039.fcs/Singlets	94.6	10500
> >	Specimen_001_D3_D03_039.fcs/Singlets/THP-1	78.3	8225
> > >	Specimen_001_D3_D03_039.fcs/Singlets/THP-1/FITC+	90.4	7438
> > > >	Geometric Mean : FITC-A = 10351.461914062	10351
	Specimen_001_D3_D03_039.fcs		11952
>	Specimen_001_D3_D03_039.fcs/Singlets	96.5	11539
> >	Specimen_001_D3_D03_039.fcs/Singlets/THP-1	87.2	10058
> > >	Specimen_001_D3_D03_039.fcs/Singlets/THP-1/FITC+	93.3	9382
> > > >	Geometric Mean : FITC-A = 15888.827148438	15889
	Specimen_001_D3_D03_039.fcs		9050
>	Specimen_001_D3_D03_039.fcs/Singlets	98.1	8881
> >	Specimen_001_D3_D03_039.fcs/Singlets/THP-1	77	6842
> > >	Specimen_001_D3_D03_039.fcs/Singlets/THP-1/FITC+	95.1	6507
> > > >	Geometric Mean : FITC-A = 22674.53125	22675
	Specimen_001_D4_D04_037.fcs		12614
>	Specimen_001_D4_D04_037.fcs/Singlets	95.5	12048
> >	Specimen_001_D4_D04_037.fcs/Singlets/THP-1	82.9	9987
> > >	Specimen_001_D4_D04_037.fcs/Singlets/THP-1/FITC+	91.8	9172
> > > >	Geometric Mean : FITC-A = 12462.625976562	12463
	Specimen_001_D4_D04_037.fcs		12625
>	Specimen_001_D4_D04_037.fcs/Singlets	94	11864
> >	Specimen_001_D4_D04_037.fcs/Singlets/THP-1	85.1	10097
> > >	Specimen_001_D4_D04_037.fcs/Singlets/THP-1/FITC+	92.5	9337
> > > >	Geometric Mean : FITC-A = 17161.626953125	17162
	Specimen_001_D4_D04_040.fcs		12128
>	Specimen_001_D4_D04_040.fcs/Singlets	93.8	11374
> >	Specimen_001_D4_D04_040.fcs/Singlets/THP-1	79.1	8996
> > >	Specimen_001_D4_D04_040.fcs/Singlets/THP-1/FITC+	90.5	8139
> > > >	Geometric Mean : FITC-A = 16327.473632812	16327
	Specimen_001_D4_D04_040.fcs		11800
>	Specimen_001_D4_D04_040.fcs/Singlets	91.8	10833
> >	Specimen_001_D4_D04_040.fcs/Singlets/THP-1	76.9	8326
> > >	Specimen_001_D4_D04_040.fcs/Singlets/THP-1/FITC+	90.2	7507
> > > >	Geometric Mean : FITC-A = 16280.073242188	16280
	Specimen_001_D4_D04_040.fcs		10865
>	Specimen_001_D4_D04_040.fcs/Singlets	93.9	10205
> >	Specimen_001_D4_D04_040.fcs/Singlets/THP-1	75.2	7671
> > >	Specimen_001_D4_D04_040.fcs/Singlets/THP-1/FITC+	87.7	6726
> > > >	Geometric Mean : FITC-A = 13443.27734375	13443
	Specimen_001_D4_D04_040.fcs		10824
>	Specimen_001_D4_D04_040.fcs/Singlets	94.9	10271
> >	Specimen_001_D4_D04_040.fcs/Singlets/THP-1	73.3	7529
> > >	Specimen_001_D4_D04_040.fcs/Singlets/THP-1/FITC+	89.9	6769
> > > >	Geometric Mean : FITC-A = 10613.662109375	10614
	Specimen_001_D4_D04_040.fcs		12104
>	Specimen_001_D4_D04_040.fcs/Singlets	96.5	11675
> >	Specimen_001_D4_D04_040.fcs/Singlets/THP-1	85.8	10019
> > >	Specimen_001_D4_D04_040.fcs/Singlets/THP-1/FITC+	91.4	9158
> > > >	Geometric Mean : FITC-A = 13472.004882812	13472
	Specimen_001_D4_D04_040.fcs		12447
>	Specimen_001_D4_D04_040.fcs/Singlets	97.1	12085
> >	Specimen_001_D4_D04_040.fcs/Singlets/THP-1	83.7	10114
> > >	Specimen_001_D4_D04_040.fcs/Singlets/THP-1/FITC+	93.6	9462
> > > >	Geometric Mean : FITC-A = 17527.970703125	17528
	Specimen_001_D5_D05_038.fcs		13190
>	Specimen_001_D5_D05_038.fcs/Singlets	95.1	12545
> >	Specimen_001_D5_D05_038.fcs/Singlets/THP-1	79.2	9937
> > >	Specimen_001_D5_D05_038.fcs/Singlets/THP-1/FITC+	89.9	8936
> > > >	Geometric Mean : FITC-A = 8730.376953125	8730
	Specimen_001_D5_D05_038.fcs		12878
>	Specimen_001_D5_D05_038.fcs/Singlets	94.6	12187
> >	Specimen_001_D5_D05_038.fcs/Singlets/THP-1	82.5	10058
> > >	Specimen_001_D5_D05_038.fcs/Singlets/THP-1/FITC+	92.7	9319
> > > >	Geometric Mean : FITC-A = 17385.2265625	17385
	Specimen_001_D5_D05_041.fcs		11778
>	Specimen_001_D5_D05_041.fcs/Singlets	93.9	11065
> >	Specimen_001_D5_D05_041.fcs/Singlets/THP-1	73	8078
> > >	Specimen_001_D5_D05_041.fcs/Singlets/THP-1/FITC+	91.9	7420
> > > >	Geometric Mean : FITC-A = 20675.33984375	20675
	Specimen_001_D5_D05_041.fcs		11531
>	Specimen_001_D5_D05_041.fcs/Singlets	93.4	10773
> >	Specimen_001_D5_D05_041.fcs/Singlets/THP-1	73.8	7955
> > >	Specimen_001_D5_D05_041.fcs/Singlets/THP-1/FITC+	92.2	7333
> > > >	Geometric Mean : FITC-A = 20062.08984375	20062
	Specimen_001_D5_D05_041.fcs		13108
>	Specimen_001_D5_D05_041.fcs/Singlets	94.1	12333
> >	Specimen_001_D5_D05_041.fcs/Singlets/THP-1	68.9	8497
> > >	Specimen_001_D5_D05_041.fcs/Singlets/THP-1/FITC+	86.1	7316
> > > >	Geometric Mean : FITC-A = 14484.375	14484
	Specimen_001_D5_D05_041.fcs		11667
>	Specimen_001_D5_D05_041.fcs/Singlets	95	11089
> >	Specimen_001_D5_D05_041.fcs/Singlets/THP-1	69.7	7726
> > >	Specimen_001_D5_D05_041.fcs/Singlets/THP-1/FITC+	89.2	6892
> > > >	Geometric Mean : FITC-A = 13475.333007812	13475
	Specimen_001_D5_D05_041.fcs		12367
>	Specimen_001_D5_D05_041.fcs/Singlets	96.3	11908
> >	Specimen_001_D5_D05_041.fcs/Singlets/THP-1	83.8	9979
> > >	Specimen_001_D5_D05_041.fcs/Singlets/THP-1/FITC+	92.4	9219
> > > >	Geometric Mean : FITC-A = 10660.258789062	10660
	Specimen_001_D5_D05_041.fcs		12620
>	Specimen_001_D5_D05_041.fcs/Singlets	96.7	12205
> >	Specimen_001_D5_D05_041.fcs/Singlets/THP-1	82.7	10088
> > >	Specimen_001_D5_D05_041.fcs/Singlets/THP-1/FITC+	91.6	9240
> > > >	Geometric Mean : FITC-A = 14406.272460938	14406
	Specimen_001_D6_D06_039.fcs		12444
>	Specimen_001_D6_D06_039.fcs/Singlets	95.7	11906
> >	Specimen_001_D6_D06_039.fcs/Singlets/THP-1	83.2	9904
> > >	Specimen_001_D6_D06_039.fcs/Singlets/THP-1/FITC+	89.6	8875
> > > >	Geometric Mean : FITC-A = 7773.65625	7774
	Specimen_001_D6_D06_039.fcs		12041
>	Specimen_001_D6_D06_039.fcs/Singlets	95.8	11534
> >	Specimen_001_D6_D06_039.fcs/Singlets/THP-1	85.5	9859
> > >	Specimen_001_D6_D06_039.fcs/Singlets/THP-1/FITC+	89.2	8792
> > > >	Geometric Mean : FITC-A = 7515.849121094	7516
	Specimen_001_D6_D06_042.fcs		11308
>	Specimen_001_D6_D06_042.fcs/Singlets	93.5	10573
> >	Specimen_001_D6_D06_042.fcs/Singlets/THP-1	75.7	8006
> > >	Specimen_001_D6_D06_042.fcs/Singlets/THP-1/FITC+	91.6	7333
> > > >	Geometric Mean : FITC-A = 23107.0390625	23107
	Specimen_001_D6_D06_042.fcs		11025
>	Specimen_001_D6_D06_042.fcs/Singlets	92.8	10235
> >	Specimen_001_D6_D06_042.fcs/Singlets/THP-1	74.5	7625
> > >	Specimen_001_D6_D06_042.fcs/Singlets/THP-1/FITC+	92.1	7023
> > > >	Geometric Mean : FITC-A = 20025.916015625	20026
	Specimen_001_D6_D06_042.fcs		11472
>	Specimen_001_D6_D06_042.fcs/Singlets	94.6	10857
> >	Specimen_001_D6_D06_042.fcs/Singlets/THP-1	72	7818
> > >	Specimen_001_D6_D06_042.fcs/Singlets/THP-1/FITC+	88.2	6898
> > > >	Geometric Mean : FITC-A = 17454.892578125	17455
	Specimen_001_D6_D06_042.fcs		11968
>	Specimen_001_D6_D06_042.fcs/Singlets	95.3	11410
> >	Specimen_001_D6_D06_042.fcs/Singlets/THP-1	70.8	8083
> > >	Specimen_001_D6_D06_042.fcs/Singlets/THP-1/FITC+	91.1	7363
> > > >	Geometric Mean : FITC-A = 17360.072265625	17360
	Specimen_001_D6_D06_042.fcs		12071
>	Specimen_001_D6_D06_042.fcs/Singlets	96.6	11666
> >	Specimen_001_D6_D06_042.fcs/Singlets/THP-1	86	10030
> > >	Specimen_001_D6_D06_042.fcs/Singlets/THP-1/FITC+	91.6	9188
> > > >	Geometric Mean : FITC-A = 14136.526367188	14137
	Specimen_001_D6_D06_042.fcs		12194
>	Specimen_001_D6_D06_042.fcs/Singlets	97	11834
> >	Specimen_001_D6_D06_042.fcs/Singlets/THP-1	84.9	10043
> > >	Specimen_001_D6_D06_042.fcs/Singlets/THP-1/FITC+	91.1	9146
> > > >	Geometric Mean : FITC-A = 14187.721679688	14188
	Specimen_001_D7_D07_040.fcs		12767
>	Specimen_001_D7_D07_040.fcs/Singlets	95.4	12184
> >	Specimen_001_D7_D07_040.fcs/Singlets/THP-1	81.5	9931
> > >	Specimen_001_D7_D07_040.fcs/Singlets/THP-1/FITC+	90.6	8995
> > > >	Geometric Mean : FITC-A = 9356.6328125	9357
	Specimen_001_D7_D07_040.fcs		12289
>	Specimen_001_D7_D07_040.fcs/Singlets	95.7	11764
> >	Specimen_001_D7_D07_040.fcs/Singlets/THP-1	84.1	9898
> > >	Specimen_001_D7_D07_040.fcs/Singlets/THP-1/FITC+	89.8	8888
> > > >	Geometric Mean : FITC-A = 8604.354492188	8604
	Specimen_001_D7_D07_043.fcs		10098
>	Specimen_001_D7_D07_043.fcs/Singlets	94.2	9508
> >	Specimen_001_D7_D07_043.fcs/Singlets/THP-1	71.1	6763
> > >	Specimen_001_D7_D07_043.fcs/Singlets/THP-1/FITC+	91	6157
> > > >	Geometric Mean : FITC-A = 21678.248046875	21678
	Specimen_001_D7_D07_043.fcs		10175
>	Specimen_001_D7_D07_043.fcs/Singlets	93.4	9508
> >	Specimen_001_D7_D07_043.fcs/Singlets/THP-1	67.4	6409
> > >	Specimen_001_D7_D07_043.fcs/Singlets/THP-1/FITC+	89.4	5731
> > > >	Geometric Mean : FITC-A = 18988.6640625	18989
	Specimen_001_D7_D07_043.fcs		11505
>	Specimen_001_D7_D07_043.fcs/Singlets	94.5	10870
> >	Specimen_001_D7_D07_043.fcs/Singlets/THP-1	76.2	8284
> > >	Specimen_001_D7_D07_043.fcs/Singlets/THP-1/FITC+	89.2	7392
> > > >	Geometric Mean : FITC-A = 15676.65234375	15677
	Specimen_001_D7_D07_043.fcs		11930
>	Specimen_001_D7_D07_043.fcs/Singlets	95.3	11372
> >	Specimen_001_D7_D07_043.fcs/Singlets/THP-1	75.3	8564
> > >	Specimen_001_D7_D07_043.fcs/Singlets/THP-1/FITC+	90.4	7738
> > > >	Geometric Mean : FITC-A = 14755.030273438	14755
	Specimen_001_D7_D07_043.fcs		12722
>	Specimen_001_D7_D07_043.fcs/Singlets	96.1	12224
> >	Specimen_001_D7_D07_043.fcs/Singlets/THP-1	82.6	10095
> > >	Specimen_001_D7_D07_043.fcs/Singlets/THP-1/FITC+	92	9287
> > > >	Geometric Mean : FITC-A = 16730.97265625	16731
	Specimen_001_D7_D07_043.fcs		12726
>	Specimen_001_D7_D07_043.fcs/Singlets	95.8	12195
> >	Specimen_001_D7_D07_043.fcs/Singlets/THP-1	81.2	9904
> > >	Specimen_001_D7_D07_043.fcs/Singlets/THP-1/FITC+	90.7	8984
> > > >	Geometric Mean : FITC-A = 8418.166015625	8418
	Specimen_001_D8_D08_041.fcs		12805
>	Specimen_001_D8_D08_041.fcs/Singlets	95.2	12192
> >	Specimen_001_D8_D08_041.fcs/Singlets/THP-1	82.6	10076
> > >	Specimen_001_D8_D08_041.fcs/Singlets/THP-1/FITC+	93	9375
> > > >	Geometric Mean : FITC-A = 17045.5859375	17046
	Specimen_001_D8_D08_041.fcs		12512
>	Specimen_001_D8_D08_041.fcs/Singlets	95.7	11976
> >	Specimen_001_D8_D08_041.fcs/Singlets/THP-1	84.2	10083
> > >	Specimen_001_D8_D08_041.fcs/Singlets/THP-1/FITC+	93.2	9394
> > > >	Geometric Mean : FITC-A = 17320.203125	17320
	Specimen_001_D8_D08_044.fcs		10612
>	Specimen_001_D8_D08_044.fcs/Singlets	93.6	9932
> >	Specimen_001_D8_D08_044.fcs/Singlets/THP-1	71.8	7130
> > >	Specimen_001_D8_D08_044.fcs/Singlets/THP-1/FITC+	88.7	6322
> > > >	Geometric Mean : FITC-A = 20799.61328125	20800
	Specimen_001_D8_D08_044.fcs		10338
>	Specimen_001_D8_D08_044.fcs/Singlets	93	9614
> >	Specimen_001_D8_D08_044.fcs/Singlets/THP-1	67	6441
> > >	Specimen_001_D8_D08_044.fcs/Singlets/THP-1/FITC+	89.7	5776
> > > >	Geometric Mean : FITC-A = 21985.64453125	21986
	Specimen_001_D8_D08_044.fcs		11033
>	Specimen_001_D8_D08_044.fcs/Singlets	93.6	10331
> >	Specimen_001_D8_D08_044.fcs/Singlets/THP-1	76.2	7868
> > >	Specimen_001_D8_D08_044.fcs/Singlets/THP-1/FITC+	89.4	7032
> > > >	Geometric Mean : FITC-A = 19885.716796875	19886
	Specimen_001_D8_D08_044.fcs		10953
>	Specimen_001_D8_D08_044.fcs/Singlets	94.5	10347
> >	Specimen_001_D8_D08_044.fcs/Singlets/THP-1	74.4	7697
> > >	Specimen_001_D8_D08_044.fcs/Singlets/THP-1/FITC+	90.4	6956
> > > >	Geometric Mean : FITC-A = 20755.408203125	20755
	Specimen_001_D8_D08_044.fcs		12524
>	Specimen_001_D8_D08_044.fcs/Singlets	94.9	11888
> >	Specimen_001_D8_D08_044.fcs/Singlets/THP-1	84.6	10059
> > >	Specimen_001_D8_D08_044.fcs/Singlets/THP-1/FITC+	94.1	9467
> > > >	Geometric Mean : FITC-A = 18600.162109375	18600
	Specimen_001_D8_D08_044.fcs		12394
>	Specimen_001_D8_D08_044.fcs/Singlets	96	11898
> >	Specimen_001_D8_D08_044.fcs/Singlets/THP-1	83.3	9909
> > >	Specimen_001_D8_D08_044.fcs/Singlets/THP-1/FITC+	93	9217
> > > >	Geometric Mean : FITC-A = 10417.237304688	10417
	Specimen_001_D9_D09_042.fcs		12419
>	Specimen_001_D9_D09_042.fcs/Singlets	95.1	11810
> >	Specimen_001_D9_D09_042.fcs/Singlets/THP-1	86	10158
> > >	Specimen_001_D9_D09_042.fcs/Singlets/THP-1/FITC+	87.7	8907
> > > >	Geometric Mean : FITC-A = 11155.82421875	11156
	Specimen_001_D9_D09_042.fcs		11926
>	Specimen_001_D9_D09_042.fcs/Singlets	96.7	11533
> >	Specimen_001_D9_D09_042.fcs/Singlets/THP-1	85.9	9909
> > >	Specimen_001_D9_D09_042.fcs/Singlets/THP-1/FITC+	91.2	9033
> > > >	Geometric Mean : FITC-A = 9214.915039062	9215
	Specimen_001_D9_D09_045.fcs		13495
>	Specimen_001_D9_D09_045.fcs/Singlets	94.6	12769
> >	Specimen_001_D9_D09_045.fcs/Singlets/THP-1	77.4	9880
> > >	Specimen_001_D9_D09_045.fcs/Singlets/THP-1/FITC+	91.7	9063
> > > >	Geometric Mean : FITC-A = 18940.0234375	18940
	Specimen_001_D9_D09_045.fcs		12312
>	Specimen_001_D9_D09_045.fcs/Singlets	93.7	11537
> >	Specimen_001_D9_D09_045.fcs/Singlets/THP-1	77.2	8907
> > >	Specimen_001_D9_D09_045.fcs/Singlets/THP-1/FITC+	92.6	8249
> > > >	Geometric Mean : FITC-A = 16157.805664062	16158
	Specimen_001_D9_D09_045.fcs		11124
>	Specimen_001_D9_D09_045.fcs/Singlets	93.4	10393
> >	Specimen_001_D9_D09_045.fcs/Singlets/THP-1	67.3	6993
> > >	Specimen_001_D9_D09_045.fcs/Singlets/THP-1/FITC+	89.9	6287
> > > >	Geometric Mean : FITC-A = 16822.365234375	16822
	Specimen_001_D9_D09_045.fcs		12897
>	Specimen_001_D9_D09_045.fcs/Singlets	94.6	12207
> >	Specimen_001_D9_D09_045.fcs/Singlets/THP-1	69.7	8513
> > >	Specimen_001_D9_D09_045.fcs/Singlets/THP-1/FITC+	92.2	7852
> > > >	Geometric Mean : FITC-A = 15276.685546875	15277
	Specimen_001_D9_D09_045.fcs		12266
>	Specimen_001_D9_D09_045.fcs/Singlets	94.3	11563
> >	Specimen_001_D9_D09_045.fcs/Singlets/THP-1	82	9481
> > >	Specimen_001_D9_D09_045.fcs/Singlets/THP-1/FITC+	96.5	9149
> > > >	Geometric Mean : FITC-A = 24045.955078125	24046
	Specimen_001_D9_D09_045.fcs		13185
>	Specimen_001_D9_D09_045.fcs/Singlets	94.9	12515
> >	Specimen_001_D9_D09_045.fcs/Singlets/THP-1	80.1	10019
> > >	Specimen_001_D9_D09_045.fcs/Singlets/THP-1/FITC+	96.7	9686
> > > >	Geometric Mean : FITC-A = 21858.630859375	21859
	Specimen_001_D10_D10_043.fcs		13528
>	Specimen_001_D10_D10_043.fcs/Singlets	94.3	12762
> >	Specimen_001_D10_D10_043.fcs/Singlets/THP-1	74.2	9469
> > >	Specimen_001_D10_D10_043.fcs/Singlets/THP-1/FITC+	88.6	8385
> > > >	Geometric Mean : FITC-A = 14969.213867188	14969
	Specimen_001_D10_D10_043.fcs		13145
>	Specimen_001_D10_D10_043.fcs/Singlets	94.9	12475
> >	Specimen_001_D10_D10_043.fcs/Singlets/THP-1	72.3	9025
> > >	Specimen_001_D10_D10_043.fcs/Singlets/THP-1/FITC+	90.4	8161
> > > >	Geometric Mean : FITC-A = 16401.666015625	16402
	Specimen_001_D10_D10_046.fcs		11971
>	Specimen_001_D10_D10_046.fcs/Singlets	93.6	11199
> >	Specimen_001_D10_D10_046.fcs/Singlets/THP-1	79.2	8870
> > >	Specimen_001_D10_D10_046.fcs/Singlets/THP-1/FITC+	93.9	8326
> > > >	Geometric Mean : FITC-A = 21749.353515625	21749
	Specimen_001_D10_D10_046.fcs		10809
>	Specimen_001_D10_D10_046.fcs/Singlets	92.5	10003
> >	Specimen_001_D10_D10_046.fcs/Singlets/THP-1	79.1	7917
> > >	Specimen_001_D10_D10_046.fcs/Singlets/THP-1/FITC+	93.9	7437
> > > >	Geometric Mean : FITC-A = 20984.576171875	20985
	Specimen_001_D10_D10_046.fcs		12440
>	Specimen_001_D10_D10_046.fcs/Singlets	93.7	11660
> >	Specimen_001_D10_D10_046.fcs/Singlets/THP-1	73.1	8528
> > >	Specimen_001_D10_D10_046.fcs/Singlets/THP-1/FITC+	90.4	7710
> > > >	Geometric Mean : FITC-A = 19915.517578125	19916
	Specimen_001_D10_D10_046.fcs		12410
>	Specimen_001_D10_D10_046.fcs/Singlets	94.7	11747
> >	Specimen_001_D10_D10_046.fcs/Singlets/THP-1	74.6	8759
> > >	Specimen_001_D10_D10_046.fcs/Singlets/THP-1/FITC+	92.4	8089
> > > >	Geometric Mean : FITC-A = 18880.16015625	18880
	Specimen_001_D10_D10_046.fcs		12170
>	Specimen_001_D10_D10_046.fcs/Singlets	96.1	11691
> >	Specimen_001_D10_D10_046.fcs/Singlets/THP-1	84.8	9912
> > >	Specimen_001_D10_D10_046.fcs/Singlets/THP-1/FITC+	90.1	8930
> > > >	Geometric Mean : FITC-A = 8989.005859375	8989
	Specimen_001_D10_D10_046.fcs		12085
>	Specimen_001_D10_D10_046.fcs/Singlets	96.2	11624
> >	Specimen_001_D10_D10_046.fcs/Singlets/THP-1	85.6	9946
> > >	Specimen_001_D10_D10_046.fcs/Singlets/THP-1/FITC+	90.9	9045
> > > >	Geometric Mean : FITC-A = 9895.0234375	9895
	Specimen_001_D11_D11_044.fcs		12734
>	Specimen_001_D11_D11_044.fcs/Singlets	94.9	12085
> >	Specimen_001_D11_D11_044.fcs/Singlets/THP-1	72.3	8740
> > >	Specimen_001_D11_D11_044.fcs/Singlets/THP-1/FITC+	87.5	7651
> > > >	Geometric Mean : FITC-A = 14768.529296875	14769
	Specimen_001_D11_D11_044.fcs		13906
>	Specimen_001_D11_D11_044.fcs/Singlets	95	13204
> >	Specimen_001_D11_D11_044.fcs/Singlets/THP-1	76.2	10060
> > >	Specimen_001_D11_D11_044.fcs/Singlets/THP-1/FITC+	88.6	8916
> > > >	Geometric Mean : FITC-A = 14894.489257812	14894
	Specimen_001_D11_D11_047.fcs		13174
>	Specimen_001_D11_D11_047.fcs/Singlets	94.3	12426
> >	Specimen_001_D11_D11_047.fcs/Singlets/THP-1	80.5	9999
> > >	Specimen_001_D11_D11_047.fcs/Singlets/THP-1/FITC+	93	9300
> > > >	Geometric Mean : FITC-A = 22147.5078125	22148
	Specimen_001_D11_D11_047.fcs		11026
>	Specimen_001_D11_D11_047.fcs/Singlets	92.9	10246
> >	Specimen_001_D11_D11_047.fcs/Singlets/THP-1	76.6	7846
> > >	Specimen_001_D11_D11_047.fcs/Singlets/THP-1/FITC+	93.1	7303
> > > >	Geometric Mean : FITC-A = 21532.623046875	21533
	Specimen_001_D11_D11_047.fcs		12216
>	Specimen_001_D11_D11_047.fcs/Singlets	94.1	11493
> >	Specimen_001_D11_D11_047.fcs/Singlets/THP-1	77.7	8925
> > >	Specimen_001_D11_D11_047.fcs/Singlets/THP-1/FITC+	91.8	8189
> > > >	Geometric Mean : FITC-A = 21224.626953125	21225
	Specimen_001_D11_D11_047.fcs		12690
>	Specimen_001_D11_D11_047.fcs/Singlets	95.2	12085
> >	Specimen_001_D11_D11_047.fcs/Singlets/THP-1	77.2	9330
> > >	Specimen_001_D11_D11_047.fcs/Singlets/THP-1/FITC+	92.6	8637
> > > >	Geometric Mean : FITC-A = 19111.90625	19112
	Specimen_001_D11_D11_047.fcs		12292
>	Specimen_001_D11_D11_047.fcs/Singlets	95.9	11789
> >	Specimen_001_D11_D11_047.fcs/Singlets/THP-1	85.3	10055
> > >	Specimen_001_D11_D11_047.fcs/Singlets/THP-1/FITC+	88.3	8882
> > > >	Geometric Mean : FITC-A = 12716.353515625	12716
	Specimen_001_D11_D11_047.fcs		12080
>	Specimen_001_D11_D11_047.fcs/Singlets	96.9	11707
> >	Specimen_001_D11_D11_047.fcs/Singlets/THP-1	86.1	10078
> > >	Specimen_001_D11_D11_047.fcs/Singlets/THP-1/FITC+	90.1	9079
> > > >	Geometric Mean : FITC-A = 13621.91796875	13622
	Specimen_001_D12_D12_048.fcs		13550
>	Specimen_001_D12_D12_048.fcs/Singlets	93.2	12634
> >	Specimen_001_D12_D12_048.fcs/Singlets/THP-1	79.6	10051
> > >	Specimen_001_D12_D12_048.fcs/Singlets/THP-1/FITC+	92.9	9341
> > > >	Geometric Mean : FITC-A = 20383.27734375	20383
	Specimen_001_D12_D12_048.fcs		11205
>	Specimen_001_D12_D12_048.fcs/Singlets	93.2	10445
> >	Specimen_001_D12_D12_048.fcs/Singlets/THP-1	77.5	8097
> > >	Specimen_001_D12_D12_048.fcs/Singlets/THP-1/FITC+	92.8	7512
> > > >	Geometric Mean : FITC-A = 22420.669921875	22421
	Specimen_001_D12_D12_048.fcs		11607
>	Specimen_001_D12_D12_048.fcs/Singlets	94.8	11000
> >	Specimen_001_D12_D12_048.fcs/Singlets/THP-1	76.7	8439
> > >	Specimen_001_D12_D12_048.fcs/Singlets/THP-1/FITC+	90.6	7643
> > > >	Geometric Mean : FITC-A = 19361.24609375	19361
	Specimen_001_D12_D12_048.fcs		12619
>	Specimen_001_D12_D12_048.fcs/Singlets	94.2	11893
> >	Specimen_001_D12_D12_048.fcs/Singlets/THP-1	77.7	9244
> > >	Specimen_001_D12_D12_048.fcs/Singlets/THP-1/FITC+	90.8	8396
> > > >	Geometric Mean : FITC-A = 15608.524414062	15609
	Specimen_001_D12_D12_048.fcs		12070
>	Specimen_001_D12_D12_048.fcs/Singlets	96	11588
> >	Specimen_001_D12_D12_048.fcs/Singlets/THP-1	86.3	10001
> > >	Specimen_001_D12_D12_048.fcs/Singlets/THP-1/FITC+	87.7	8772
> > > >	Geometric Mean : FITC-A = 12420.06640625	12420
	Specimen_001_D12_D12_048.fcs		11783
>	Specimen_001_D12_D12_048.fcs/Singlets	95.3	11233
> >	Specimen_001_D12_D12_048.fcs/Singlets/THP-1	88.8	9970
> > >	Specimen_001_D12_D12_048.fcs/Singlets/THP-1/FITC+	90	8972
> > > >	Geometric Mean : FITC-A = 12873.591796875	12874
	Specimen_001_E1_E01_045.fcs		12254
>	Specimen_001_E1_E01_045.fcs/Singlets	95.7	11727
> >	Specimen_001_E1_E01_045.fcs/Singlets/THP-1	85.9	10074
> > >	Specimen_001_E1_E01_045.fcs/Singlets/THP-1/FITC+	88.6	8925
> > > >	Geometric Mean : FITC-A = 12041.639648438	12042
	Specimen_001_E1_E01_045.fcs		12390
>	Specimen_001_E1_E01_045.fcs/Singlets	95.9	11887
> >	Specimen_001_E1_E01_045.fcs/Singlets/THP-1	84.6	10060
> > >	Specimen_001_E1_E01_045.fcs/Singlets/THP-1/FITC+	89.7	9023
> > > >	Geometric Mean : FITC-A = 13075.751953125	13076
	Specimen_001_E1_E01_049.fcs		11879
>	Specimen_001_E1_E01_049.fcs/Singlets	93.5	11112
> >	Specimen_001_E1_E01_049.fcs/Singlets/THP-1	76.5	8501
> > >	Specimen_001_E1_E01_049.fcs/Singlets/THP-1/FITC+	92.6	7870
> > > >	Geometric Mean : FITC-A = 18056.08203125	18056
	Specimen_001_E1_E01_049.fcs		11866
>	Specimen_001_E1_E01_049.fcs/Singlets	92.5	10979
> >	Specimen_001_E1_E01_049.fcs/Singlets/THP-1	72.5	7960
> > >	Specimen_001_E1_E01_049.fcs/Singlets/THP-1/FITC+	90.5	7207
> > > >	Geometric Mean : FITC-A = 16144.556640625	16145
	Specimen_001_E1_E01_049.fcs		10979
>	Specimen_001_E1_E01_049.fcs/Singlets	92.7	10183
> >	Specimen_001_E1_E01_049.fcs/Singlets/THP-1	72.2	7353
> > >	Specimen_001_E1_E01_049.fcs/Singlets/THP-1/FITC+	87.3	6422
> > > >	Geometric Mean : FITC-A = 10215.215820312	10215
	Specimen_001_E1_E01_049.fcs		11507
>	Specimen_001_E1_E01_049.fcs/Singlets	94.6	10887
> >	Specimen_001_E1_E01_049.fcs/Singlets/THP-1	77.1	8394
> > >	Specimen_001_E1_E01_049.fcs/Singlets/THP-1/FITC+	87.6	7357
> > > >	Geometric Mean : FITC-A = 7579.505859375	7580
	Specimen_001_E1_E01_049.fcs		12615
>	Specimen_001_E1_E01_049.fcs/Singlets	95.4	12032
> >	Specimen_001_E1_E01_049.fcs/Singlets/THP-1	82.1	9874
> > >	Specimen_001_E1_E01_049.fcs/Singlets/THP-1/FITC+	87.1	8604
> > > >	Geometric Mean : FITC-A = 7323.154785156	7323
	Specimen_001_E1_E01_049.fcs		12658
>	Specimen_001_E1_E01_049.fcs/Singlets	96.1	12165
> >	Specimen_001_E1_E01_049.fcs/Singlets/THP-1	82.6	10048
> > >	Specimen_001_E1_E01_049.fcs/Singlets/THP-1/FITC+	87.4	8780
> > > >	Geometric Mean : FITC-A = 11838.52734375	11839
	Specimen_001_E2_E02_046.fcs		12033
>	Specimen_001_E2_E02_046.fcs/Singlets	96	11546
> >	Specimen_001_E2_E02_046.fcs/Singlets/THP-1	87	10044
> > >	Specimen_001_E2_E02_046.fcs/Singlets/THP-1/FITC+	86.6	8697
> > > >	Geometric Mean : FITC-A = 10261.940429688	10262
	Specimen_001_E2_E02_046.fcs		11983
>	Specimen_001_E2_E02_046.fcs/Singlets	96.5	11568
> >	Specimen_001_E2_E02_046.fcs/Singlets/THP-1	86.2	9972
> > >	Specimen_001_E2_E02_046.fcs/Singlets/THP-1/FITC+	84.6	8432
> > > >	Geometric Mean : FITC-A = 9821.970703125	9822
	Specimen_001_E2_E02_050.fcs		11437
>	Specimen_001_E2_E02_050.fcs/Singlets	93.6	10709
> >	Specimen_001_E2_E02_050.fcs/Singlets/THP-1	75.1	8044
> > >	Specimen_001_E2_E02_050.fcs/Singlets/THP-1/FITC+	91.1	7325
> > > >	Geometric Mean : FITC-A = 20314.5546875	20315
	Specimen_001_E2_E02_050.fcs		10210
>	Specimen_001_E2_E02_050.fcs/Singlets	91.9	9382
> >	Specimen_001_E2_E02_050.fcs/Singlets/THP-1	70.6	6627
> > >	Specimen_001_E2_E02_050.fcs/Singlets/THP-1/FITC+	89.3	5915
> > > >	Geometric Mean : FITC-A = 18192.869140625	18193
	Specimen_001_E2_E02_050.fcs		11560
>	Specimen_001_E2_E02_050.fcs/Singlets	93.6	10815
> >	Specimen_001_E2_E02_050.fcs/Singlets/THP-1	72.6	7847
> > >	Specimen_001_E2_E02_050.fcs/Singlets/THP-1/FITC+	88.6	6953
> > > >	Geometric Mean : FITC-A = 11871.870117188	11872
	Specimen_001_E2_E02_050.fcs		11759
>	Specimen_001_E2_E02_050.fcs/Singlets	95.4	11218
> >	Specimen_001_E2_E02_050.fcs/Singlets/THP-1	73	8190
> > >	Specimen_001_E2_E02_050.fcs/Singlets/THP-1/FITC+	87.2	7138
> > > >	Geometric Mean : FITC-A = 8412.907226562	8413
	Specimen_001_E2_E02_050.fcs		12192
>	Specimen_001_E2_E02_050.fcs/Singlets	96.7	11789
> >	Specimen_001_E2_E02_050.fcs/Singlets/THP-1	84	9897
> > >	Specimen_001_E2_E02_050.fcs/Singlets/THP-1/FITC+	88.8	8787
> > > >	Geometric Mean : FITC-A = 7323.603027344	7324
	Specimen_001_E2_E02_050.fcs		13136
>	Specimen_001_E2_E02_050.fcs/Singlets	96.3	12653
> >	Specimen_001_E2_E02_050.fcs/Singlets/THP-1	79.6	10067
> > >	Specimen_001_E2_E02_050.fcs/Singlets/THP-1/FITC+	91.2	9179
> > > >	Geometric Mean : FITC-A = 15050.16796875	15050
	Specimen_001_E3_E03_047.fcs		12451
>	Specimen_001_E3_E03_047.fcs/Singlets	95	11827
> >	Specimen_001_E3_E03_047.fcs/Singlets/THP-1	85.4	10095
> > >	Specimen_001_E3_E03_047.fcs/Singlets/THP-1/FITC+	90.3	9115
> > > >	Geometric Mean : FITC-A = 13004.543945312	13005
	Specimen_001_E3_E03_047.fcs		12518
>	Specimen_001_E3_E03_047.fcs/Singlets	95.5	11957
> >	Specimen_001_E3_E03_047.fcs/Singlets/THP-1	84.1	10060
> > >	Specimen_001_E3_E03_047.fcs/Singlets/THP-1/FITC+	92	9256
> > > >	Geometric Mean : FITC-A = 14163.9375	14164
	Specimen_001_E3_E03_051.fcs		10937
>	Specimen_001_E3_E03_051.fcs/Singlets	93.9	10266
> >	Specimen_001_E3_E03_051.fcs/Singlets/THP-1	72.3	7425
> > >	Specimen_001_E3_E03_051.fcs/Singlets/THP-1/FITC+	89.8	6664
> > > >	Geometric Mean : FITC-A = 18607.576171875	18608
	Specimen_001_E3_E03_051.fcs		10414
>	Specimen_001_E3_E03_051.fcs/Singlets	91.9	9566
> >	Specimen_001_E3_E03_051.fcs/Singlets/THP-1	69.1	6607
> > >	Specimen_001_E3_E03_051.fcs/Singlets/THP-1/FITC+	87.9	5810
> > > >	Geometric Mean : FITC-A = 18958.265625	18958
	Specimen_001_E3_E03_051.fcs		10622
>	Specimen_001_E3_E03_051.fcs/Singlets	93.8	9966
> >	Specimen_001_E3_E03_051.fcs/Singlets/THP-1	69.3	6904
> > >	Specimen_001_E3_E03_051.fcs/Singlets/THP-1/FITC+	87.2	6022
> > > >	Geometric Mean : FITC-A = 12661.041992188	12661
	Specimen_001_E3_E03_051.fcs		11878
>	Specimen_001_E3_E03_051.fcs/Singlets	94.6	11232
> >	Specimen_001_E3_E03_051.fcs/Singlets/THP-1	74.9	8411
> > >	Specimen_001_E3_E03_051.fcs/Singlets/THP-1/FITC+	88.3	7423
> > > >	Geometric Mean : FITC-A = 8973.561523438	8974
	Specimen_001_E3_E03_051.fcs		12737
>	Specimen_001_E3_E03_051.fcs/Singlets	96.3	12269
> >	Specimen_001_E3_E03_051.fcs/Singlets/THP-1	81.7	10019
> > >	Specimen_001_E3_E03_051.fcs/Singlets/THP-1/FITC+	90.2	9039
> > > >	Geometric Mean : FITC-A = 12337.69140625	12338
	Specimen_001_E3_E03_051.fcs		12835
>	Specimen_001_E3_E03_051.fcs/Singlets	97.1	12457
> >	Specimen_001_E3_E03_051.fcs/Singlets/THP-1	76.5	9533
> > >	Specimen_001_E3_E03_051.fcs/Singlets/THP-1/FITC+	94	8957
[truncated: 1,561 more rows]

## Sheet: extended_fig4b
Depth	Name	Statistic	#Cells
	Specimen_001_A1_A01_001.fcs		90287
>	Specimen_001_A1_A01_001.fcs/Singlets	98.2	88647
> >	Specimen_001_A1_A01_001.fcs/Singlets/Granulocytes	4.82	4273
> > >	Specimen_001_A1_A01_001.fcs/Singlets/Granulocytes/Neutrophils	72.3	3089
> > > >	Specimen_001_A1_A01_001.fcs/Singlets/Granulocytes/Neutrophils/FITC+	74.1	2290
> > > > >	Geometric Mean : FITC-A = 11674.1953125	11674
	Specimen_001_A1_A01_001.fcs		82579
>	Specimen_001_A1_A01_001.fcs/Singlets	98.4	81218
> >	Specimen_001_A1_A01_001.fcs/Singlets/Granulocytes	5.06	4112
> > >	Specimen_001_A1_A01_001.fcs/Singlets/Granulocytes/Neutrophils	70	2877
> > > >	Specimen_001_A1_A01_001.fcs/Singlets/Granulocytes/Neutrophils/FITC+	78.6	2262
> > > > >	Geometric Mean : FITC-A = 10769.744140625	10770
	Specimen_001_A1_A01_001.fcs		84083
>	Specimen_001_A1_A01_001.fcs/Singlets	98.3	82689
> >	Specimen_001_A1_A01_001.fcs/Singlets/Granulocytes	3.35	2766
> > >	Specimen_001_A1_A01_001.fcs/Singlets/Granulocytes/Neutrophils	85.9	2377
> > > >	Specimen_001_A1_A01_001.fcs/Singlets/Granulocytes/Neutrophils/FITC+	61.8	1468
> > > > >	Geometric Mean : FITC-A = 10725.701171875	10726
	Specimen_001_A1_A01_001.fcs		83049
>	Specimen_001_A1_A01_001.fcs/Singlets	98.7	81951
> >	Specimen_001_A1_A01_001.fcs/Singlets/Granulocytes	6.67	5463
> > >	Specimen_001_A1_A01_001.fcs/Singlets/Granulocytes/Neutrophils	89	4860
> > > >	Specimen_001_A1_A01_001.fcs/Singlets/Granulocytes/Neutrophils/FITC+	75.9	3691
> > > > >	Geometric Mean : FITC-A = 12752.065429688	12752
	Specimen_001_A1_A01_001.fcs		63262
>	Specimen_001_A1_A01_001.fcs/Singlets	99.5	62918
> >	Specimen_001_A1_A01_001.fcs/Singlets/Granulocytes		-
> > >	Specimen_001_A1_A01_001.fcs/Singlets/Granulocytes/Neutrophils		-
> > > >	Specimen_001_A1_A01_001.fcs/Singlets/Granulocytes/Neutrophils/FITC+		-
> > > > >	Geometric Mean : FITC-A = 7164.477539062	-	-
	Specimen_001_A1_A01_001.fcs		68103
>	Specimen_001_A1_A01_001.fcs/Singlets	99.4	67670
> >	Specimen_001_A1_A01_001.fcs/Singlets/Granulocytes	6.63	4488
> > >	Specimen_001_A1_A01_001.fcs/Singlets/Granulocytes/Neutrophils	94.9	4260
> > > >	Specimen_001_A1_A01_001.fcs/Singlets/Granulocytes/Neutrophils/FITC+	57.6	2455
> > > > >	Geometric Mean : FITC-A = 8872.518554688	8873
	Specimen_001_A1_A01_001.fcs		59126
>	Specimen_001_A1_A01_001.fcs/Singlets	99.6	58880
> >	Specimen_001_A1_A01_001.fcs/Singlets/Granulocytes	9.71	5719
> > >	Specimen_001_A1_A01_001.fcs/Singlets/Granulocytes/Neutrophils	96.4	5513
> > > >	Specimen_001_A1_A01_001.fcs/Singlets/Granulocytes/Neutrophils/FITC+	32.9	1816
> > > > >	Geometric Mean : FITC-A = 6495.816894531	6496
	Specimen_001_A1_A01_001.fcs		55413
>	Specimen_001_A1_A01_001.fcs/Singlets	99.6	55199
> >	Specimen_001_A1_A01_001.fcs/Singlets/Granulocytes	7.5	4140
> > >	Specimen_001_A1_A01_001.fcs/Singlets/Granulocytes/Neutrophils	96.2	3983
> > > >	Specimen_001_A1_A01_001.fcs/Singlets/Granulocytes/Neutrophils/FITC+	57.9	2305
> > > > >	Geometric Mean : FITC-A = 8394.268554688	8394
	Specimen_001_A2_A02_002.fcs		87467
>	Specimen_001_A2_A02_002.fcs/Singlets	98.5	86189
> >	Specimen_001_A2_A02_002.fcs/Singlets/Granulocytes	4.32	3720
> > >	Specimen_001_A2_A02_002.fcs/Singlets/Granulocytes/Neutrophils	68.1	2534
> > > >	Specimen_001_A2_A02_002.fcs/Singlets/Granulocytes/Neutrophils/FITC+	82.4	2088
> > > > >	Geometric Mean : FITC-A = 17598.767578125	17599
	Specimen_001_A2_A02_002.fcs		82720
>	Specimen_001_A2_A02_002.fcs/Singlets		-
> >	Specimen_001_A2_A02_002.fcs/Singlets/Granulocytes		-
> > >	Specimen_001_A2_A02_002.fcs/Singlets/Granulocytes/Neutrophils		-
> > > >	Specimen_001_A2_A02_002.fcs/Singlets/Granulocytes/Neutrophils/FITC+		-
> > > > >	Geometric Mean : FITC-A = 17260.166015625	-	-
	Specimen_001_A2_A02_002.fcs		74871
>	Specimen_001_A2_A02_002.fcs/Singlets		-
> >	Specimen_001_A2_A02_002.fcs/Singlets/Granulocytes		-
> > >	Specimen_001_A2_A02_002.fcs/Singlets/Granulocytes/Neutrophils		-
> > > >	Specimen_001_A2_A02_002.fcs/Singlets/Granulocytes/Neutrophils/FITC+		-
> > > > >	Geometric Mean : FITC-A = 14089.276367188	-	-
	Specimen_001_A2_A02_002.fcs		75529
>	Specimen_001_A2_A02_002.fcs/Singlets		-
> >	Specimen_001_A2_A02_002.fcs/Singlets/Granulocytes		-
> > >	Specimen_001_A2_A02_002.fcs/Singlets/Granulocytes/Neutrophils		-
> > > >	Specimen_001_A2_A02_002.fcs/Singlets/Granulocytes/Neutrophils/FITC+		-
> > > > >	Geometric Mean : FITC-A = 16937.3125	-	-
	Specimen_001_A2_A02_002.fcs		65659
>	Specimen_001_A2_A02_002.fcs/Singlets		-
> >	Specimen_001_A2_A02_002.fcs/Singlets/Granulocytes		-
> > >	Specimen_001_A2_A02_002.fcs/Singlets/Granulocytes/Neutrophils		-
> > > >	Specimen_001_A2_A02_002.fcs/Singlets/Granulocytes/Neutrophils/FITC+		-
> > > > >	Geometric Mean : FITC-A = 8174.01953125	-	-
	Specimen_001_A2_A02_002.fcs		80652
>	Specimen_001_A2_A02_002.fcs/Singlets	98.9	79731
> >	Specimen_001_A2_A02_002.fcs/Singlets/Granulocytes	6.37	5080
> > >	Specimen_001_A2_A02_002.fcs/Singlets/Granulocytes/Neutrophils	95.4	4847
> > > >	Specimen_001_A2_A02_002.fcs/Singlets/Granulocytes/Neutrophils/FITC+	55.8	2703
> > > > >	Geometric Mean : FITC-A = 9915.577148438	9916
	Specimen_001_A2_A02_002.fcs		70265
>	Specimen_001_A2_A02_002.fcs/Singlets	98.6	69255
> >	Specimen_001_A2_A02_002.fcs/Singlets/Granulocytes	6.8	4709
> > >	Specimen_001_A2_A02_002.fcs/Singlets/Granulocytes/Neutrophils	93.9	4423
> > > >	Specimen_001_A2_A02_002.fcs/Singlets/Granulocytes/Neutrophils/FITC+	48.8	2160
> > > > >	Geometric Mean : FITC-A = 8690.359375	8690
	Specimen_001_A2_A02_002.fcs		78584
>	Specimen_001_A2_A02_002.fcs/Singlets	98	77037
> >	Specimen_001_A2_A02_002.fcs/Singlets/Granulocytes	8.47	6522
> > >	Specimen_001_A2_A02_002.fcs/Singlets/Granulocytes/Neutrophils	96.5	6292
> > > >	Specimen_001_A2_A02_002.fcs/Singlets/Granulocytes/Neutrophils/FITC+	67.3	4234
> > > > >	Geometric Mean : FITC-A = 11551.407226562	11551
	Specimen_001_A3_A03_003.fcs		89488
>	Specimen_001_A3_A03_003.fcs/Singlets	98.4	88075
> >	Specimen_001_A3_A03_003.fcs/Singlets/Granulocytes	3.69	3250
> > >	Specimen_001_A3_A03_003.fcs/Singlets/Granulocytes/Neutrophils	89.1	2897
> > > >	Specimen_001_A3_A03_003.fcs/Singlets/Granulocytes/Neutrophils/FITC+	74.7	2165
> > > > >	Geometric Mean : FITC-A = 12309.446289062	12309
	Specimen_001_A3_A03_003.fcs		86668
>	Specimen_001_A3_A03_003.fcs/Singlets		-
> >	Specimen_001_A3_A03_003.fcs/Singlets/Granulocytes		-
> > >	Specimen_001_A3_A03_003.fcs/Singlets/Granulocytes/Neutrophils		-
> > > >	Specimen_001_A3_A03_003.fcs/Singlets/Granulocytes/Neutrophils/FITC+		-
> > > > >	Geometric Mean : FITC-A = 12682.786132812	-	-
	Specimen_001_A3_A03_003.fcs		75341
>	Specimen_001_A3_A03_003.fcs/Singlets		-
> >	Specimen_001_A3_A03_003.fcs/Singlets/Granulocytes		-
> > >	Specimen_001_A3_A03_003.fcs/Singlets/Granulocytes/Neutrophils		-
> > > >	Specimen_001_A3_A03_003.fcs/Singlets/Granulocytes/Neutrophils/FITC+		-
> > > > >	Geometric Mean : FITC-A = 11389.584960938	-	-
	Specimen_001_A3_A03_003.fcs		68526
>	Specimen_001_A3_A03_003.fcs/Singlets		-
> >	Specimen_001_A3_A03_003.fcs/Singlets/Granulocytes		-
> > >	Specimen_001_A3_A03_003.fcs/Singlets/Granulocytes/Neutrophils		-
> > > >	Specimen_001_A3_A03_003.fcs/Singlets/Granulocytes/Neutrophils/FITC+		-
> > > > >	Geometric Mean : FITC-A = 15593.104492188	-	-
	Specimen_001_A3_A03_003.fcs		68056
>	Specimen_001_A3_A03_003.fcs/Singlets		-
> >	Specimen_001_A3_A03_003.fcs/Singlets/Granulocytes		-
> > >	Specimen_001_A3_A03_003.fcs/Singlets/Granulocytes/Neutrophils		-
> > > >	Specimen_001_A3_A03_003.fcs/Singlets/Granulocytes/Neutrophils/FITC+		-
> > > > >	Geometric Mean : FITC-A = 7420.009277344	-	-
	Specimen_001_A3_A03_003.fcs		72004
>	Specimen_001_A3_A03_003.fcs/Singlets	99.4	71552
> >	Specimen_001_A3_A03_003.fcs/Singlets/Granulocytes	6.52	4662
> > >	Specimen_001_A3_A03_003.fcs/Singlets/Granulocytes/Neutrophils	96	4475
> > > >	Specimen_001_A3_A03_003.fcs/Singlets/Granulocytes/Neutrophils/FITC+	55.2	2472
> > > > >	Geometric Mean : FITC-A = 9014.38671875	9014
	Specimen_001_A3_A03_003.fcs		62322
>	Specimen_001_A3_A03_003.fcs/Singlets	99.3	61889
> >	Specimen_001_A3_A03_003.fcs/Singlets/Granulocytes	6.99	4325
> > >	Specimen_001_A3_A03_003.fcs/Singlets/Granulocytes/Neutrophils	95.5	4131
> > > >	Specimen_001_A3_A03_003.fcs/Singlets/Granulocytes/Neutrophils/FITC+	41	1693
> > > > >	Geometric Mean : FITC-A = 7886.435546875	7886
	Specimen_001_A3_A03_003.fcs		80167
>	Specimen_001_A3_A03_003.fcs/Singlets	99.2	79500
> >	Specimen_001_A3_A03_003.fcs/Singlets/Granulocytes	5.4	4291
> > >	Specimen_001_A3_A03_003.fcs/Singlets/Granulocytes/Neutrophils	94.4	4050
> > > >	Specimen_001_A3_A03_003.fcs/Singlets/Granulocytes/Neutrophils/FITC+	57.9	2346
> > > > >	Geometric Mean : FITC-A = 9574.176757812	9574
	Specimen_001_A4_A04_004.fcs		85446
>	Specimen_001_A4_A04_004.fcs/Singlets	98.6	84262
> >	Specimen_001_A4_A04_004.fcs/Singlets/Granulocytes	3.38	2849
> > >	Specimen_001_A4_A04_004.fcs/Singlets/Granulocytes/Neutrophils	88.8	2531
> > > >	Specimen_001_A4_A04_004.fcs/Singlets/Granulocytes/Neutrophils/FITC+	82.4	2086
> > > > >	Geometric Mean : FITC-A = 13821.155273438	13821
	Specimen_001_A4_A04_004.fcs		84412
>	Specimen_001_A4_A04_004.fcs/Singlets		-
> >	Specimen_001_A4_A04_004.fcs/Singlets/Granulocytes		-
> > >	Specimen_001_A4_A04_004.fcs/Singlets/Granulocytes/Neutrophils		-
> > > >	Specimen_001_A4_A04_004.fcs/Singlets/Granulocytes/Neutrophils/FITC+		-
> > > > >	Geometric Mean : FITC-A = 14470.323242188	-	-
	Specimen_001_A4_A04_004.fcs		80652
>	Specimen_001_A4_A04_004.fcs/Singlets		-
> >	Specimen_001_A4_A04_004.fcs/Singlets/Granulocytes		-
> > >	Specimen_001_A4_A04_004.fcs/Singlets/Granulocytes/Neutrophils		-
> > > >	Specimen_001_A4_A04_004.fcs/Singlets/Granulocytes/Neutrophils/FITC+		-
> > > > >	Geometric Mean : FITC-A = 11435.8515625	-	-
	Specimen_001_A4_A04_004.fcs		85352
>	Specimen_001_A4_A04_004.fcs/Singlets		-
> >	Specimen_001_A4_A04_004.fcs/Singlets/Granulocytes		-
> > >	Specimen_001_A4_A04_004.fcs/Singlets/Granulocytes/Neutrophils		-
> > > >	Specimen_001_A4_A04_004.fcs/Singlets/Granulocytes/Neutrophils/FITC+		-
> > > > >	Geometric Mean : FITC-A = 14268.2734375	-	-
	Specimen_001_A4_A04_004.fcs		63309
>	Specimen_001_A4_A04_004.fcs/Singlets		-
> >	Specimen_001_A4_A04_004.fcs/Singlets/Granulocytes		-
> > >	Specimen_001_A4_A04_004.fcs/Singlets/Granulocytes/Neutrophils		-
> > > >	Specimen_001_A4_A04_004.fcs/Singlets/Granulocytes/Neutrophils/FITC+		-
> > > > >	Geometric Mean : FITC-A = 6535.191894531	-	-
	Specimen_001_A4_A04_004.fcs		68056
>	Specimen_001_A4_A04_004.fcs/Singlets	99.5	67704
> >	Specimen_001_A4_A04_004.fcs/Singlets/Granulocytes	6.46	4371
> > >	Specimen_001_A4_A04_004.fcs/Singlets/Granulocytes/Neutrophils	95.7	4182
> > > >	Specimen_001_A4_A04_004.fcs/Singlets/Granulocytes/Neutrophils/FITC+	54.8	2290
> > > > >	Geometric Mean : FITC-A = 8137.203125	8137
	Specimen_001_A4_A04_004.fcs		60724
>	Specimen_001_A4_A04_004.fcs/Singlets	99.2	60239
> >	Specimen_001_A4_A04_004.fcs/Singlets/Granulocytes	7.23	4358
> > >	Specimen_001_A4_A04_004.fcs/Singlets/Granulocytes/Neutrophils	95.8	4176
> > > >	Specimen_001_A4_A04_004.fcs/Singlets/Granulocytes/Neutrophils/FITC+	37.6	1569
> > > > >	Geometric Mean : FITC-A = 6517.473632812	6517
	Specimen_001_A4_A04_004.fcs		65565
>	Specimen_001_A4_A04_004.fcs/Singlets	99.4	65198
> >	Specimen_001_A4_A04_004.fcs/Singlets/Granulocytes	7.88	5138
> > >	Specimen_001_A4_A04_004.fcs/Singlets/Granulocytes/Neutrophils	95.8	4924
> > > >	Specimen_001_A4_A04_004.fcs/Singlets/Granulocytes/Neutrophils/FITC+	52.2	2570
> > > > >	Geometric Mean : FITC-A = 8198.297851562	8198
	Specimen_001_A5_A05_005.fcs		88689
>	Specimen_001_A5_A05_005.fcs/Singlets	98.5	87403
> >	Specimen_001_A5_A05_005.fcs/Singlets/Granulocytes	3.95	3452
> > >	Specimen_001_A5_A05_005.fcs/Singlets/Granulocytes/Neutrophils	91.6	3163
> > > >	Specimen_001_A5_A05_005.fcs/Singlets/Granulocytes/Neutrophils/FITC+	75.2	2379
> > > > >	Geometric Mean : FITC-A = 10666.616210938	10667
	Specimen_001_A5_A05_005.fcs		84506
>	Specimen_001_A5_A05_005.fcs/Singlets		-
> >	Specimen_001_A5_A05_005.fcs/Singlets/Granulocytes		-
> > >	Specimen_001_A5_A05_005.fcs/Singlets/Granulocytes/Neutrophils		-
> > > >	Specimen_001_A5_A05_005.fcs/Singlets/Granulocytes/Neutrophils/FITC+		-
> > > > >	Geometric Mean : FITC-A = 10967.018554688	-	-
	Specimen_001_A5_A05_005.fcs		79430
>	Specimen_001_A5_A05_005.fcs/Singlets		-
> >	Specimen_001_A5_A05_005.fcs/Singlets/Granulocytes		-
> > >	Specimen_001_A5_A05_005.fcs/Singlets/Granulocytes/Neutrophils		-
> > > >	Specimen_001_A5_A05_005.fcs/Singlets/Granulocytes/Neutrophils/FITC+		-
> > > > >	Geometric Mean : FITC-A = 13429.428710938	-	-
	Specimen_001_A5_A05_005.fcs		77550
>	Specimen_001_A5_A05_005.fcs/Singlets		-
> >	Specimen_001_A5_A05_005.fcs/Singlets/Granulocytes		-
> > >	Specimen_001_A5_A05_005.fcs/Singlets/Granulocytes/Neutrophils		-
> > > >	Specimen_001_A5_A05_005.fcs/Singlets/Granulocytes/Neutrophils/FITC+		-
> > > > >	Geometric Mean : FITC-A = 17165.130859375	-	-
	Specimen_001_A5_A05_005.fcs		77127
>	Specimen_001_A5_A05_005.fcs/Singlets		-
> >	Specimen_001_A5_A05_005.fcs/Singlets/Granulocytes		-
> > >	Specimen_001_A5_A05_005.fcs/Singlets/Granulocytes/Neutrophils		-
> > > >	Specimen_001_A5_A05_005.fcs/Singlets/Granulocytes/Neutrophils/FITC+		-
> > > > >	Geometric Mean : FITC-A = 6928.066894531	-	-
	Specimen_001_A5_A05_005.fcs		79618
>	Specimen_001_A5_A05_005.fcs/Singlets	99	78830
> >	Specimen_001_A5_A05_005.fcs/Singlets/Granulocytes	5.53	4360
> > >	Specimen_001_A5_A05_005.fcs/Singlets/Granulocytes/Neutrophils	96.1	4188
> > > >	Specimen_001_A5_A05_005.fcs/Singlets/Granulocytes/Neutrophils/FITC+	53.2	2229
> > > > >	Geometric Mean : FITC-A = 10048.189453125	10048
	Specimen_001_A5_A05_005.fcs		62557
>	Specimen_001_A5_A05_005.fcs/Singlets	99.6	62325
> >	Specimen_001_A5_A05_005.fcs/Singlets/Granulocytes	9.7	6048
> > >	Specimen_001_A5_A05_005.fcs/Singlets/Granulocytes/Neutrophils	96.1	5810
> > > >	Specimen_001_A5_A05_005.fcs/Singlets/Granulocytes/Neutrophils/FITC+	41	2380
> > > > >	Geometric Mean : FITC-A = 9060.392578125	9060
	Specimen_001_A5_A05_005.fcs		67868
>	Specimen_001_A5_A05_005.fcs/Singlets	99.6	67615
> >	Specimen_001_A5_A05_005.fcs/Singlets/Granulocytes	8.06	5453
> > >	Specimen_001_A5_A05_005.fcs/Singlets/Granulocytes/Neutrophils	96.3	5251
> > > >	Specimen_001_A5_A05_005.fcs/Singlets/Granulocytes/Neutrophils/FITC+	59.4	3117
> > > > >	Geometric Mean : FITC-A = 11321.456054688	11321
	Specimen_001_A6_A06_006.fcs		90193
>	Specimen_001_A6_A06_006.fcs/Singlets	99	89298
> >	Specimen_001_A6_A06_006.fcs/Singlets/Granulocytes	3.12	2790
> > >	Specimen_001_A6_A06_006.fcs/Singlets/Granulocytes/Neutrophils	89.5	2498
> > > >	Specimen_001_A6_A06_006.fcs/Singlets/Granulocytes/Neutrophils/FITC+	77.5	1935
> > > > >	Geometric Mean : FITC-A = 11483.609375	11484
	Specimen_001_A6_A06_006.fcs		84459
>	Specimen_001_A6_A06_006.fcs/Singlets		-
> >	Specimen_001_A6_A06_006.fcs/Singlets/Granulocytes		-
> > >	Specimen_001_A6_A06_006.fcs/Singlets/Granulocytes/Neutrophils		-
> > > >	Specimen_001_A6_A06_006.fcs/Singlets/Granulocytes/Neutrophils/FITC+		-
> > > > >	Geometric Mean : FITC-A = 11244.7109375	-	-
	Specimen_001_A6_A06_006.fcs		86104
>	Specimen_001_A6_A06_006.fcs/Singlets		-
> >	Specimen_001_A6_A06_006.fcs/Singlets/Granulocytes		-
> > >	Specimen_001_A6_A06_006.fcs/Singlets/Granulocytes/Neutrophils		-
> > > >	Specimen_001_A6_A06_006.fcs/Singlets/Granulocytes/Neutrophils/FITC+		-
> > > > >	Geometric Mean : FITC-A = 19464.439453125	-	-
	Specimen_001_A6_A06_006.fcs		79430
>	Specimen_001_A6_A06_006.fcs/Singlets		-
> >	Specimen_001_A6_A06_006.fcs/Singlets/Granulocytes		-
> > >	Specimen_001_A6_A06_006.fcs/Singlets/Granulocytes/Neutrophils		-
> > > >	Specimen_001_A6_A06_006.fcs/Singlets/Granulocytes/Neutrophils/FITC+		-
> > > > >	Geometric Mean : FITC-A = 24014.208984375	-	-
	Specimen_001_A6_A06_006.fcs		68291
>	Specimen_001_A6_A06_006.fcs/Singlets		-
> >	Specimen_001_A6_A06_006.fcs/Singlets/Granulocytes		-
> > >	Specimen_001_A6_A06_006.fcs/Singlets/Granulocytes/Neutrophils		-
> > > >	Specimen_001_A6_A06_006.fcs/Singlets/Granulocytes/Neutrophils/FITC+		-
> > > > >	Geometric Mean : FITC-A = 7870.84765625	-	-
	Specimen_001_A6_A06_006.fcs		67398
>	Specimen_001_A6_A06_006.fcs/Singlets	99.3	66920
> >	Specimen_001_A6_A06_006.fcs/Singlets/Granulocytes	5.85	3914
> > >	Specimen_001_A6_A06_006.fcs/Singlets/Granulocytes/Neutrophils	95	3719
> > > >	Specimen_001_A6_A06_006.fcs/Singlets/Granulocytes/Neutrophils/FITC+	56.2	2089
> > > > >	Geometric Mean : FITC-A = 9823.313476562	9823
	Specimen_001_A6_A06_006.fcs		73508
>	Specimen_001_A6_A06_006.fcs/Singlets	98.9	72688
> >	Specimen_001_A6_A06_006.fcs/Singlets/Granulocytes	5.59	4060
> > >	Specimen_001_A6_A06_006.fcs/Singlets/Granulocytes/Neutrophils	94.2	3825
> > > >	Specimen_001_A6_A06_006.fcs/Singlets/Granulocytes/Neutrophils/FITC+	37.7	1443
> > > > >	Geometric Mean : FITC-A = 7266.346191406	7266
	Specimen_001_A6_A06_006.fcs		82532
>	Specimen_001_A6_A06_006.fcs/Singlets	98.9	81616
> >	Specimen_001_A6_A06_006.fcs/Singlets/Granulocytes	6.08	4961
> > >	Specimen_001_A6_A06_006.fcs/Singlets/Granulocytes/Neutrophils	95.6	4743
> > > >	Specimen_001_A6_A06_006.fcs/Singlets/Granulocytes/Neutrophils/FITC+	52.9	2509
> > > > >	Geometric Mean : FITC-A = 9412.706054688	9413
	Specimen_001_A7_A07_007.fcs		89676
>	Specimen_001_A7_A07_007.fcs/Singlets	98.9	88697
> >	Specimen_001_A7_A07_007.fcs/Singlets/Granulocytes	3.97	3521
> > >	Specimen_001_A7_A07_007.fcs/Singlets/Granulocytes/Neutrophils	79.9	2815
> > > >	Specimen_001_A7_A07_007.fcs/Singlets/Granulocytes/Neutrophils/FITC+	86.4	2432
> > > > >	Geometric Mean : FITC-A = 22680.240234375	22680
	Specimen_001_A7_A07_007.fcs		80417
>	Specimen_001_A7_A07_007.fcs/Singlets		-
> >	Specimen_001_A7_A07_007.fcs/Singlets/Granulocytes		-
> > >	Specimen_001_A7_A07_007.fcs/Singlets/Granulocytes/Neutrophils		-
> > > >	Specimen_001_A7_A07_007.fcs/Singlets/Granulocytes/Neutrophils/FITC+		-
> > > > >	Geometric Mean : FITC-A = 22464.8984375	-	-
	Specimen_001_A7_A07_007.fcs		81075
>	Specimen_001_A7_A07_007.fcs/Singlets		-
> >	Specimen_001_A7_A07_007.fcs/Singlets/Granulocytes		-
> > >	Specimen_001_A7_A07_007.fcs/Singlets/Granulocytes/Neutrophils		-
> > > >	Specimen_001_A7_A07_007.fcs/Singlets/Granulocytes/Neutrophils/FITC+		-
> > > > >	Geometric Mean : FITC-A = 23007.173828125	-	-
	Specimen_001_A7_A07_007.fcs		81357
>	Specimen_001_A7_A07_007.fcs/Singlets		-
> >	Specimen_001_A7_A07_007.fcs/Singlets/Granulocytes		-
> > >	Specimen_001_A7_A07_007.fcs/Singlets/Granulocytes/Neutrophils		-
> > > >	Specimen_001_A7_A07_007.fcs/Singlets/Granulocytes/Neutrophils/FITC+		-
> > > > >	Geometric Mean : FITC-A = 30024.130859375	-	-
	Specimen_001_A7_A07_007.fcs		88219
>	Specimen_001_A7_A07_007.fcs/Singlets		-
> >	Specimen_001_A7_A07_007.fcs/Singlets/Granulocytes		-
> > >	Specimen_001_A7_A07_007.fcs/Singlets/Granulocytes/Neutrophils		-
> > > >	Specimen_001_A7_A07_007.fcs/Singlets/Granulocytes/Neutrophils/FITC+		-
> > > > >	Geometric Mean : FITC-A = 6990.9140625	-	-
	Specimen_001_A7_A07_007.fcs		81075
>	Specimen_001_A7_A07_007.fcs/Singlets	98.5	79868
> >	Specimen_001_A7_A07_007.fcs/Singlets/Granulocytes	7.11	5676
> > >	Specimen_001_A7_A07_007.fcs/Singlets/Granulocytes/Neutrophils	95.9	5445
> > > >	Specimen_001_A7_A07_007.fcs/Singlets/Granulocytes/Neutrophils/FITC+	55.2	3004
> > > > >	Geometric Mean : FITC-A = 9864.328125	9864
	Specimen_001_A7_A07_007.fcs		68573
>	Specimen_001_A7_A07_007.fcs/Singlets	99.4	68155
> >	Specimen_001_A7_A07_007.fcs/Singlets/Granulocytes	8.38	5713
> > >	Specimen_001_A7_A07_007.fcs/Singlets/Granulocytes/Neutrophils	96.3	5499
> > > >	Specimen_001_A7_A07_007.fcs/Singlets/Granulocytes/Neutrophils/FITC+	36.1	1984
> > > > >	Geometric Mean : FITC-A = 6563.995117188	6564
	Specimen_001_A7_A07_007.fcs		62792
>	Specimen_001_A7_A07_007.fcs/Singlets	99.6	62540
> >	Specimen_001_A7_A07_007.fcs/Singlets/Granulocytes	8.88	5551
> > >	Specimen_001_A7_A07_007.fcs/Singlets/Granulocytes/Neutrophils	96.2	5339
> > > >	Specimen_001_A7_A07_007.fcs/Singlets/Granulocytes/Neutrophils/FITC+	52.2	2788
> > > > >	Geometric Mean : FITC-A = 8652.424804688	8652
	Specimen_001_A8_A08_008.fcs		91086
>	Specimen_001_A8_A08_008.fcs/Singlets	98.9	90063
> >	Specimen_001_A8_A08_008.fcs/Singlets/Granulocytes	3.73	3356
> > >	Specimen_001_A8_A08_008.fcs/Singlets/Granulocytes/Neutrophils	79.4	2665
> > > >	Specimen_001_A8_A08_008.fcs/Singlets/Granulocytes/Neutrophils/FITC+	88.7	2365
> > > > >	Geometric Mean : FITC-A = 18178.587890625	18179
	Specimen_001_A8_A08_008.fcs		78537
>	Specimen_001_A8_A08_008.fcs/Singlets		-
> >	Specimen_001_A8_A08_008.fcs/Singlets/Granulocytes		-
> > >	Specimen_001_A8_A08_008.fcs/Singlets/Granulocytes/Neutrophils		-
> > > >	Specimen_001_A8_A08_008.fcs/Singlets/Granulocytes/Neutrophils/FITC+		-
> > > > >	Geometric Mean : FITC-A = 17700.845703125	-	-
	Specimen_001_A8_A08_008.fcs		82015
>	Specimen_001_A8_A08_008.fcs/Singlets		-
> >	Specimen_001_A8_A08_008.fcs/Singlets/Granulocytes		-
> > >	Specimen_001_A8_A08_008.fcs/Singlets/Granulocytes/Neutrophils		-
> > > >	Specimen_001_A8_A08_008.fcs/Singlets/Granulocytes/Neutrophils/FITC+		-
> > > > >	Geometric Mean : FITC-A = 18275.115234375	-	-
	Specimen_001_A8_A08_008.fcs		85446
>	Specimen_001_A8_A08_008.fcs/Singlets		-
> >	Specimen_001_A8_A08_008.fcs/Singlets/Granulocytes		-
> > >	Specimen_001_A8_A08_008.fcs/Singlets/Granulocytes/Neutrophils		-
> > > >	Specimen_001_A8_A08_008.fcs/Singlets/Granulocytes/Neutrophils/FITC+		-
> > > > >	Geometric Mean : FITC-A = 22384.85546875	-	-
	Specimen_001_A8_A08_008.fcs		87655
>	Specimen_001_A8_A08_008.fcs/Singlets		-
> >	Specimen_001_A8_A08_008.fcs/Singlets/Granulocytes		-
> > >	Specimen_001_A8_A08_008.fcs/Singlets/Granulocytes/Neutrophils		-
> > > >	Specimen_001_A8_A08_008.fcs/Singlets/Granulocytes/Neutrophils/FITC+		-
> > > > >	Geometric Mean : FITC-A = 6735.206054688	-	-
	Specimen_001_A8_A08_008.fcs		81921
>	Specimen_001_A8_A08_008.fcs/Singlets	98.6	80810
> >	Specimen_001_A8_A08_008.fcs/Singlets/Granulocytes	6.54	5285
> > >	Specimen_001_A8_A08_008.fcs/Singlets/Granulocytes/Neutrophils	95.9	5068
> > > >	Specimen_001_A8_A08_008.fcs/Singlets/Granulocytes/Neutrophils/FITC+	53.9	2730
> > > > >	Geometric Mean : FITC-A = 10512.034179688	10512
	Specimen_001_A8_A08_008.fcs		62839
>	Specimen_001_A8_A08_008.fcs/Singlets	99.3	62429
> >	Specimen_001_A8_A08_008.fcs/Singlets/Granulocytes	6.3	3931
> > >	Specimen_001_A8_A08_008.fcs/Singlets/Granulocytes/Neutrophils	95.4	3751
> > > >	Specimen_001_A8_A08_008.fcs/Singlets/Granulocytes/Neutrophils/FITC+	38.4	1441
> > > > >	Geometric Mean : FITC-A = 7552.003417969	7552
	Specimen_001_A8_A08_008.fcs		66975
>	Specimen_001_A8_A08_008.fcs/Singlets	99.3	66517
> >	Specimen_001_A8_A08_008.fcs/Singlets/Granulocytes	7.68	5110
> > >	Specimen_001_A8_A08_008.fcs/Singlets/Granulocytes/Neutrophils	95.4	4875
> > > >	Specimen_001_A8_A08_008.fcs/Singlets/Granulocytes/Neutrophils/FITC+	51.4	2508
> > > > >	Geometric Mean : FITC-A = 8894.106445312	8894
	Specimen_001_A9_A09_009.fcs		89253
>	Specimen_001_A9_A09_009.fcs/Singlets	99.1	88473
> >	Specimen_001_A9_A09_009.fcs/Singlets/Granulocytes	3.13	2772
> > >	Specimen_001_A9_A09_009.fcs/Singlets/Granulocytes/Neutrophils	81.6	2262
> > > >	Specimen_001_A9_A09_009.fcs/Singlets/Granulocytes/Neutrophils/FITC+	81.3	1840
> > > > >	Geometric Mean : FITC-A = 16972.96875	16973
	Specimen_001_A9_A09_009.fcs		83848
>	Specimen_001_A9_A09_009.fcs/Singlets		-
> >	Specimen_001_A9_A09_009.fcs/Singlets/Granulocytes		-
> > >	Specimen_001_A9_A09_009.fcs/Singlets/Granulocytes/Neutrophils		-
> > > >	Specimen_001_A9_A09_009.fcs/Singlets/Granulocytes/Neutrophils/FITC+		-
> > > > >	Geometric Mean : FITC-A = 15151.939453125	-	-
	Specimen_001_A9_A09_009.fcs		86809
>	Specimen_001_A9_A09_009.fcs/Singlets		-
> >	Specimen_001_A9_A09_009.fcs/Singlets/Granulocytes		-
> > >	Specimen_001_A9_A09_009.fcs/Singlets/Granulocytes/Neutrophils		-
> > > >	Specimen_001_A9_A09_009.fcs/Singlets/Granulocytes/Neutrophils/FITC+		-
> > > > >	Geometric Mean : FITC-A = 16950.47265625	-	-
	Specimen_001_A9_A09_009.fcs		86057
>	Specimen_001_A9_A09_009.fcs/Singlets		-
> >	Specimen_001_A9_A09_009.fcs/Singlets/Granulocytes		-
> > >	Specimen_001_A9_A09_009.fcs/Singlets/Granulocytes/Neutrophils		-
> > > >	Specimen_001_A9_A09_009.fcs/Singlets/Granulocytes/Neutrophils/FITC+		-
> > > > >	Geometric Mean : FITC-A = 21059.98046875	-	-
	Specimen_001_A9_A09_009.fcs		67492
>	Specimen_001_A9_A09_009.fcs/Singlets		-
> >	Specimen_001_A9_A09_009.fcs/Singlets/Granulocytes		-
> > >	Specimen_001_A9_A09_009.fcs/Singlets/Granulocytes/Neutrophils		-
> > > >	Specimen_001_A9_A09_009.fcs/Singlets/Granulocytes/Neutrophils/FITC+		-
> > > > >	Geometric Mean : FITC-A = 7633.560546875	-	-
	Specimen_001_A9_A09_009.fcs		64249
>	Specimen_001_A9_A09_009.fcs/Singlets	99.3	63784
> >	Specimen_001_A9_A09_009.fcs/Singlets/Granulocytes	5.39	3436
> > >	Specimen_001_A9_A09_009.fcs/Singlets/Granulocytes/Neutrophils	93.5	3213
> > > >	Specimen_001_A9_A09_009.fcs/Singlets/Granulocytes/Neutrophils/FITC+	56.1	1804
> > > > >	Geometric Mean : FITC-A = 10522.06640625	10522
	Specimen_001_A9_A09_009.fcs		79101
>	Specimen_001_A9_A09_009.fcs/Singlets	98.7	78086
> >	Specimen_001_A9_A09_009.fcs/Singlets/Granulocytes	6.31	4927
> > >	Specimen_001_A9_A09_009.fcs/Singlets/Granulocytes/Neutrophils	94.8	4669
> > > >	Specimen_001_A9_A09_009.fcs/Singlets/Granulocytes/Neutrophils/FITC+	37.5	1753
> > > > >	Geometric Mean : FITC-A = 7020.852539062	7021
	Specimen_001_A9_A09_009.fcs		78866
>	Specimen_001_A9_A09_009.fcs/Singlets	99.2	78261
> >	Specimen_001_A9_A09_009.fcs/Singlets/Granulocytes	5.13	4014
> > >	Specimen_001_A9_A09_009.fcs/Singlets/Granulocytes/Neutrophils	93.6	3756
> > > >	Specimen_001_A9_A09_009.fcs/Singlets/Granulocytes/Neutrophils/FITC+	54.4	2043
> > > > >	Geometric Mean : FITC-A = 9860.399414062	9860
	Specimen_001_A10_A10_010.fcs		87420
>	Specimen_001_A10_A10_010.fcs/Singlets		-
> >	Specimen_001_A10_A10_010.fcs/Singlets/Granulocytes		-
> > >	Specimen_001_A10_A10_010.fcs/Singlets/Granulocytes/Neutrophils		-
> > > >	Specimen_001_A10_A10_010.fcs/Singlets/Granulocytes/Neutrophils/FITC+		-
> > > > >	Geometric Mean : FITC-A = 17566.48828125	-	-
	Specimen_001_A10_A10_010.fcs		80652
>	Specimen_001_A10_A10_010.fcs/Singlets		-
> >	Specimen_001_A10_A10_010.fcs/Singlets/Granulocytes		-
> > >	Specimen_001_A10_A10_010.fcs/Singlets/Granulocytes/Neutrophils		-
> > > >	Specimen_001_A10_A10_010.fcs/Singlets/Granulocytes/Neutrophils/FITC+		-
> > > > >	Geometric Mean : FITC-A = 17135.138671875	-	-
	Specimen_001_A10_A10_010.fcs		91086
>	Specimen_001_A10_A10_010.fcs/Singlets		-
> >	Specimen_001_A10_A10_010.fcs/Singlets/Granulocytes		-
> > >	Specimen_001_A10_A10_010.fcs/Singlets/Granulocytes/Neutrophils		-
> > > >	Specimen_001_A10_A10_010.fcs/Singlets/Granulocytes/Neutrophils/FITC+		-
> > > > >	Geometric Mean : FITC-A = 26018.05078125	-	-
	Specimen_001_A10_A10_010.fcs		83190
>	Specimen_001_A10_A10_010.fcs/Singlets		-
> >	Specimen_001_A10_A10_010.fcs/Singlets/Granulocytes		-
> > >	Specimen_001_A10_A10_010.fcs/Singlets/Granulocytes/Neutrophils		-
> > > >	Specimen_001_A10_A10_010.fcs/Singlets/Granulocytes/Neutrophils/FITC+		-
> > > > >	Geometric Mean : FITC-A = 28327.1328125	-	-
	Specimen_001_A10_A10_010.fcs		86010
>	Specimen_001_A10_A10_010.fcs/Singlets		-
> >	Specimen_001_A10_A10_010.fcs/Singlets/Granulocytes		-
> > >	Specimen_001_A10_A10_010.fcs/Singlets/Granulocytes/Neutrophils		-
> > > >	Specimen_001_A10_A10_010.fcs/Singlets/Granulocytes/Neutrophils/FITC+		-
> > > > >	Geometric Mean : FITC-A = 19586.541015625	-	-
	Specimen_001_A10_A10_010.fcs		79712
>	Specimen_001_A10_A10_010.fcs/Singlets	98.6	78607
> >	Specimen_001_A10_A10_010.fcs/Singlets/Granulocytes	4.16	3272
> > >	Specimen_001_A10_A10_010.fcs/Singlets/Granulocytes/Neutrophils	91.6	2998
> > > >	Specimen_001_A10_A10_010.fcs/Singlets/Granulocytes/Neutrophils/FITC+	87.1	2610
> > > > >	Geometric Mean : FITC-A = 23398.908203125	23399
	Specimen_001_A10_A10_010.fcs		66411
>	Specimen_001_A10_A10_010.fcs/Singlets	99.3	65913
> >	Specimen_001_A10_A10_010.fcs/Singlets/Granulocytes	5.06	3336
> > >	Specimen_001_A10_A10_010.fcs/Singlets/Granulocytes/Neutrophils	94	3135
> > > >	Specimen_001_A10_A10_010.fcs/Singlets/Granulocytes/Neutrophils/FITC+	38.1	1194
> > > > >	Geometric Mean : FITC-A = 7342.809082031	7343
	Specimen_001_A10_A10_010.fcs		69823
>	Specimen_001_A10_A10_010.fcs/Singlets	99.5	69476
> >	Specimen_001_A10_A10_010.fcs/Singlets/Granulocytes	7.96	5531
> > >	Specimen_001_A10_A10_010.fcs/Singlets/Granulocytes/Neutrophils	95.6	5290
> > > >	Specimen_001_A10_A10_010.fcs/Singlets/Granulocytes/Neutrophils/FITC+	53.8	2846
> > > > >	Geometric Mean : FITC-A = 8772.182617188	8772
	Specimen_001_A11_A11_011.fcs		88031
>	Specimen_001_A11_A11_011.fcs/Singlets		-
> >	Specimen_001_A11_A11_011.fcs/Singlets/Granulocytes		-
> > >	Specimen_001_A11_A11_011.fcs/Singlets/Granulocytes/Neutrophils		-
> > > >	Specimen_001_A11_A11_011.fcs/Singlets/Granulocytes/Neutrophils/FITC+		-
> > > > >	Geometric Mean : FITC-A = 17358.892578125	-	-
	Specimen_001_A11_A11_011.fcs		76986
>	Specimen_001_A11_A11_011.fcs/Singlets		-
> >	Specimen_001_A11_A11_011.fcs/Singlets/Granulocytes		-
> > >	Specimen_001_A11_A11_011.fcs/Singlets/Granulocytes/Neutrophils		-
> > > >	Specimen_001_A11_A11_011.fcs/Singlets/Granulocytes/Neutrophils/FITC+		-
> > > > >	Geometric Mean : FITC-A = 17021.32421875	-	-
	Specimen_001_A11_A11_011.fcs		83331
>	Specimen_001_A11_A11_011.fcs/Singlets		-
> >	Specimen_001_A11_A11_011.fcs/Singlets/Granulocytes		-
> > >	Specimen_001_A11_A11_011.fcs/Singlets/Granulocytes/Neutrophils		-
> > > >	Specimen_001_A11_A11_011.fcs/Singlets/Granulocytes/Neutrophils/FITC+		-
> > > > >	Geometric Mean : FITC-A = 20805.5546875	-	-
	Specimen_001_A11_A11_011.fcs		77644
>	Specimen_001_A11_A11_011.fcs/Singlets		-
> >	Specimen_001_A11_A11_011.fcs/Singlets/Granulocytes		-
> > >	Specimen_001_A11_A11_011.fcs/Singlets/Granulocytes/Neutrophils		-
> > > >	Specimen_001_A11_A11_011.fcs/Singlets/Granulocytes/Neutrophils/FITC+		-
> > > > >	Geometric Mean : FITC-A = 24523.931640625	-	-
	Specimen_001_A11_A11_011.fcs		84271
>	Specimen_001_A11_A11_011.fcs/Singlets		-
> >	Specimen_001_A11_A11_011.fcs/Singlets/Granulocytes		-
> > >	Specimen_001_A11_A11_011.fcs/Singlets/Granulocytes/Neutrophils		-
> > > >	Specimen_001_A11_A11_011.fcs/Singlets/Granulocytes/Neutrophils/FITC+		-
> > > > >	Geometric Mean : FITC-A = 17972.166015625	-	-
	Specimen_001_A11_A11_011.fcs		79101
>	Specimen_001_A11_A11_011.fcs/Singlets	98.6	77956
> >	Specimen_001_A11_A11_011.fcs/Singlets/Granulocytes	4.36	3398
> > >	Specimen_001_A11_A11_011.fcs/Singlets/Granulocytes/Neutrophils	91.5	3110
> > > >	Specimen_001_A11_A11_011.fcs/Singlets/Granulocytes/Neutrophils/FITC+	81	2518
> > > > >	Geometric Mean : FITC-A = 23465.08984375	23465
	Specimen_001_A11_A11_011.fcs		67915
>	Specimen_001_A11_A11_011.fcs/Singlets	99.4	67511
> >	Specimen_001_A11_A11_011.fcs/Singlets/Granulocytes	6.13	4138
> > >	Specimen_001_A11_A11_011.fcs/Singlets/Granulocytes/Neutrophils	95.2	3939
> > > >	Specimen_001_A11_A11_011.fcs/Singlets/Granulocytes/Neutrophils/FITC+	30.8	1214
> > > > >	Geometric Mean : FITC-A = 5457.997558594	5458
	Specimen_001_A11_A11_011.fcs		70453
>	Specimen_001_A11_A11_011.fcs/Singlets	99.5	70087
> >	Specimen_001_A11_A11_011.fcs/Singlets/Granulocytes	7.3	5119
> > >	Specimen_001_A11_A11_011.fcs/Singlets/Granulocytes/Neutrophils	95.2	4873
> > > >	Specimen_001_A11_A11_011.fcs/Singlets/Granulocytes/Neutrophils/FITC+	51	2483
> > > > >	Geometric Mean : FITC-A = 6384.726074219	6385
	Specimen_001_A12_A12_012.fcs		93765
>	Specimen_001_A12_A12_012.fcs/Singlets		-
> >	Specimen_001_A12_A12_012.fcs/Singlets/Granulocytes		-
> > >	Specimen_001_A12_A12_012.fcs/Singlets/Granulocytes/Neutrophils		-
> > > >	Specimen_001_A12_A12_012.fcs/Singlets/Granulocytes/Neutrophils/FITC+		-
> > > > >	Geometric Mean : FITC-A = 20910.943359375	-	-
	Specimen_001_A12_A12_012.fcs		73884
>	Specimen_001_A12_A12_012.fcs/Singlets		-
> >	Specimen_001_A12_A12_012.fcs/Singlets/Granulocytes		-
> > >	Specimen_001_A12_A12_012.fcs/Singlets/Granulocytes/Neutrophils		-
> > > >	Specimen_001_A12_A12_012.fcs/Singlets/Granulocytes/Neutrophils/FITC+		-
> > > > >	Geometric Mean : FITC-A = 21932.96875	-	-
	Specimen_001_A12_A12_012.fcs		89159
>	Specimen_001_A12_A12_012.fcs/Singlets		-
> >	Specimen_001_A12_A12_012.fcs/Singlets/Granulocytes		-
> > >	Specimen_001_A12_A12_012.fcs/Singlets/Granulocytes/Neutrophils		-
> > > >	Specimen_001_A12_A12_012.fcs/Singlets/Granulocytes/Neutrophils/FITC+		-
> > > > >	Geometric Mean : FITC-A = 22554.400390625	-	-
	Specimen_001_A12_A12_012.fcs		80229
>	Specimen_001_A12_A12_012.fcs/Singlets		-
> >	Specimen_001_A12_A12_012.fcs/Singlets/Granulocytes		-
> > >	Specimen_001_A12_A12_012.fcs/Singlets/Granulocytes/Neutrophils		-
> > > >	Specimen_001_A12_A12_012.fcs/Singlets/Granulocytes/Neutrophils/FITC+		-
> > > > >	Geometric Mean : FITC-A = 25834.908203125	-	-
	Specimen_001_A12_A12_012.fcs		70876
>	Specimen_001_A12_A12_012.fcs/Singlets	99.3	70346
> >	Specimen_001_A12_A12_012.fcs/Singlets/Granulocytes	5.23	3680
> > >	Specimen_001_A12_A12_012.fcs/Singlets/Granulocytes/Neutrophils	94.3	3470
> > > >	Specimen_001_A12_A12_012.fcs/Singlets/Granulocytes/Neutrophils/FITC+	41.8	1449
> > > > >	Geometric Mean : FITC-A = 7653.037597656	7653
	Specimen_001_A12_A12_012.fcs		69459
>	Specimen_001_A12_A12_012.fcs/Singlets	99.5	69096
> >	Specimen_001_A12_A12_012.fcs/Singlets/Granulocytes	8.42	5818
> > >	Specimen_001_A12_A12_012.fcs/Singlets/Granulocytes/Neutrophils	95.9	5577
> > > >	Specimen_001_A12_A12_012.fcs/Singlets/Granulocytes/Neutrophils/FITC+	56.8	3169
> > > > >	Geometric Mean : FITC-A = 8852.755859375	8853
	Specimen_001_B1_B01_012.fcs		68432
>	Specimen_001_B1_B01_012.fcs/Singlets		-
> >	Specimen_001_B1_B01_012.fcs/Singlets/Granulocytes		-
> > >	Specimen_001_B1_B01_012.fcs/Singlets/Granulocytes/Neutrophils		-
> > > >	Specimen_001_B1_B01_012.fcs/Singlets/Granulocytes/Neutrophils/FITC+		-
> > > > >	Geometric Mean : FITC-A = 8921.452148438	-	-
	Specimen_001_B1_B01_012.fcs		84271
>	Specimen_001_B1_B01_012.fcs/Singlets	98.8	83277
> >	Specimen_001_B1_B01_012.fcs/Singlets/Granulocytes	6.07	5058
> > >	Specimen_001_B1_B01_012.fcs/Singlets/Granulocytes/Neutrophils	94.8	4796
> > > >	Specimen_001_B1_B01_012.fcs/Singlets/Granulocytes/Neutrophils/FITC+	59.8	2867
> > > > >	Geometric Mean : FITC-A = 11315.556640625	11316
	Specimen_001_B1_B01_013.fcs		86997
>	Specimen_001_B1_B01_013.fcs/Singlets		-
> >	Specimen_001_B1_B01_013.fcs/Singlets/Granulocytes		-
> > >	Specimen_001_B1_B01_013.fcs/Singlets/Granulocytes/Neutrophils		-
> > > >	Specimen_001_B1_B01_013.fcs/Singlets/Granulocytes/Neutrophils/FITC+		-
> > > > >	Geometric Mean : FITC-A = 9145.971679688	-	-
	Specimen_001_B1_B01_013.fcs		79853
>	Specimen_001_B1_B01_013.fcs/Singlets		-
> >	Specimen_001_B1_B01_013.fcs/Singlets/Granulocytes		-
> > >	Specimen_001_B1_B01_013.fcs/Singlets/Granulocytes/Neutrophils		-
> > > >	Specimen_001_B1_B01_013.fcs/Singlets/Granulocytes/Neutrophils/FITC+		-
> > > > >	Geometric Mean : FITC-A = 9539.5078125	-	-
	Specimen_001_B1_B01_013.fcs		75576
>	Specimen_001_B1_B01_013.fcs/Singlets		-
> >	Specimen_001_B1_B01_013.fcs/Singlets/Granulocytes		-
> > >	Specimen_001_B1_B01_013.fcs/Singlets/Granulocytes/Neutrophils		-
> > > >	Specimen_001_B1_B01_013.fcs/Singlets/Granulocytes/Neutrophils/FITC+		-
> > > > >	Geometric Mean : FITC-A = 13953.420898438	-	-
	Specimen_001_B1_B01_013.fcs		78725
>	Specimen_001_B1_B01_013.fcs/Singlets		-
> >	Specimen_001_B1_B01_013.fcs/Singlets/Granulocytes		-
> > >	Specimen_001_B1_B01_013.fcs/Singlets/Granulocytes/Neutrophils		-
> > > >	Specimen_001_B1_B01_013.fcs/Singlets/Granulocytes/Neutrophils/FITC+		-
> > > > >	Geometric Mean : FITC-A = 16716.822265625	-	-
	Specimen_001_B1_B01_013.fcs		71346
>	Specimen_001_B1_B01_013.fcs/Singlets	99.3	70841
> >	Specimen_001_B1_B01_013.fcs/Singlets/Granulocytes	6.86	4857
> > >	Specimen_001_B1_B01_013.fcs/Singlets/Granulocytes/Neutrophils	91.1	4425
> > > >	Specimen_001_B1_B01_013.fcs/Singlets/Granulocytes/Neutrophils/FITC+	41.4	1830
> > > > >	Geometric Mean : FITC-A = 6822.917480469	6823
	Specimen_001_B1_B01_013.fcs		67727
>	Specimen_001_B1_B01_013.fcs/Singlets	99.5	67412
> >	Specimen_001_B1_B01_013.fcs/Singlets/Granulocytes	8.32	5606
> > >	Specimen_001_B1_B01_013.fcs/Singlets/Granulocytes/Neutrophils	95.8	5372
> > > >	Specimen_001_B1_B01_013.fcs/Singlets/Granulocytes/Neutrophils/FITC+	58.5	3145
> > > > >	Geometric Mean : FITC-A = 10582.0078125	10582
	Specimen_001_B2_B02_013.fcs		78396
>	Specimen_001_B2_B02_013.fcs/Singlets		-
> >	Specimen_001_B2_B02_013.fcs/Singlets/Granulocytes		-
> > >	Specimen_001_B2_B02_013.fcs/Singlets/Granulocytes/Neutrophils		-
> > > >	Specimen_001_B2_B02_013.fcs/Singlets/Granulocytes/Neutrophils/FITC+		-
> > > > >	Geometric Mean : FITC-A = 7925.874023438	-	-
	Specimen_001_B2_B02_013.fcs		88219
>	Specimen_001_B2_B02_013.fcs/Singlets	98.6	86991
> >	Specimen_001_B2_B02_013.fcs/Singlets/Granulocytes	7.45	6478
> > >	Specimen_001_B2_B02_013.fcs/Singlets/Granulocytes/Neutrophils	95.7	6198
> > > >	Specimen_001_B2_B02_013.fcs/Singlets/Granulocytes/Neutrophils/FITC+		-
> > > > >	Geometric Mean : FITC-A = 10208.215820312	-	-
	Specimen_001_B2_B02_014.fcs		82250
>	Specimen_001_B2_B02_014.fcs/Singlets		-
> >	Specimen_001_B2_B02_014.fcs/Singlets/Granulocytes		-
> > >	Specimen_001_B2_B02_014.fcs/Singlets/Granulocytes/Neutrophils		-
> > > >	Specimen_001_B2_B02_014.fcs/Singlets/Granulocytes/Neutrophils/FITC+		-
> > > > >	Geometric Mean : FITC-A = 18410.57421875	-	-
	Specimen_001_B2_B02_014.fcs		76845
>	Specimen_001_B2_B02_014.fcs/Singlets		-
> >	Specimen_001_B2_B02_014.fcs/Singlets/Granulocytes		-
> > >	Specimen_001_B2_B02_014.fcs/Singlets/Granulocytes/Neutrophils		-
> > > >	Specimen_001_B2_B02_014.fcs/Singlets/Granulocytes/Neutrophils/FITC+		-
> > > > >	Geometric Mean : FITC-A = 17225.052734375	-	-
	Specimen_001_B2_B02_014.fcs		80746
>	Specimen_001_B2_B02_014.fcs/Singlets		-
> >	Specimen_001_B2_B02_014.fcs/Singlets/Granulocytes		-
> > >	Specimen_001_B2_B02_014.fcs/Singlets/Granulocytes/Neutrophils		-
> > > >	Specimen_001_B2_B02_014.fcs/Singlets/Granulocytes/Neutrophils/FITC+		-
> > > > >	Geometric Mean : FITC-A = 14456.546875	-	-
	Specimen_001_B2_B02_014.fcs		74119
>	Specimen_001_B2_B02_014.fcs/Singlets		-
> >	Specimen_001_B2_B02_014.fcs/Singlets/Granulocytes		-
> > >	Specimen_001_B2_B02_014.fcs/Singlets/Granulocytes/Neutrophils		-
> > > >	Specimen_001_B2_B02_014.fcs/Singlets/Granulocytes/Neutrophils/FITC+		-
> > > > >	Geometric Mean : FITC-A = 19104.056640625	-	-
	Specimen_001_B2_B02_014.fcs		61758
>	Specimen_001_B2_B02_014.fcs/Singlets	99.3	61325
> >	Specimen_001_B2_B02_014.fcs/Singlets/Granulocytes	6.37	3909
> > >	Specimen_001_B2_B02_014.fcs/Singlets/Granulocytes/Neutrophils	93.2	3645
> > > >	Specimen_001_B2_B02_014.fcs/Singlets/Granulocytes/Neutrophils/FITC+	44.5	1621
> > > > >	Geometric Mean : FITC-A = 9959.107421875	9959
	Specimen_001_B2_B02_014.fcs		68949
>	Specimen_001_B2_B02_014.fcs/Singlets	99.4	68538
> >	Specimen_001_B2_B02_014.fcs/Singlets/Granulocytes	8.39	5749
> > >	Specimen_001_B2_B02_014.fcs/Singlets/Granulocytes/Neutrophils	95.6	5495
> > > >	Specimen_001_B2_B02_014.fcs/Singlets/Granulocytes/Neutrophils/FITC+	57.9	3181
> > > > >	Geometric Mean : FITC-A = 10308.182617188	10308
	Specimen_001_B3_B03_014.fcs		75200
>	Specimen_001_B3_B03_014.fcs/Singlets		-
> >	Specimen_001_B3_B03_014.fcs/Singlets/Granulocytes		-
> > >	Specimen_001_B3_B03_014.fcs/Singlets/Granulocytes/Neutrophils		-
> > > >	Specimen_001_B3_B03_014.fcs/Singlets/Granulocytes/Neutrophils/FITC+		-
> > > > >	Geometric Mean : FITC-A = 8494.37109375	-	-
	Specimen_001_B3_B03_014.fcs		89206
>	Specimen_001_B3_B03_014.fcs/Singlets		-
> >	Specimen_001_B3_B03_014.fcs/Singlets/Granulocytes		-
> > >	Specimen_001_B3_B03_014.fcs/Singlets/Granulocytes/Neutrophils		-
> > > >	Specimen_001_B3_B03_014.fcs/Singlets/Granulocytes/Neutrophils/FITC+		-
> > > > >	Geometric Mean : FITC-A = 9880.05078125	-	-
	Specimen_001_B3_B03_015.fcs		84318
>	Specimen_001_B3_B03_015.fcs/Singlets		-
> >	Specimen_001_B3_B03_015.fcs/Singlets/Granulocytes		-
> > >	Specimen_001_B3_B03_015.fcs/Singlets/Granulocytes/Neutrophils		-
> > > >	Specimen_001_B3_B03_015.fcs/Singlets/Granulocytes/Neutrophils/FITC+		-
> > > > >	Geometric Mean : FITC-A = 16017.565429688	-	-
	Specimen_001_B3_B03_015.fcs		75670
>	Specimen_001_B3_B03_015.fcs/Singlets		-
> >	Specimen_001_B3_B03_015.fcs/Singlets/Granulocytes		-
> > >	Specimen_001_B3_B03_015.fcs/Singlets/Granulocytes/Neutrophils		-
> > > >	Specimen_001_B3_B03_015.fcs/Singlets/Granulocytes/Neutrophils/FITC+		-
> > > > >	Geometric Mean : FITC-A = 19391.162109375	-	-
	Specimen_001_B3_B03_015.fcs		81404
>	Specimen_001_B3_B03_015.fcs/Singlets		-
> >	Specimen_001_B3_B03_015.fcs/Singlets/Granulocytes		-
> > >	Specimen_001_B3_B03_015.fcs/Singlets/Granulocytes/Neutrophils		-
> > > >	Specimen_001_B3_B03_015.fcs/Singlets/Granulocytes/Neutrophils/FITC+		-
> > > > >	Geometric Mean : FITC-A = 12360.271484375	-	-
	Specimen_001_B3_B03_015.fcs		83310
>	Specimen_001_B3_B03_015.fcs/Singlets		-
> >	Specimen_001_B3_B03_015.fcs/Singlets/Granulocytes		-
> > >	Specimen_001_B3_B03_015.fcs/Singlets/Granulocytes/Neutrophils		-
> > > >	Specimen_001_B3_B03_015.fcs/Singlets/Granulocytes/Neutrophils/FITC+		-
> > > > >	Geometric Mean : FITC-A = 15374.396484375	-	-
	Specimen_001_B3_B03_015.fcs		61053
>	Specimen_001_B3_B03_015.fcs/Singlets	99.7	60847
> >	Specimen_001_B3_B03_015.fcs/Singlets/Granulocytes	8.07	4913
> > >	Specimen_001_B3_B03_015.fcs/Singlets/Granulocytes/Neutrophils	95.8	4707
> > > >	Specimen_001_B3_B03_015.fcs/Singlets/Granulocytes/Neutrophils/FITC+	40.9	1923
> > > > >	Geometric Mean : FITC-A = 7955.958007812	7956
	Specimen_001_B3_B03_015.fcs		72521
>	Specimen_001_B3_B03_015.fcs/Singlets	99.4	72077
> >	Specimen_001_B3_B03_015.fcs/Singlets/Granulocytes	8.92	6430
> > >	Specimen_001_B3_B03_015.fcs/Singlets/Granulocytes/Neutrophils	95.7	6155
> > > >	Specimen_001_B3_B03_015.fcs/Singlets/Granulocytes/Neutrophils/FITC+	58.8	3622
> > > > >	Geometric Mean : FITC-A = 11197.088867188	11197
	Specimen_001_B4_B04_015.fcs		87138
>	Specimen_001_B4_B04_015.fcs/Singlets		-
> >	Specimen_001_B4_B04_015.fcs/Singlets/Granulocytes		-
> > >	Specimen_001_B4_B04_015.fcs/Singlets/Granulocytes/Neutrophils		-
> > > >	Specimen_001_B4_B04_015.fcs/Singlets/Granulocytes/Neutrophils/FITC+		-
> > > > >	Geometric Mean : FITC-A = 8273.76953125	-	-
	Specimen_001_B4_B04_015.fcs		88642
>	Specimen_001_B4_B04_015.fcs/Singlets		-
> >	Specimen_001_B4_B04_015.fcs/Singlets/Granulocytes		-
> > >	Specimen_001_B4_B04_015.fcs/Singlets/Granulocytes/Neutrophils		-
> > > >	Specimen_001_B4_B04_015.fcs/Singlets/Granulocytes/Neutrophils/FITC+		-
> > > > >	Geometric Mean : FITC-A = 10291.147460938	-	-
	Specimen_001_B4_B04_016.fcs		88407
>	Specimen_001_B4_B04_016.fcs/Singlets		-
> >	Specimen_001_B4_B04_016.fcs/Singlets/Granulocytes		-
> > >	Specimen_001_B4_B04_016.fcs/Singlets/Granulocytes/Neutrophils		-
> > > >	Specimen_001_B4_B04_016.fcs/Singlets/Granulocytes/Neutrophils/FITC+		-
> > > > >	Geometric Mean : FITC-A = 18177.443359375	-	-
	Specimen_001_B4_B04_016.fcs		83425
>	Specimen_001_B4_B04_016.fcs/Singlets		-
> >	Specimen_001_B4_B04_016.fcs/Singlets/Granulocytes		-
> > >	Specimen_001_B4_B04_016.fcs/Singlets/Granulocytes/Neutrophils		-
> > > >	Specimen_001_B4_B04_016.fcs/Singlets/Granulocytes/Neutrophils/FITC+		-
> > > > >	Geometric Mean : FITC-A = 17642.830078125	-	-
	Specimen_001_B4_B04_016.fcs		83801
>	Specimen_001_B4_B04_016.fcs/Singlets		-
> >	Specimen_001_B4_B04_016.fcs/Singlets/Granulocytes		-
> > >	Specimen_001_B4_B04_016.fcs/Singlets/Granulocytes/Neutrophils		-
> > > >	Specimen_001_B4_B04_016.fcs/Singlets/Granulocytes/Neutrophils/FITC+		-
> > > > >	Geometric Mean : FITC-A = 15983.200195312	-	-
	Specimen_001_B4_B04_016.fcs		85540
>	Specimen_001_B4_B04_016.fcs/Singlets		-
> >	Specimen_001_B4_B04_016.fcs/Singlets/Granulocytes		-
> > >	Specimen_001_B4_B04_016.fcs/Singlets/Granulocytes/Neutrophils		-
> > > >	Specimen_001_B4_B04_016.fcs/Singlets/Granulocytes/Neutrophils/FITC+		-
> > > > >	Geometric Mean : FITC-A = 20737.59375	-	-
	Specimen_001_B4_B04_016.fcs		61100
>	Specimen_001_B4_B04_016.fcs/Singlets	99.7	60921
> >	Specimen_001_B4_B04_016.fcs/Singlets/Granulocytes	6.98	4251
> > >	Specimen_001_B4_B04_016.fcs/Singlets/Granulocytes/Neutrophils	95.9	4075
> > > >	Specimen_001_B4_B04_016.fcs/Singlets/Granulocytes/Neutrophils/FITC+	39.8	1620
> > > > >	Geometric Mean : FITC-A = 7760.159667969	7760
	Specimen_001_B4_B04_016.fcs		65988
>	Specimen_001_B4_B04_016.fcs/Singlets	99.6	65713
> >	Specimen_001_B4_B04_016.fcs/Singlets/Granulocytes	6.75	4434
> > >	Specimen_001_B4_B04_016.fcs/Singlets/Granulocytes/Neutrophils	95.1	4218
> > > >	Specimen_001_B4_B04_016.fcs/Singlets/Granulocytes/Neutrophils/FITC+	52.1	2196
> > > > >	Geometric Mean : FITC-A = 9592.038085938	9592
	Specimen_001_B5_B05_016.fcs		70641
>	Specimen_001_B5_B05_016.fcs/Singlets		-
> >	Specimen_001_B5_B05_016.fcs/Singlets/Granulocytes		-
> > >	Specimen_001_B5_B05_016.fcs/Singlets/Granulocytes/Neutrophils		-
> > > >	Specimen_001_B5_B05_016.fcs/Singlets/Granulocytes/Neutrophils/FITC+		-
> > > > >	Geometric Mean : FITC-A = 7194.31640625	-	-
	Specimen_001_B5_B05_016.fcs		69936
>	Specimen_001_B5_B05_016.fcs/Singlets		-
> >	Specimen_001_B5_B05_016.fcs/Singlets/Granulocytes		-
> > >	Specimen_001_B5_B05_016.fcs/Singlets/Granulocytes/Neutrophils		-
> > > >	Specimen_001_B5_B05_016.fcs/Singlets/Granulocytes/Neutrophils/FITC+		-
> > > > >	Geometric Mean : FITC-A = 9950.125	-	-
	Specimen_001_B5_B05_017.fcs		87091
>	Specimen_001_B5_B05_017.fcs/Singlets		-
> >	Specimen_001_B5_B05_017.fcs/Singlets/Granulocytes		-
> > >	Specimen_001_B5_B05_017.fcs/Singlets/Granulocytes/Neutrophils		-
> > > >	Specimen_001_B5_B05_017.fcs/Singlets/Granulocytes/Neutrophils/FITC+		-
> > > > >	Geometric Mean : FITC-A = 9093.9296875	-	-
	Specimen_001_B5_B05_017.fcs		85211
>	Specimen_001_B5_B05_017.fcs/Singlets		-
> >	Specimen_001_B5_B05_017.fcs/Singlets/Granulocytes		-
> > >	Specimen_001_B5_B05_017.fcs/Singlets/Granulocytes/Neutrophils		-
> > > >	Specimen_001_B5_B05_017.fcs/Singlets/Granulocytes/Neutrophils/FITC+		-
> > > > >	Geometric Mean : FITC-A = 8949.322265625	-	-
	Specimen_001_B5_B05_017.fcs		56682
>	Specimen_001_B5_B05_017.fcs/Singlets		-
> >	Specimen_001_B5_B05_017.fcs/Singlets/Granulocytes		-
> > >	Specimen_001_B5_B05_017.fcs/Singlets/Granulocytes/Neutrophils		-
> > > >	Specimen_001_B5_B05_017.fcs/Singlets/Granulocytes/Neutrophils/FITC+		-
> > > > >	Geometric Mean : FITC-A = 12802.362304688	-	-
	Specimen_001_B5_B05_017.fcs		60160
>	Specimen_001_B5_B05_017.fcs/Singlets		-
> >	Specimen_001_B5_B05_017.fcs/Singlets/Granulocytes		-
> > >	Specimen_001_B5_B05_017.fcs/Singlets/Granulocytes/Neutrophils		-
> > > >	Specimen_001_B5_B05_017.fcs/Singlets/Granulocytes/Neutrophils/FITC+		-
> > > > >	Geometric Mean : FITC-A = 14183.895507812	-	-
	Specimen_001_B5_B05_017.fcs		65800
>	Specimen_001_B5_B05_017.fcs/Singlets	99.8	65683
> >	Specimen_001_B5_B05_017.fcs/Singlets/Granulocytes	7.51	4932
> > >	Specimen_001_B5_B05_017.fcs/Singlets/Granulocytes/Neutrophils	87.4	4312
> > > >	Specimen_001_B5_B05_017.fcs/Singlets/Granulocytes/Neutrophils/FITC+	45.1	1946
> > > > >	Geometric Mean : FITC-A = 11688.657226562	11689
	Specimen_001_B5_B05_017.fcs		74918
>	Specimen_001_B5_B05_017.fcs/Singlets	99.5	74520
> >	Specimen_001_B5_B05_017.fcs/Singlets/Granulocytes	6.77	5042
> > >	Specimen_001_B5_B05_017.fcs/Singlets/Granulocytes/Neutrophils	78.2	3941
> > > >	Specimen_001_B5_B05_017.fcs/Singlets/Granulocytes/Neutrophils/FITC+	53.4	2105
> > > > >	Geometric Mean : FITC-A = 13548.35546875	13548
	Specimen_001_B6_B06_017.fcs		86198
>	Specimen_001_B6_B06_017.fcs/Singlets		-
> >	Specimen_001_B6_B06_017.fcs/Singlets/Granulocytes		-
> > >	Specimen_001_B6_B06_017.fcs/Singlets/Granulocytes/Neutrophils		-
> > > >	Specimen_001_B6_B06_017.fcs/Singlets/Granulocytes/Neutrophils/FITC+		-
> > > > >	Geometric Mean : FITC-A = 7710.051757812	-	-
	Specimen_001_B6_B06_017.fcs		86480
>	Specimen_001_B6_B06_017.fcs/Singlets		-
> >	Specimen_001_B6_B06_017.fcs/Singlets/Granulocytes		-
> > >	Specimen_001_B6_B06_017.fcs/Singlets/Granulocytes/Neutrophils		-
> > > >	Specimen_001_B6_B06_017.fcs/Singlets/Granulocytes/Neutrophils/FITC+		-
> > > > >	Geometric Mean : FITC-A = 9571.438476562	-	-
	Specimen_001_B6_B06_018.fcs		86856
>	Specimen_001_B6_B06_018.fcs/Singlets		-
> >	Specimen_001_B6_B06_018.fcs/Singlets/Granulocytes		-
> > >	Specimen_001_B6_B06_018.fcs/Singlets/Granulocytes/Neutrophils		-
> > > >	Specimen_001_B6_B06_018.fcs/Singlets/Granulocytes/Neutrophils/FITC+		-
> > > > >	Geometric Mean : FITC-A = 9589.4296875	-	-
	Specimen_001_B6_B06_018.fcs		77597
>	Specimen_001_B6_B06_018.fcs/Singlets		-
> >	Specimen_001_B6_B06_018.fcs/Singlets/Granulocytes		-
> > >	Specimen_001_B6_B06_018.fcs/Singlets/Granulocytes/Neutrophils		-
> > > >	Specimen_001_B6_B06_018.fcs/Singlets/Granulocytes/Neutrophils/FITC+		-
> > > > >	Geometric Mean : FITC-A = 12364.2265625	-	-
	Specimen_001_B6_B06_018.fcs		54050
>	Specimen_001_B6_B06_018.fcs/Singlets		-
> >	Specimen_001_B6_B06_018.fcs/Singlets/Granulocytes		-
> > >	Specimen_001_B6_B06_018.fcs/Singlets/Granulocytes/Neutrophils		-
> > > >	Specimen_001_B6_B06_018.fcs/Singlets/Granulocytes/Neutrophils/FITC+		-
> > > > >	Geometric Mean : FITC-A = 17073.716796875	-	-
	Specimen_001_B6_B06_018.fcs		51465
>	Specimen_001_B6_B06_018.fcs/Singlets		-
> >	Specimen_001_B6_B06_018.fcs/Singlets/Granulocytes		-
> > >	Specimen_001_B6_B06_018.fcs/Singlets/Granulocytes/Neutrophils		-
> > > >	Specimen_001_B6_B06_018.fcs/Singlets/Granulocytes/Neutrophils/FITC+		-
> > > > >	Geometric Mean : FITC-A = 21340.759765625	-	-
	Specimen_001_B6_B06_018.fcs		65377
>	Specimen_001_B6_B06_018.fcs/Singlets	99.5	65064
> >	Specimen_001_B6_B06_018.fcs/Singlets/Granulocytes	8.61	5599
> > >	Specimen_001_B6_B06_018.fcs/Singlets/Granulocytes/Neutrophils	96	5376
> > > >	Specimen_001_B6_B06_018.fcs/Singlets/Granulocytes/Neutrophils/FITC+	48.4	2602
> > > > >	Geometric Mean : FITC-A = 8310.220703125	8310
	Specimen_001_B6_B06_018.fcs		62510
>	Specimen_001_B6_B06_018.fcs/Singlets	99.8	62370
> >	Specimen_001_B6_B06_018.fcs/Singlets/Granulocytes	6.25	3899
> > >	Specimen_001_B6_B06_018.fcs/Singlets/Granulocytes/Neutrophils	95.1	3707
> > > >	Specimen_001_B6_B06_018.fcs/Singlets/Granulocytes/Neutrophils/FITC+	53.9	1997
> > > > >	Geometric Mean : FITC-A = 10854.499023438	10854
	Specimen_001_B7_B07_018.fcs		87561
>	Specimen_001_B7_B07_018.fcs/Singlets		-
> >	Specimen_001_B7_B07_018.fcs/Singlets/Granulocytes		-
> > >	Specimen_001_B7_B07_018.fcs/Singlets/Granulocytes/Neutrophils		-
> > > >	Specimen_001_B7_B07_018.fcs/Singlets/Granulocytes/Neutrophils/FITC+		-
> > > > >	Geometric Mean : FITC-A = 7110.594238281	-	-
	Specimen_001_B7_B07_018.fcs		87514
>	Specimen_001_B7_B07_018.fcs/Singlets		-
> >	Specimen_001_B7_B07_018.fcs/Singlets/Granulocytes		-
> > >	Specimen_001_B7_B07_018.fcs/Singlets/Granulocytes/Neutrophils		-
> > > >	Specimen_001_B7_B07_018.fcs/Singlets/Granulocytes/Neutrophils/FITC+		-
> > > > >	Geometric Mean : FITC-A = 10675.783203125	-	-
	Specimen_001_B7_B07_019.fcs		82955
>	Specimen_001_B7_B07_019.fcs/Singlets		-
> >	Specimen_001_B7_B07_019.fcs/Singlets/Granulocytes		-
> > >	Specimen_001_B7_B07_019.fcs/Singlets/Granulocytes/Neutrophils		-
> > > >	Specimen_001_B7_B07_019.fcs/Singlets/Granulocytes/Neutrophils/FITC+		-
> > > > >	Geometric Mean : FITC-A = 10797.930664062	-	-
	Specimen_001_B7_B07_019.fcs		71534
>	Specimen_001_B7_B07_019.fcs/Singlets		-
> >	Specimen_001_B7_B07_019.fcs/Singlets/Granulocytes		-
> > >	Specimen_001_B7_B07_019.fcs/Singlets/Granulocytes/Neutrophils		-
> > > >	Specimen_001_B7_B07_019.fcs/Singlets/Granulocytes/Neutrophils/FITC+		-
> > > > >	Geometric Mean : FITC-A = 11533.131835938	-	-
	Specimen_001_B7_B07_019.fcs		61899
>	Specimen_001_B7_B07_019.fcs/Singlets		-
> >	Specimen_001_B7_B07_019.fcs/Singlets/Granulocytes		-
> > >	Specimen_001_B7_B07_019.fcs/Singlets/Granulocytes/Neutrophils		-
> > > >	Specimen_001_B7_B07_019.fcs/Singlets/Granulocytes/Neutrophils/FITC+		-
> > > > >	Geometric Mean : FITC-A = 13825.993164062	-	-
	Specimen_001_B7_B07_019.fcs		61335
>	Specimen_001_B7_B07_019.fcs/Singlets		-
> >	Specimen_001_B7_B07_019.fcs/Singlets/Granulocytes		-
> > >	Specimen_001_B7_B07_019.fcs/Singlets/Granulocytes/Neutrophils		-
> > > >	Specimen_001_B7_B07_019.fcs/Singlets/Granulocytes/Neutrophils/FITC+		-
> > > > >	Geometric Mean : FITC-A = 19344.275390625	-	-
	Specimen_001_B7_B07_019.fcs		62181
>	Specimen_001_B7_B07_019.fcs/Singlets	99.5	61849
> >	Specimen_001_B7_B07_019.fcs/Singlets/Granulocytes	7.68	4749
> > >	Specimen_001_B7_B07_019.fcs/Singlets/Granulocytes/Neutrophils	96.2	4567
> > > >	Specimen_001_B7_B07_019.fcs/Singlets/Granulocytes/Neutrophils/FITC+	33.8	1544
> > > > >	Geometric Mean : FITC-A = 6910.482421875	6910
	Specimen_001_B7_B07_019.fcs		61993
>	Specimen_001_B7_B07_019.fcs/Singlets	99.5	61678
> >	Specimen_001_B7_B07_019.fcs/Singlets/Granulocytes	6.03	3719
> > >	Specimen_001_B7_B07_019.fcs/Singlets/Granulocytes/Neutrophils	93.4	3472
> > > >	Specimen_001_B7_B07_019.fcs/Singlets/Granulocytes/Neutrophils/FITC+	52.8	1834
> > > > >	Geometric Mean : FITC-A = 9970.15625	9970
	Specimen_001_B8_B08_019.fcs		76187
>	Specimen_001_B8_B08_019.fcs/Singlets		-
> >	Specimen_001_B8_B08_019.fcs/Singlets/Granulocytes		-
> > >	Specimen_001_B8_B08_019.fcs/Singlets/Granulocytes/Neutrophils		-
> > > >	Specimen_001_B8_B08_019.fcs/Singlets/Granulocytes/Neutrophils/FITC+		-
> > > > >	Geometric Mean : FITC-A = 21554.78515625	-	-
	Specimen_001_B8_B08_019.fcs		86480
>	Specimen_001_B8_B08_019.fcs/Singlets		-
> >	Specimen_001_B8_B08_019.fcs/Singlets/Granulocytes		-
> > >	Specimen_001_B8_B08_019.fcs/Singlets/Granulocytes/Neutrophils		-
> > > >	Specimen_001_B8_B08_019.fcs/Singlets/Granulocytes/Neutrophils/FITC+		-
> > > > >	Geometric Mean : FITC-A = 25663.513671875	-	-
	Specimen_001_B8_B08_020.fcs		88877
>	Specimen_001_B8_B08_020.fcs/Singlets		-
> >	Specimen_001_B8_B08_020.fcs/Singlets/Granulocytes		-
> > >	Specimen_001_B8_B08_020.fcs/Singlets/Granulocytes/Neutrophils		-
> > > >	Specimen_001_B8_B08_020.fcs/Singlets/Granulocytes/Neutrophils/FITC+		-
> > > > >	Geometric Mean : FITC-A = 11638.719726562	-	-
	Specimen_001_B8_B08_020.fcs		84130
>	Specimen_001_B8_B08_020.fcs/Singlets		-
> >	Specimen_001_B8_B08_020.fcs/Singlets/Granulocytes		-
> > >	Specimen_001_B8_B08_020.fcs/Singlets/Granulocytes/Neutrophils		-
> > > >	Specimen_001_B8_B08_020.fcs/Singlets/Granulocytes/Neutrophils/FITC+		-
> > > > >	Geometric Mean : FITC-A = 13794.387695312	-	-
	Specimen_001_B8_B08_020.fcs		64766
>	Specimen_001_B8_B08_020.fcs/Singlets		-
> >	Specimen_001_B8_B08_020.fcs/Singlets/Granulocytes		-
> > >	Specimen_001_B8_B08_020.fcs/Singlets/Granulocytes/Neutrophils		-
> > > >	Specimen_001_B8_B08_020.fcs/Singlets/Granulocytes/Neutrophils/FITC+		-
> > > > >	Geometric Mean : FITC-A = 14734.46875	-	-
	Specimen_001_B8_B08_020.fcs		63497
>	Specimen_001_B8_B08_020.fcs/Singlets		-
> >	Specimen_001_B8_B08_020.fcs/Singlets/Granulocytes		-
> > >	Specimen_001_B8_B08_020.fcs/Singlets/Granulocytes/Neutrophils		-
> > > >	Specimen_001_B8_B08_020.fcs/Singlets/Granulocytes/Neutrophils/FITC+		-
> > > > >	Geometric Mean : FITC-A = 17548.751953125	-	-
	Specimen_001_B8_B08_020.fcs		67116
>	Specimen_001_B8_B08_020.fcs/Singlets	99.4	66689
> >	Specimen_001_B8_B08_020.fcs/Singlets/Granulocytes	6.45	4304
> > >	Specimen_001_B8_B08_020.fcs/Singlets/Granulocytes/Neutrophils	95.6	4113
> > > >	Specimen_001_B8_B08_020.fcs/Singlets/Granulocytes/Neutrophils/FITC+	39.5	1625
> > > > >	Geometric Mean : FITC-A = 6954.772460938	6955
	Specimen_001_B8_B08_020.fcs		69607
>	Specimen_001_B8_B08_020.fcs/Singlets	99.5	69274
> >	Specimen_001_B8_B08_020.fcs/Singlets/Granulocytes	6.99	4839
> > >	Specimen_001_B8_B08_020.fcs/Singlets/Granulocytes/Neutrophils	94.6	4578
> > > >	Specimen_001_B8_B08_020.fcs/Singlets/Granulocytes/Neutrophils/FITC+	56.2	2573
> > > > >	Geometric Mean : FITC-A = 9461.89453125	9462
	Specimen_001_B9_B09_020.fcs		87373
>	Specimen_001_B9_B09_020.fcs/Singlets		-
> >	Specimen_001_B9_B09_020.fcs/Singlets/Granulocytes		-
> > >	Specimen_001_B9_B09_020.fcs/Singlets/Granulocytes/Neutrophils		-
> > > >	Specimen_001_B9_B09_020.fcs/Singlets/Granulocytes/Neutrophils/FITC+		-
> > > > >	Geometric Mean : FITC-A = 7542.837890625	-	-
	Specimen_001_B9_B09_020.fcs		88219
>	Specimen_001_B9_B09_020.fcs/Singlets		-
> >	Specimen_001_B9_B09_020.fcs/Singlets/Granulocytes		-
> > >	Specimen_001_B9_B09_020.fcs/Singlets/Granulocytes/Neutrophils		-
> > > >	Specimen_001_B9_B09_020.fcs/Singlets/Granulocytes/Neutrophils/FITC+		-
> > > > >	Geometric Mean : FITC-A = 10668.241210938	-	-
	Specimen_001_B9_B09_021.fcs		83190
>	Specimen_001_B9_B09_021.fcs/Singlets		-
> >	Specimen_001_B9_B09_021.fcs/Singlets/Granulocytes		-
> > >	Specimen_001_B9_B09_021.fcs/Singlets/Granulocytes/Neutrophils		-
> > > >	Specimen_001_B9_B09_021.fcs/Singlets/Granulocytes/Neutrophils/FITC+		-
> > > > >	Geometric Mean : FITC-A = 10803.65625	-	-
	Specimen_001_B9_B09_021.fcs		80840
>	Specimen_001_B9_B09_021.fcs/Singlets		-
> >	Specimen_001_B9_B09_021.fcs/Singlets/Granulocytes		-
> > >	Specimen_001_B9_B09_021.fcs/Singlets/Granulocytes/Neutrophils		-
> > > >	Specimen_001_B9_B09_021.fcs/Singlets/Granulocytes/Neutrophils/FITC+		-
> > > > >	Geometric Mean : FITC-A = 11074.388671875	-	-
	Specimen_001_B9_B09_021.fcs		76093
>	Specimen_001_B9_B09_021.fcs/Singlets		-
> >	Specimen_001_B9_B09_021.fcs/Singlets/Granulocytes		-
> > >	Specimen_001_B9_B09_021.fcs/Singlets/Granulocytes/Neutrophils		-
> > > >	Specimen_001_B9_B09_021.fcs/Singlets/Granulocytes/Neutrophils/FITC+		-
> > > > >	Geometric Mean : FITC-A = 10741.5625	-	-
	Specimen_001_B9_B09_021.fcs		76892
>	Specimen_001_B9_B09_021.fcs/Singlets		-
> >	Specimen_001_B9_B09_021.fcs/Singlets/Granulocytes		-
> > >	Specimen_001_B9_B09_021.fcs/Singlets/Granulocytes/Neutrophils		-
> > > >	Specimen_001_B9_B09_021.fcs/Singlets/Granulocytes/Neutrophils/FITC+		-
> > > > >	Geometric Mean : FITC-A = 14381.35546875	-	-
	Specimen_001_B9_B09_021.fcs		82579
>	Specimen_001_B9_B09_021.fcs/Singlets	98.1	80978
> >	Specimen_001_B9_B09_021.fcs/Singlets/Granulocytes	8.5	6881
> > >	Specimen_001_B9_B09_021.fcs/Singlets/Granulocytes/Neutrophils	96.5	6641
> > > >	Specimen_001_B9_B09_021.fcs/Singlets/Granulocytes/Neutrophils/FITC+	36.9	2453
> > > > >	Geometric Mean : FITC-A = 7179.714355469	7180
	Specimen_001_B9_B09_021.fcs		85963
>	Specimen_001_B9_B09_021.fcs/Singlets	98.9	85038
> >	Specimen_001_B9_B09_021.fcs/Singlets/Granulocytes	8.22	6991
> > >	Specimen_001_B9_B09_021.fcs/Singlets/Granulocytes/Neutrophils	96	6713
> > > >	Specimen_001_B9_B09_021.fcs/Singlets/Granulocytes/Neutrophils/FITC+	54.9	3685
> > > > >	Geometric Mean : FITC-A = 10569.208007812	10569
	Specimen_001_B10_B10_021.fcs		83989
>	Specimen_001_B10_B10_021.fcs/Singlets		-
> >	Specimen_001_B10_B10_021.fcs/Singlets/Granulocytes		-
> > >	Specimen_001_B10_B10_021.fcs/Singlets/Granulocytes/Neutrophils		-
> > > >	Specimen_001_B10_B10_021.fcs/Singlets/Granulocytes/Neutrophils/FITC+		-
> > > > >	Geometric Mean : FITC-A = 11061.506835938	-	-
	Specimen_001_B10_B10_021.fcs		85916
>	Specimen_001_B10_B10_021.fcs/Singlets		-
> >	Specimen_001_B10_B10_021.fcs/Singlets/Granulocytes		-
> > >	Specimen_001_B10_B10_021.fcs/Singlets/Granulocytes/Neutrophils		-
> > > >	Specimen_001_B10_B10_021.fcs/Singlets/Granulocytes/Neutrophils/FITC+		-
> > > > >	Geometric Mean : FITC-A = 14644.60546875	-	-
	Specimen_001_B10_B10_022.fcs		82767
>	Specimen_001_B10_B10_022.fcs/Singlets		-
> >	Specimen_001_B10_B10_022.fcs/Singlets/Granulocytes		-
> > >	Specimen_001_B10_B10_022.fcs/Singlets/Granulocytes/Neutrophils		-
> > > >	Specimen_001_B10_B10_022.fcs/Singlets/Granulocytes/Neutrophils/FITC+		-
> > > > >	Geometric Mean : FITC-A = 15734.021484375	-	-
	Specimen_001_B10_B10_022.fcs		82109
>	Specimen_001_B10_B10_022.fcs/Singlets		-
> >	Specimen_001_B10_B10_022.fcs/Singlets/Granulocytes		-
> > >	Specimen_001_B10_B10_022.fcs/Singlets/Granulocytes/Neutrophils		-
> > > >	Specimen_001_B10_B10_022.fcs/Singlets/Granulocytes/Neutrophils/FITC+		-
> > > > >	Geometric Mean : FITC-A = 17846.943359375	-	-
	Specimen_001_B10_B10_022.fcs		80464
>	Specimen_001_B10_B10_022.fcs/Singlets		-
> >	Specimen_001_B10_B10_022.fcs/Singlets/Granulocytes		-
> > >	Specimen_001_B10_B10_022.fcs/Singlets/Granulocytes/Neutrophils		-
> > > >	Specimen_001_B10_B10_022.fcs/Singlets/Granulocytes/Neutrophils/FITC+		-
> > > > >	Geometric Mean : FITC-A = 17002.59765625	-	-
	Specimen_001_B10_B10_022.fcs		84788
>	Specimen_001_B10_B10_022.fcs/Singlets		-
> >	Specimen_001_B10_B10_022.fcs/Singlets/Granulocytes		-
> > >	Specimen_001_B10_B10_022.fcs/Singlets/Granulocytes/Neutrophils		-
> > > >	Specimen_001_B10_B10_022.fcs/Singlets/Granulocytes/Neutrophils/FITC+		-
> > > > >	Geometric Mean : FITC-A = 19285.67578125	-	-
	Specimen_001_B10_B10_022.fcs		68902
>	Specimen_001_B10_B10_022.fcs/Singlets	99.2	68362
> >	Specimen_001_B10_B10_022.fcs/Singlets/Granulocytes	7.26	4965
> > >	Specimen_001_B10_B10_022.fcs/Singlets/Granulocytes/Neutrophils	95.9	4762
> > > >	Specimen_001_B10_B10_022.fcs/Singlets/Granulocytes/Neutrophils/FITC+	32.5	1550
> > > > >	Geometric Mean : FITC-A = 5543.379394531	5543
	Specimen_001_B10_B10_022.fcs		62181
>	Specimen_001_B10_B10_022.fcs/Singlets	99.6	61937
> >	Specimen_001_B10_B10_022.fcs/Singlets/Granulocytes	6.95	4307
> > >	Specimen_001_B10_B10_022.fcs/Singlets/Granulocytes/Neutrophils	95.3	4106
> > > >	Specimen_001_B10_B10_022.fcs/Singlets/Granulocytes/Neutrophils/FITC+	48.5	1992
> > > > >	Geometric Mean : FITC-A = 7442.650878906	7443
	Specimen_001_B11_B11_022.fcs		84177
>	Specimen_001_B11_B11_022.fcs/Singlets		-
> >	Specimen_001_B11_B11_022.fcs/Singlets/Granulocytes		-
> > >	Specimen_001_B11_B11_022.fcs/Singlets/Granulocytes/Neutrophils		-
> > > >	Specimen_001_B11_B11_022.fcs/Singlets/Granulocytes/Neutrophils/FITC+		-
> > > > >	Geometric Mean : FITC-A = 16795.962890625	-	-
	Specimen_001_B11_B11_022.fcs		84647
>	Specimen_001_B11_B11_022.fcs/Singlets	98.7	83540
> >	Specimen_001_B11_B11_022.fcs/Singlets/Granulocytes	3.58	2988
> > >	Specimen_001_B11_B11_022.fcs/Singlets/Granulocytes/Neutrophils	89.7	2681
> > > >	Specimen_001_B11_B11_022.fcs/Singlets/Granulocytes/Neutrophils/FITC+		-
> > > > >	Geometric Mean : FITC-A = 23895.66796875	-	-
	Specimen_001_B11_B11_023.fcs		79947
>	Specimen_001_B11_B11_023.fcs/Singlets		-
> >	Specimen_001_B11_B11_023.fcs/Singlets/Granulocytes		-
> > >	Specimen_001_B11_B11_023.fcs/Singlets/Granulocytes/Neutrophils		-
> > > >	Specimen_001_B11_B11_023.fcs/Singlets/Granulocytes/Neutrophils/FITC+		-
> > > > >	Geometric Mean : FITC-A = 19611.9609375	-	-
	Specimen_001_B11_B11_023.fcs		80135
>	Specimen_001_B11_B11_023.fcs/Singlets		-
> >	Specimen_001_B11_B11_023.fcs/Singlets/Granulocytes		-
> > >	Specimen_001_B11_B11_023.fcs/Singlets/Granulocytes/Neutrophils		-
> > > >	Specimen_001_B11_B11_023.fcs/Singlets/Granulocytes/Neutrophils/FITC+		-
> > > > >	Geometric Mean : FITC-A = 20890.8046875	-	-
	Specimen_001_B11_B11_023.fcs		81169
>	Specimen_001_B11_B11_023.fcs/Singlets		-
> >	Specimen_001_B11_B11_023.fcs/Singlets/Granulocytes		-
> > >	Specimen_001_B11_B11_023.fcs/Singlets/Granulocytes/Neutrophils		-
> > > >	Specimen_001_B11_B11_023.fcs/Singlets/Granulocytes/Neutrophils/FITC+		-
> > > > >	Geometric Mean : FITC-A = 11572.946289062	-	-
	Specimen_001_B11_B11_023.fcs		86997
>	Specimen_001_B11_B11_023.fcs/Singlets		-
> >	Specimen_001_B11_B11_023.fcs/Singlets/Granulocytes		-
> > >	Specimen_001_B11_B11_023.fcs/Singlets/Granulocytes/Neutrophils		-
> > > >	Specimen_001_B11_B11_023.fcs/Singlets/Granulocytes/Neutrophils/FITC+		-
> > > > >	Geometric Mean : FITC-A = 14319.140625	-	-
	Specimen_001_B11_B11_023.fcs		68009
>	Specimen_001_B11_B11_023.fcs/Singlets	99.1	67429
> >	Specimen_001_B11_B11_023.fcs/Singlets/Granulocytes	6.31	4256
> > >	Specimen_001_B11_B11_023.fcs/Singlets/Granulocytes/Neutrophils	95.5	4066
> > > >	Specimen_001_B11_B11_023.fcs/Singlets/Granulocytes/Neutrophils/FITC+	33.9	1380
> > > > >	Geometric Mean : FITC-A = 6115.368652344	6115
	Specimen_001_B11_B11_023.fcs		70312
>	Specimen_001_B11_B11_023.fcs/Singlets	99.6	70048
> >	Specimen_001_B11_B11_023.fcs/Singlets/Granulocytes	6.75	4727
> > >	Specimen_001_B11_B11_023.fcs/Singlets/Granulocytes/Neutrophils	95.5	4515
> > > >	Specimen_001_B11_B11_023.fcs/Singlets/Granulocytes/Neutrophils/FITC+	45.4	2051
> > > > >	Geometric Mean : FITC-A = 6390.003417969	6390
	Specimen_001_B12_B12_024.fcs		88219
>	Specimen_001_B12_B12_024.fcs/Singlets		-
> >	Specimen_001_B12_B12_024.fcs/Singlets/Granulocytes		-
> > >	Specimen_001_B12_B12_024.fcs/Singlets/Granulocytes/Neutrophils		-
> > > >	Specimen_001_B12_B12_024.fcs/Singlets/Granulocytes/Neutrophils/FITC+		-
> > > > >	Geometric Mean : FITC-A = 17454.802734375	-	-
	Specimen_001_B12_B12_024.fcs		81686
>	Specimen_001_B12_B12_024.fcs/Singlets		-
> >	Specimen_001_B12_B12_024.fcs/Singlets/Granulocytes		-
> > >	Specimen_001_B12_B12_024.fcs/Singlets/Granulocytes/Neutrophils		-
> > > >	Specimen_001_B12_B12_024.fcs/Singlets/Granulocytes/Neutrophils/FITC+		-
> > > > >	Geometric Mean : FITC-A = 17586.24609375	-	-
	Specimen_001_B12_B12_024.fcs		91039
>	Specimen_001_B12_B12_024.fcs/Singlets		-
> >	Specimen_001_B12_B12_024.fcs/Singlets/Granulocytes		-
> > >	Specimen_001_B12_B12_024.fcs/Singlets/Granulocytes/Neutrophils		-
> > > >	Specimen_001_B12_B12_024.fcs/Singlets/Granulocytes/Neutrophils/FITC+		-
> > > > >	Geometric Mean : FITC-A = 14074.453125	-	-
	Specimen_001_B12_B12_024.fcs		83378
>	Specimen_001_B12_B12_024.fcs/Singlets		-
> >	Specimen_001_B12_B12_024.fcs/Singlets/Granulocytes		-
> > >	Specimen_001_B12_B12_024.fcs/Singlets/Granulocytes/Neutrophils		-
> > > >	Specimen_001_B12_B12_024.fcs/Singlets/Granulocytes/Neutrophils/FITC+		-
> > > > >	Geometric Mean : FITC-A = 16848.47265625	-	-
	Specimen_001_B12_B12_024.fcs		69466
>	Specimen_001_B12_B12_024.fcs/Singlets	99.1	68835
> >	Specimen_001_B12_B12_024.fcs/Singlets/Granulocytes	7.62	5244
> > >	Specimen_001_B12_B12_024.fcs/Singlets/Granulocytes/Neutrophils	94.8	4969
> > > >	Specimen_001_B12_B12_024.fcs/Singlets/Granulocytes/Neutrophils/FITC+	44.5	2210
> > > > >	Geometric Mean : FITC-A = 7577.597167969	7578
	Specimen_001_B12_B12_024.fcs		64578
>	Specimen_001_B12_B12_024.fcs/Singlets	99.7	64363
> >	Specimen_001_B12_B12_024.fcs/Singlets/Granulocytes	5.92	3810
> > >	Specimen_001_B12_B12_024.fcs/Singlets/Granulocytes/Neutrophils	92.9	3539
> > > >	Specimen_001_B12_B12_024.fcs/Singlets/Granulocytes/Neutrophils/FITC+	66.4	2349
> > > > >	Geometric Mean : FITC-A = 10043.497070312	10043
	Specimen_001_C1_C01_023.fcs		65236
>	Specimen_001_C1_C01_023.fcs/Singlets		-
> >	Specimen_001_C1_C01_023.fcs/Singlets/Granulocytes		-
> > >	Specimen_001_C1_C01_023.fcs/Singlets/Granulocytes/Neutrophils		-
> > > >	Specimen_001_C1_C01_023.fcs/Singlets/Granulocytes/Neutrophils/FITC+		-
> > > > >	Geometric Mean : FITC-A = 7178.353027344	-	-
	Specimen_001_C1_C01_023.fcs		70312
>	Specimen_001_C1_C01_023.fcs/Singlets	99.6	70019
> >	Specimen_001_C1_C01_023.fcs/Singlets/Granulocytes	7.42	5192
> > >	Specimen_001_C1_C01_023.fcs/Singlets/Granulocytes/Neutrophils	96	4983
> > > >	Specimen_001_C1_C01_023.fcs/Singlets/Granulocytes/Neutrophils/FITC+		-
> > > > >	Geometric Mean : FITC-A = 9366.791992188	-	-
	Specimen_001_C1_C01_025.fcs		86621
>	Specimen_001_C1_C01_025.fcs/Singlets		-
> >	Specimen_001_C1_C01_025.fcs/Singlets/Granulocytes		-
> > >	Specimen_001_C1_C01_025.fcs/Singlets/Granulocytes/Neutrophils		-
> > > >	Specimen_001_C1_C01_025.fcs/Singlets/Granulocytes/Neutrophils/FITC+		-
> > > > >	Geometric Mean : FITC-A = 10238.360351562	-	-
	Specimen_001_C1_C01_025.fcs		83895
>	Specimen_001_C1_C01_025.fcs/Singlets		-
> >	Specimen_001_C1_C01_025.fcs/Singlets/Granulocytes		-
> > >	Specimen_001_C1_C01_025.fcs/Singlets/Granulocytes/Neutrophils		-
> > > >	Specimen_001_C1_C01_025.fcs/Singlets/Granulocytes/Neutrophils/FITC+		-
> > > > >	Geometric Mean : FITC-A = 10694.178710938	-	-
	Specimen_001_C1_C01_025.fcs		83049
>	Specimen_001_C1_C01_025.fcs/Singlets		-
> >	Specimen_001_C1_C01_025.fcs/Singlets/Granulocytes		-
> > >	Specimen_001_C1_C01_025.fcs/Singlets/Granulocytes/Neutrophils		-
> > > >	Specimen_001_C1_C01_025.fcs/Singlets/Granulocytes/Neutrophils/FITC+		-
> > > > >	Geometric Mean : FITC-A = 12877.28125	-	-
	Specimen_001_C1_C01_025.fcs		80887
>	Specimen_001_C1_C01_025.fcs/Singlets		-
> >	Specimen_001_C1_C01_025.fcs/Singlets/Granulocytes		-
> > >	Specimen_001_C1_C01_025.fcs/Singlets/Granulocytes/Neutrophils		-
> > > >	Specimen_001_C1_C01_025.fcs/Singlets/Granulocytes/Neutrophils/FITC+		-
> > > > >	Geometric Mean : FITC-A = 11476.294921875	-	-
	Specimen_001_C1_C01_025.fcs		68949
>	Specimen_001_C1_C01_025.fcs/Singlets	99.2	68364
> >	Specimen_001_C1_C01_025.fcs/Singlets/Granulocytes	6.14	4199
> > >	Specimen_001_C1_C01_025.fcs/Singlets/Granulocytes/Neutrophils	94.4	3964
> > > >	Specimen_001_C1_C01_025.fcs/Singlets/Granulocytes/Neutrophils/FITC+	43.9	1742
> > > > >	Geometric Mean : FITC-A = 9608.834960938	9609
	Specimen_001_C1_C01_025.fcs		71111
>	Specimen_001_C1_C01_025.fcs/Singlets	99.4	70665
> >	Specimen_001_C1_C01_025.fcs/Singlets/Granulocytes	6.76	4776
> > >	Specimen_001_C1_C01_025.fcs/Singlets/Granulocytes/Neutrophils	95.8	4576
> > > >	Specimen_001_C1_C01_025.fcs/Singlets/Granulocytes/Neutrophils/FITC+	58.5	2677
> > > > >	Geometric Mean : FITC-A = 11259.745117188	11260
	Specimen_001_C2_C02_024.fcs		65095
>	Specimen_001_C2_C02_024.fcs/Singlets		-
> >	Specimen_001_C2_C02_024.fcs/Singlets/Granulocytes		-
> > >	Specimen_001_C2_C02_024.fcs/Singlets/Granulocytes/Neutrophils		-
> > > >	Specimen_001_C2_C02_024.fcs/Singlets/Granulocytes/Neutrophils/FITC+		-
> > > > >	Geometric Mean : FITC-A = 21854.568359375	-	-
	Specimen_001_C2_C02_024.fcs		82955
>	Specimen_001_C2_C02_024.fcs/Singlets		-
> >	Specimen_001_C2_C02_024.fcs/Singlets/Granulocytes		-
> > >	Specimen_001_C2_C02_024.fcs/Singlets/Granulocytes/Neutrophils		-
> > > >	Specimen_001_C2_C02_024.fcs/Singlets/Granulocytes/Neutrophils/FITC+		-
> > > > >	Geometric Mean : FITC-A = 25666.85546875	-	-
	Specimen_001_C2_C02_026.fcs		90146
>	Specimen_001_C2_C02_026.fcs/Singlets		-
> >	Specimen_001_C2_C02_026.fcs/Singlets/Granulocytes		-
> > >	Specimen_001_C2_C02_026.fcs/Singlets/Granulocytes/Neutrophils		-
> > > >	Specimen_001_C2_C02_026.fcs/Singlets/Granulocytes/Neutrophils/FITC+		-
> > > > >	Geometric Mean : FITC-A = 19084.435546875	-	-
	Specimen_001_C2_C02_026.fcs		81968
>	Specimen_001_C2_C02_026.fcs/Singlets		-
> >	Specimen_001_C2_C02_026.fcs/Singlets/Granulocytes		-
> > >	Specimen_001_C2_C02_026.fcs/Singlets/Granulocytes/Neutrophils		-
> > > >	Specimen_001_C2_C02_026.fcs/Singlets/Granulocytes/Neutrophils/FITC+		-
> > > > >	Geometric Mean : FITC-A = 23428.05859375	-	-
	Specimen_001_C2_C02_026.fcs		86386
>	Specimen_001_C2_C02_026.fcs/Singlets		-
> >	Specimen_001_C2_C02_026.fcs/Singlets/Granulocytes		-
> > >	Specimen_001_C2_C02_026.fcs/Singlets/Granulocytes/Neutrophils		-
> > > >	Specimen_001_C2_C02_026.fcs/Singlets/Granulocytes/Neutrophils/FITC+		-
> > > > >	Geometric Mean : FITC-A = 17948.39453125	-	-
	Specimen_001_C2_C02_026.fcs		80323
>	Specimen_001_C2_C02_026.fcs/Singlets		-
> >	Specimen_001_C2_C02_026.fcs/Singlets/Granulocytes		-
> > >	Specimen_001_C2_C02_026.fcs/Singlets/Granulocytes/Neutrophils		-
> > > >	Specimen_001_C2_C02_026.fcs/Singlets/Granulocytes/Neutrophils/FITC+		-
> > > > >	Geometric Mean : FITC-A = 18871.03125	-	-
	Specimen_001_C2_C02_026.fcs		67398
>	Specimen_001_C2_C02_026.fcs/Singlets	99.2	66882
> >	Specimen_001_C2_C02_026.fcs/Singlets/Granulocytes	5.65	3776
> > >	Specimen_001_C2_C02_026.fcs/Singlets/Granulocytes/Neutrophils	93.1	3516
> > > >	Specimen_001_C2_C02_026.fcs/Singlets/Granulocytes/Neutrophils/FITC+	41.3	1452
> > > > >	Geometric Mean : FITC-A = 8539.721679688	8540
	Specimen_001_C2_C02_026.fcs		67445
>	Specimen_001_C2_C02_026.fcs/Singlets	99.5	67079
> >	Specimen_001_C2_C02_026.fcs/Singlets/Granulocytes	8.52	5716
> > >	Specimen_001_C2_C02_026.fcs/Singlets/Granulocytes/Neutrophils	96.3	5503
> > > >	Specimen_001_C2_C02_026.fcs/Singlets/Granulocytes/Neutrophils/FITC+	53.3	2933
> > > > >	Geometric Mean : FITC-A = 9367.295898438	9367
	Specimen_001_C3_C03_025.fcs		70077
>	Specimen_001_C3_C03_025.fcs/Singlets		-
> >	Specimen_001_C3_C03_025.fcs/Singlets/Granulocytes		-
> > >	Specimen_001_C3_C03_025.fcs/Singlets/Granulocytes/Neutrophils		-
> > > >	Specimen_001_C3_C03_025.fcs/Singlets/Granulocytes/Neutrophils/FITC+		-
> > > > >	Geometric Mean : FITC-A = 9557.82421875	-	-
	Specimen_001_C3_C03_025.fcs		71064
>	Specimen_001_C3_C03_025.fcs/Singlets		-
> >	Specimen_001_C3_C03_025.fcs/Singlets/Granulocytes		-
> > >	Specimen_001_C3_C03_025.fcs/Singlets/Granulocytes/Neutrophils		-
> > > >	Specimen_001_C3_C03_025.fcs/Singlets/Granulocytes/Neutrophils/FITC+		-
> > > > >	Geometric Mean : FITC-A = 12617.174804688	-	-
	Specimen_001_C3_C03_027.fcs		88454
>	Specimen_001_C3_C03_027.fcs/Singlets		-
> >	Specimen_001_C3_C03_027.fcs/Singlets/Granulocytes		-
> > >	Specimen_001_C3_C03_027.fcs/Singlets/Granulocytes/Neutrophils		-
> > > >	Specimen_001_C3_C03_027.fcs/Singlets/Granulocytes/Neutrophils/FITC+		-
> > > > >	Geometric Mean : FITC-A = 16553.732421875	-	-
	Specimen_001_C3_C03_027.fcs		82015
>	Specimen_001_C3_C03_027.fcs/Singlets		-
> >	Specimen_001_C3_C03_027.fcs/Singlets/Granulocytes		-
> > >	Specimen_001_C3_C03_027.fcs/Singlets/Granulocytes/Neutrophils		-
> > > >	Specimen_001_C3_C03_027.fcs/Singlets/Granulocytes/Neutrophils/FITC+		-
> > > > >	Geometric Mean : FITC-A = 21434.16796875	-	-
	Specimen_001_C3_C03_027.fcs		84788
>	Specimen_001_C3_C03_027.fcs/Singlets		-
> >	Specimen_001_C3_C03_027.fcs/Singlets/Granulocytes		-
> > >	Specimen_001_C3_C03_027.fcs/Singlets/Granulocytes/Neutrophils		-
> > > >	Specimen_001_C3_C03_027.fcs/Singlets/Granulocytes/Neutrophils/FITC+		-
> > > > >	Geometric Mean : FITC-A = 13021.67578125	-	-
	Specimen_001_C3_C03_027.fcs		84741
>	Specimen_001_C3_C03_027.fcs/Singlets		-
> >	Specimen_001_C3_C03_027.fcs/Singlets/Granulocytes		-
> > >	Specimen_001_C3_C03_027.fcs/Singlets/Granulocytes/Neutrophils		-
> > > >	Specimen_001_C3_C03_027.fcs/Singlets/Granulocytes/Neutrophils/FITC+		-
> > > > >	Geometric Mean : FITC-A = 15334.290039062	-	-
	Specimen_001_C3_C03_027.fcs		70735
>	Specimen_001_C3_C03_027.fcs/Singlets	99	70041
> >	Specimen_001_C3_C03_027.fcs/Singlets/Granulocytes	5.84	4088
> > >	Specimen_001_C3_C03_027.fcs/Singlets/Granulocytes/Neutrophils	93.8	3836
> > > >	Specimen_001_C3_C03_027.fcs/Singlets/Granulocytes/Neutrophils/FITC+	44.4	1703
> > > > >	Geometric Mean : FITC-A = 9102.5078125	9103
	Specimen_001_C3_C03_027.fcs		75388
>	Specimen_001_C3_C03_027.fcs/Singlets	99.4	74906
> >	Specimen_001_C3_C03_027.fcs/Singlets/Granulocytes	5.74	4298
> > >	Specimen_001_C3_C03_027.fcs/Singlets/Granulocytes/Neutrophils	94.4	4059
> > > >	Specimen_001_C3_C03_027.fcs/Singlets/Granulocytes/Neutrophils/FITC+	58.6	2377
> > > > >	Geometric Mean : FITC-A = 11347.233398438	11347
	Specimen_001_C4_C04_026.fcs		66129
>	Specimen_001_C4_C04_026.fcs/Singlets		-
> >	Specimen_001_C4_C04_026.fcs/Singlets/Granulocytes		-
> > >	Specimen_001_C4_C04_026.fcs/Singlets/Granulocytes/Neutrophils		-
> > > >	Specimen_001_C4_C04_026.fcs/Singlets/Granulocytes/Neutrophils/FITC+		-
> > > > >	Geometric Mean : FITC-A = 8059.469726562	-	-
	Specimen_001_C4_C04_026.fcs		82062
>	Specimen_001_C4_C04_026.fcs/Singlets		-
> >	Specimen_001_C4_C04_026.fcs/Singlets/Granulocytes		-
> > >	Specimen_001_C4_C04_026.fcs/Singlets/Granulocytes/Neutrophils		-
> > > >	Specimen_001_C4_C04_026.fcs/Singlets/Granulocytes/Neutrophils/FITC+		-
> > > > >	Geometric Mean : FITC-A = 9680.544921875	-	-
	Specimen_001_C4_C04_028.fcs		82391
>	Specimen_001_C4_C04_028.fcs/Singlets		-
> >	Specimen_001_C4_C04_028.fcs/Singlets/Granulocytes		-
> > >	Specimen_001_C4_C04_028.fcs/Singlets/Granulocytes/Neutrophils		-
> > > >	Specimen_001_C4_C04_028.fcs/Singlets/Granulocytes/Neutrophils/FITC+		-
> > > > >	Geometric Mean : FITC-A = 18563.353515625	-	-
	Specimen_001_C4_C04_028.fcs		87420
>	Specimen_001_C4_C04_028.fcs/Singlets		-
> >	Specimen_001_C4_C04_028.fcs/Singlets/Granulocytes		-
> > >	Specimen_001_C4_C04_028.fcs/Singlets/Granulocytes/Neutrophils		-
> > > >	Specimen_001_C4_C04_028.fcs/Singlets/Granulocytes/Neutrophils/FITC+		-
> > > > >	Geometric Mean : FITC-A = 19708.4921875	-	-
	Specimen_001_C4_C04_028.fcs		85211
>	Specimen_001_C4_C04_028.fcs/Singlets		-
> >	Specimen_001_C4_C04_028.fcs/Singlets/Granulocytes		-
> > >	Specimen_001_C4_C04_028.fcs/Singlets/Granulocytes/Neutrophils		-
> > > >	Specimen_001_C4_C04_028.fcs/Singlets/Granulocytes/Neutrophils/FITC+		-
> > > > >	Geometric Mean : FITC-A = 25021.60546875	-	-
	Specimen_001_C4_C04_028.fcs		84647
>	Specimen_001_C4_C04_028.fcs/Singlets		-
> >	Specimen_001_C4_C04_028.fcs/Singlets/Granulocytes		-
> > >	Specimen_001_C4_C04_028.fcs/Singlets/Granulocytes/Neutrophils		-
> > > >	Specimen_001_C4_C04_028.fcs/Singlets/Granulocytes/Neutrophils/FITC+		-
> > > > >	Geometric Mean : FITC-A = 22715.830078125	-	-
	Specimen_001_C4_C04_028.fcs		59643
>	Specimen_001_C4_C04_028.fcs/Singlets	99.7	59467
> >	Specimen_001_C4_C04_028.fcs/Singlets/Granulocytes	7.49	4452
> > >	Specimen_001_C4_C04_028.fcs/Singlets/Granulocytes/Neutrophils	95.8	4265
> > > >	Specimen_001_C4_C04_028.fcs/Singlets/Granulocytes/Neutrophils/FITC+	45.2	1926
> > > > >	Geometric Mean : FITC-A = 7552.580566406	7553
	Specimen_001_C4_C04_028.fcs		70547
>	Specimen_001_C4_C04_028.fcs/Singlets	99.6	70289
> >	Specimen_001_C4_C04_028.fcs/Singlets/Granulocytes	7.8	5486
> > >	Specimen_001_C4_C04_028.fcs/Singlets/Granulocytes/Neutrophils	96.5	5293
> > > >	Specimen_001_C4_C04_028.fcs/Singlets/Granulocytes/Neutrophils/FITC+	57.4	3037
> > > > >	Geometric Mean : FITC-A = 10663.295898438	10663
	Specimen_001_C5_C05_027.fcs		74166
>	Specimen_001_C5_C05_027.fcs/Singlets		-
> >	Specimen_001_C5_C05_027.fcs/Singlets/Granulocytes		-
> > >	Specimen_001_C5_C05_027.fcs/Singlets/Granulocytes/Neutrophils		-
> > > >	Specimen_001_C5_C05_027.fcs/Singlets/Granulocytes/Neutrophils/FITC+		-
> > > > >	Geometric Mean : FITC-A = 21841.814453125	-	-
	Specimen_001_C5_C05_027.fcs		82626
>	Specimen_001_C5_C05_027.fcs/Singlets		-
> >	Specimen_001_C5_C05_027.fcs/Singlets/Granulocytes		-
> > >	Specimen_001_C5_C05_027.fcs/Singlets/Granulocytes/Neutrophils		-
> > > >	Specimen_001_C5_C05_027.fcs/Singlets/Granulocytes/Neutrophils/FITC+		-
> > > > >	Geometric Mean : FITC-A = 21444.58203125	-	-
	Specimen_001_C5_C05_029.fcs		73085
>	Specimen_001_C5_C05_029.fcs/Singlets		-
> >	Specimen_001_C5_C05_029.fcs/Singlets/Granulocytes		-
> > >	Specimen_001_C5_C05_029.fcs/Singlets/Granulocytes/Neutrophils		-
> > > >	Specimen_001_C5_C05_029.fcs/Singlets/Granulocytes/Neutrophils/FITC+		-
> > > > >	Geometric Mean : FITC-A = 15728.435546875	-	-
	Specimen_001_C5_C05_029.fcs		72051
>	Specimen_001_C5_C05_029.fcs/Singlets		-
> >	Specimen_001_C5_C05_029.fcs/Singlets/Granulocytes		-
> > >	Specimen_001_C5_C05_029.fcs/Singlets/Granulocytes/Neutrophils		-
> > > >	Specimen_001_C5_C05_029.fcs/Singlets/Granulocytes/Neutrophils/FITC+		-
> > > > >	Geometric Mean : FITC-A = 18808.1484375	-	-
	Specimen_001_C5_C05_029.fcs		74260
>	Specimen_001_C5_C05_029.fcs/Singlets		-
> >	Specimen_001_C5_C05_029.fcs/Singlets/Granulocytes		-
> > >	Specimen_001_C5_C05_029.fcs/Singlets/Granulocytes/Neutrophils		-
> > > >	Specimen_001_C5_C05_029.fcs/Singlets/Granulocytes/Neutrophils/FITC+		-
> > > > >	Geometric Mean : FITC-A = 16411.326171875	-	-
	Specimen_001_C5_C05_029.fcs		80699
>	Specimen_001_C5_C05_029.fcs/Singlets		-
> >	Specimen_001_C5_C05_029.fcs/Singlets/Granulocytes		-
> > >	Specimen_001_C5_C05_029.fcs/Singlets/Granulocytes/Neutrophils		-
> > > >	Specimen_001_C5_C05_029.fcs/Singlets/Granulocytes/Neutrophils/FITC+		-
> > > > >	Geometric Mean : FITC-A = 17395.646484375	-	-
	Specimen_001_C5_C05_029.fcs		66223
>	Specimen_001_C5_C05_029.fcs/Singlets	99.7	65993
> >	Specimen_001_C5_C05_029.fcs/Singlets/Granulocytes	7.22	4762
> > >	Specimen_001_C5_C05_029.fcs/Singlets/Granulocytes/Neutrophils	85.7	4082
> > > >	Specimen_001_C5_C05_029.fcs/Singlets/Granulocytes/Neutrophils/FITC+	46.5	1899
> > > > >	Geometric Mean : FITC-A = 12214.943359375	12215
	Specimen_001_C5_C05_029.fcs		71111
>	Specimen_001_C5_C05_029.fcs/Singlets	99.6	70855
> >	Specimen_001_C5_C05_029.fcs/Singlets/Granulocytes	8.25	5849
> > >	Specimen_001_C5_C05_029.fcs/Singlets/Granulocytes/Neutrophils	89.1	5210
> > > >	Specimen_001_C5_C05_029.fcs/Singlets/Granulocytes/Neutrophils/FITC+	53.3	2776
> > > > >	Geometric Mean : FITC-A = 14342.172851562	14342
	Specimen_001_C6_C06_028.fcs		82767
>	Specimen_001_C6_C06_028.fcs/Singlets		-
> >	Specimen_001_C6_C06_028.fcs/Singlets/Granulocytes		-
> > >	Specimen_001_C6_C06_028.fcs/Singlets/Granulocytes/Neutrophils		-
> > > >	Specimen_001_C6_C06_028.fcs/Singlets/Granulocytes/Neutrophils/FITC+		-
> > > > >	Geometric Mean : FITC-A = 8444.149414062	-	-
	Specimen_001_C6_C06_028.fcs		84600
>	Specimen_001_C6_C06_028.fcs/Singlets		-
> >	Specimen_001_C6_C06_028.fcs/Singlets/Granulocytes		-
> > >	Specimen_001_C6_C06_028.fcs/Singlets/Granulocytes/Neutrophils		-
> > > >	Specimen_001_C6_C06_028.fcs/Singlets/Granulocytes/Neutrophils/FITC+		-
> > > > >	Geometric Mean : FITC-A = 10702.924804688	-	-
	Specimen_001_C6_C06_030.fcs		79191
>	Specimen_001_C6_C06_030.fcs/Singlets		-
> >	Specimen_001_C6_C06_030.fcs/Singlets/Granulocytes		-
> > >	Specimen_001_C6_C06_030.fcs/Singlets/Granulocytes/Neutrophils		-
> > > >	Specimen_001_C6_C06_030.fcs/Singlets/Granulocytes/Neutrophils/FITC+		-
> > > > >	Geometric Mean : FITC-A = 19160.806640625	-	-
	Specimen_001_C6_C06_030.fcs		72427
>	Specimen_001_C6_C06_030.fcs/Singlets		-
> >	Specimen_001_C6_C06_030.fcs/Singlets/Granulocytes		-
> > >	Specimen_001_C6_C06_030.fcs/Singlets/Granulocytes/Neutrophils		-
> > > >	Specimen_001_C6_C06_030.fcs/Singlets/Granulocytes/Neutrophils/FITC+		-
> > > > >	Geometric Mean : FITC-A = 24856.1640625	-	-
	Specimen_001_C6_C06_030.fcs		80605
>	Specimen_001_C6_C06_030.fcs/Singlets		-
> >	Specimen_001_C6_C06_030.fcs/Singlets/Granulocytes		-
> > >	Specimen_001_C6_C06_030.fcs/Singlets/Granulocytes/Neutrophils		-
> > > >	Specimen_001_C6_C06_030.fcs/Singlets/Granulocytes/Neutrophils/FITC+		-
> > > > >	Geometric Mean : FITC-A = 23467.263671875	-	-
	Specimen_001_C6_C06_030.fcs		75811
>	Specimen_001_C6_C06_030.fcs/Singlets		-
> >	Specimen_001_C6_C06_030.fcs/Singlets/Granulocytes		-
> > >	Specimen_001_C6_C06_030.fcs/Singlets/Granulocytes/Neutrophils		-
> > > >	Specimen_001_C6_C06_030.fcs/Singlets/Granulocytes/Neutrophils/FITC+		-
> > > > >	Geometric Mean : FITC-A = 24566.541015625	-	-
	Specimen_001_C6_C06_030.fcs		66223
>	Specimen_001_C6_C06_030.fcs/Singlets	99.4	65797
> >	Specimen_001_C6_C06_030.fcs/Singlets/Granulocytes	6.15	4047
> > >	Specimen_001_C6_C06_030.fcs/Singlets/Granulocytes/Neutrophils	94.2	3811
> > > >	Specimen_001_C6_C06_030.fcs/Singlets/Granulocytes/Neutrophils/FITC+	44.3	1688
> > > > >	Geometric Mean : FITC-A = 7950.80078125	7951
	Specimen_001_C6_C06_030.fcs		68197
>	Specimen_001_C6_C06_030.fcs/Singlets	99.6	67921
> >	Specimen_001_C6_C06_030.fcs/Singlets/Granulocytes	7.5	5096
> > >	Specimen_001_C6_C06_030.fcs/Singlets/Granulocytes/Neutrophils	95.4	4862
> > > >	Specimen_001_C6_C06_030.fcs/Singlets/Granulocytes/Neutrophils/FITC+	57.9	2815
> > > > >	Geometric Mean : FITC-A = 10641.951171875	10642
	Specimen_001_C7_C07_029.fcs		62698
>	Specimen_001_C7_C07_029.fcs/Singlets		-
> >	Specimen_001_C7_C07_029.fcs/Singlets/Granulocytes		-
> > >	Specimen_001_C7_C07_029.fcs/Singlets/Granulocytes/Neutrophils		-
> > > >	Specimen_001_C7_C07_029.fcs/Singlets/Granulocytes/Neutrophils/FITC+		-
> > > > >	Geometric Mean : FITC-A = 6896.600097656	-	-
	Specimen_001_C7_C07_029.fcs		63074
>	Specimen_001_C7_C07_029.fcs/Singlets		-
> >	Specimen_001_C7_C07_029.fcs/Singlets/Granulocytes		-
> > >	Specimen_001_C7_C07_029.fcs/Singlets/Granulocytes/Neutrophils		-
> > > >	Specimen_001_C7_C07_029.fcs/Singlets/Granulocytes/Neutrophils/FITC+		-
> > > > >	Geometric Mean : FITC-A = 9119.938476562	-	-
	Specimen_001_C7_C07_031.fcs		74213
>	Specimen_001_C7_C07_031.fcs/Singlets		-
> >	Specimen_001_C7_C07_031.fcs/Singlets/Granulocytes		-
> > >	Specimen_001_C7_C07_031.fcs/Singlets/Granulocytes/Neutrophils		-
> > > >	Specimen_001_C7_C07_031.fcs/Singlets/Granulocytes/Neutrophils/FITC+		-
> > > > >	Geometric Mean : FITC-A = 18130.427734375	-	-
	Specimen_001_C7_C07_031.fcs		75999
>	Specimen_001_C7_C07_031.fcs/Singlets		-
> >	Specimen_001_C7_C07_031.fcs/Singlets/Granulocytes		-
> > >	Specimen_001_C7_C07_031.fcs/Singlets/Granulocytes/Neutrophils		-
> > > >	Specimen_001_C7_C07_031.fcs/Singlets/Granulocytes/Neutrophils/FITC+		-
> > > > >	Geometric Mean : FITC-A = 23186.4296875	-	-
	Specimen_001_C7_C07_031.fcs		79994
>	Specimen_001_C7_C07_031.fcs/Singlets		-
> >	Specimen_001_C7_C07_031.fcs/Singlets/Granulocytes		-
> > >	Specimen_001_C7_C07_031.fcs/Singlets/Granulocytes/Neutrophils		-
> > > >	Specimen_001_C7_C07_031.fcs/Singlets/Granulocytes/Neutrophils/FITC+		-
> > > > >	Geometric Mean : FITC-A = 17670.119140625	-	-
	Specimen_001_C7_C07_031.fcs		78208
>	Specimen_001_C7_C07_031.fcs/Singlets		-
> >	Specimen_001_C7_C07_031.fcs/Singlets/Granulocytes		-
> > >	Specimen_001_C7_C07_031.fcs/Singlets/Granulocytes/Neutrophils		-
> > > >	Specimen_001_C7_C07_031.fcs/Singlets/Granulocytes/Neutrophils/FITC+		-
> > > > >	Geometric Mean : FITC-A = 19508.52734375	-	-
	Specimen_001_C7_C07_031.fcs		65612
>	Specimen_001_C7_C07_031.fcs/Singlets	99.5	65285
> >	Specimen_001_C7_C07_031.fcs/Singlets/Granulocytes	8.2	5352
> > >	Specimen_001_C7_C07_031.fcs/Singlets/Granulocytes/Neutrophils	96.4	5158
> > > >	Specimen_001_C7_C07_031.fcs/Singlets/Granulocytes/Neutrophils/FITC+	40.1	2070
> > > > >	Geometric Mean : FITC-A = 7951.939453125	7952
	Specimen_001_C7_C07_031.fcs		64615
>	Specimen_001_C7_C07_031.fcs/Singlets	99.6	64336
> >	Specimen_001_C7_C07_031.fcs/Singlets/Granulocytes	7.91	5088
> > >	Specimen_001_C7_C07_031.fcs/Singlets/Granulocytes/Neutrophils	96.3	4902
> > > >	Specimen_001_C7_C07_031.fcs/Singlets/Granulocytes/Neutrophils/FITC+	55.5	2719
> > > > >	Geometric Mean : FITC-A = 10267.654296875	10268
	Specimen_001_C8_C08_030.fcs		76187
>	Specimen_001_C8_C08_030.fcs/Singlets		-
> >	Specimen_001_C8_C08_030.fcs/Singlets/Granulocytes		-
> > >	Specimen_001_C8_C08_030.fcs/Singlets/Granulocytes/Neutrophils		-
> > > >	Specimen_001_C8_C08_030.fcs/Singlets/Granulocytes/Neutrophils/FITC+		-
> > > > >	Geometric Mean : FITC-A = 7759.280761719	-	-
	Specimen_001_C8_C08_030.fcs		70406
>	Specimen_001_C8_C08_030.fcs/Singlets		-
> >	Specimen_001_C8_C08_030.fcs/Singlets/Granulocytes		-
> > >	Specimen_001_C8_C08_030.fcs/Singlets/Granulocytes/Neutrophils		-
> > > >	Specimen_001_C8_C08_030.fcs/Singlets/Granulocytes/Neutrophils/FITC+		-
> > > > >	Geometric Mean : FITC-A = 11115.750976562	-	-
	Specimen_001_C8_C08_032.fcs		80652
>	Specimen_001_C8_C08_032.fcs/Singlets		-
> >	Specimen_001_C8_C08_032.fcs/Singlets/Granulocytes		-
> > >	Specimen_001_C8_C08_032.fcs/Singlets/Granulocytes/Neutrophils		-
> > > >	Specimen_001_C8_C08_032.fcs/Singlets/Granulocytes/Neutrophils/FITC+		-
> > > > >	Geometric Mean : FITC-A = 17865.79296875	-	-
	Specimen_001_C8_C08_032.fcs		85070
>	Specimen_001_C8_C08_032.fcs/Singlets		-
> >	Specimen_001_C8_C08_032.fcs/Singlets/Granulocytes		-
> > >	Specimen_001_C8_C08_032.fcs/Singlets/Granulocytes/Neutrophils		-
> > > >	Specimen_001_C8_C08_032.fcs/Singlets/Granulocytes/Neutrophils/FITC+		-
> > > > >	Geometric Mean : FITC-A = 20489.736328125	-	-
	Specimen_001_C8_C08_032.fcs		81122
>	Specimen_001_C8_C08_032.fcs/Singlets	98.5	79887
> >	Specimen_001_C8_C08_032.fcs/Singlets/Granulocytes	4.84	3863
> > >	Specimen_001_C8_C08_032.fcs/Singlets/Granulocytes/Neutrophils	53.1	2050
> > > >	Specimen_001_C8_C08_032.fcs/Singlets/Granulocytes/Neutrophils/FITC+	68.8	1411
> > > > >	Geometric Mean : FITC-A = 18714.64453125	18715
	Specimen_001_C8_C08_032.fcs		82391
>	Specimen_001_C8_C08_032.fcs/Singlets		-
> >	Specimen_001_C8_C08_032.fcs/Singlets/Granulocytes		-
> > >	Specimen_001_C8_C08_032.fcs/Singlets/Granulocytes/Neutrophils		-
> > > >	Specimen_001_C8_C08_032.fcs/Singlets/Granulocytes/Neutrophils/FITC+		-
> > > > >	Geometric Mean : FITC-A = 20087.21875	-	-
	Specimen_001_C8_C08_032.fcs		61288
>	Specimen_001_C8_C08_032.fcs/Singlets	99.5	60979
> >	Specimen_001_C8_C08_032.fcs/Singlets/Granulocytes	7.33	4467
> > >	Specimen_001_C8_C08_032.fcs/Singlets/Granulocytes/Neutrophils	95.7	4277
> > > >	Specimen_001_C8_C08_032.fcs/Singlets/Granulocytes/Neutrophils/FITC+	43.5	1862
> > > > >	Geometric Mean : FITC-A = 7790.6171875	7791
	Specimen_001_C8_C08_032.fcs		66458
>	Specimen_001_C8_C08_032.fcs/Singlets	99.5	66144
> >	Specimen_001_C8_C08_032.fcs/Singlets/Granulocytes	8.42	5570
> > >	Specimen_001_C8_C08_032.fcs/Singlets/Granulocytes/Neutrophils	95.9	5343
> > > >	Specimen_001_C8_C08_032.fcs/Singlets/Granulocytes/Neutrophils/FITC+	61.5	3288
> > > > >	Geometric Mean : FITC-A = 10552.076171875	10552
	Specimen_001_C9_C09_031.fcs		68385
>	Specimen_001_C9_C09_031.fcs/Singlets		-
> >	Specimen_001_C9_C09_031.fcs/Singlets/Granulocytes		-
> > >	Specimen_001_C9_C09_031.fcs/Singlets/Granulocytes/Neutrophils		-
> > > >	Specimen_001_C9_C09_031.fcs/Singlets/Granulocytes/Neutrophils/FITC+		-
> > > > >	Geometric Mean : FITC-A = 7525.211914062	-	-
	Specimen_001_C9_C09_031.fcs		67163
>	Specimen_001_C9_C09_031.fcs/Singlets		-
> >	Specimen_001_C9_C09_031.fcs/Singlets/Granulocytes		-
> > >	Specimen_001_C9_C09_031.fcs/Singlets/Granulocytes/Neutrophils		-
> > > >	Specimen_001_C9_C09_031.fcs/Singlets/Granulocytes/Neutrophils/FITC+		-
> > > > >	Geometric Mean : FITC-A = 11476.161132812	-	-
	Specimen_001_C9_C09_033.fcs		85258
>	Specimen_001_C9_C09_033.fcs/Singlets		-
> >	Specimen_001_C9_C09_033.fcs/Singlets/Granulocytes		-
> > >	Specimen_001_C9_C09_033.fcs/Singlets/Granulocytes/Neutrophils		-
> > > >	Specimen_001_C9_C09_033.fcs/Singlets/Granulocytes/Neutrophils/FITC+		-
> > > > >	Geometric Mean : FITC-A = 11367.013671875	-	-
	Specimen_001_C9_C09_033.fcs		82720
>	Specimen_001_C9_C09_033.fcs/Singlets		-
> >	Specimen_001_C9_C09_033.fcs/Singlets/Granulocytes		-
> > >	Specimen_001_C9_C09_033.fcs/Singlets/Granulocytes/Neutrophils		-
> > > >	Specimen_001_C9_C09_033.fcs/Singlets/Granulocytes/Neutrophils/FITC+		-
> > > > >	Geometric Mean : FITC-A = 11411.720703125	-	-
	Specimen_001_C9_C09_033.fcs		86715
>	Specimen_001_C9_C09_033.fcs/Singlets	98.4	85344
> >	Specimen_001_C9_C09_033.fcs/Singlets/Granulocytes	3.28	2798
> > >	Specimen_001_C9_C09_033.fcs/Singlets/Granulocytes/Neutrophils	85.4	2390
> > > >	Specimen_001_C9_C09_033.fcs/Singlets/Granulocytes/Neutrophils/FITC+	68.7	1642
> > > > >	Geometric Mean : FITC-A = 10030.182617188	10030
	Specimen_001_C9_C09_033.fcs		87279
>	Specimen_001_C9_C09_033.fcs/Singlets		-
> >	Specimen_001_C9_C09_033.fcs/Singlets/Granulocytes		-
> > >	Specimen_001_C9_C09_033.fcs/Singlets/Granulocytes/Neutrophils		-
> > > >	Specimen_001_C9_C09_033.fcs/Singlets/Granulocytes/Neutrophils/FITC+		-
> > > > >	Geometric Mean : FITC-A = 10487.961914062	-	-
	Specimen_001_C9_C09_033.fcs		77315
>	Specimen_001_C9_C09_033.fcs/Singlets	99.1	76587
> >	Specimen_001_C9_C09_033.fcs/Singlets/Granulocytes	6.09	4663
> > >	Specimen_001_C9_C09_033.fcs/Singlets/Granulocytes/Neutrophils	95	4430
> > > >	Specimen_001_C9_C09_033.fcs/Singlets/Granulocytes/Neutrophils/FITC+	40.5	1793
> > > > >	Geometric Mean : FITC-A = 8103.919433594	8104
	Specimen_001_C9_C09_033.fcs		75623
>	Specimen_001_C9_C09_033.fcs/Singlets	99.3	75129
> >	Specimen_001_C9_C09_033.fcs/Singlets/Granulocytes	6.79	5102
> > >	Specimen_001_C9_C09_033.fcs/Singlets/Granulocytes/Neutrophils	95.3	4864
> > > >	Specimen_001_C9_C09_033.fcs/Singlets/Granulocytes/Neutrophils/FITC+	59	2868
> > > > >	Geometric Mean : FITC-A = 11237.88671875	11238
	Specimen_001_C10_C10_032.fcs		82438
>	Specimen_001_C10_C10_032.fcs/Singlets		-
> >	Specimen_001_C10_C10_032.fcs/Singlets/Granulocytes		-
> > >	Specimen_001_C10_C10_032.fcs/Singlets/Granulocytes/Neutrophils		-
> > > >	Specimen_001_C10_C10_032.fcs/Singlets/Granulocytes/Neutrophils/FITC+		-
> > > > >	Geometric Mean : FITC-A = 16160.245117188	-	-
	Specimen_001_C10_C10_032.fcs		82673
>	Specimen_001_C10_C10_032.fcs/Singlets		-
> >	Specimen_001_C10_C10_032.fcs/Singlets/Granulocytes		-
> > >	Specimen_001_C10_C10_032.fcs/Singlets/Granulocytes/Neutrophils		-
> > > >	Specimen_001_C10_C10_032.fcs/Singlets/Granulocytes/Neutrophils/FITC+		-
> > > > >	Geometric Mean : FITC-A = 20828.3515625	-	-
	Specimen_001_C10_C10_034.fcs		88501
>	Specimen_001_C10_C10_034.fcs/Singlets		-
> >	Specimen_001_C10_C10_034.fcs/Singlets/Granulocytes		-
> > >	Specimen_001_C10_C10_034.fcs/Singlets/Granulocytes/Neutrophils		-
> > > >	Specimen_001_C10_C10_034.fcs/Singlets/Granulocytes/Neutrophils/FITC+		-
> > > > >	Geometric Mean : FITC-A = 11589.798828125	-	-
	Specimen_001_C10_C10_034.fcs		87984
>	Specimen_001_C10_C10_034.fcs/Singlets		-
> >	Specimen_001_C10_C10_034.fcs/Singlets/Granulocytes		-
> > >	Specimen_001_C10_C10_034.fcs/Singlets/Granulocytes/Neutrophils		-
> > > >	Specimen_001_C10_C10_034.fcs/Singlets/Granulocytes/Neutrophils/FITC+		-
> > > > >	Geometric Mean : FITC-A = 10963.970703125	-	-
	Specimen_001_C10_C10_034.fcs		86433
>	Specimen_001_C10_C10_034.fcs/Singlets	98.6	85198
> >	Specimen_001_C10_C10_034.fcs/Singlets/Granulocytes	3.59	3055
> > >	Specimen_001_C10_C10_034.fcs/Singlets/Granulocytes/Neutrophils	80.7	2466
> > > >	Specimen_001_C10_C10_034.fcs/Singlets/Granulocytes/Neutrophils/FITC+	66.5	1640
> > > > >	Geometric Mean : FITC-A = 15632.611328125	15633
	Specimen_001_C10_C10_034.fcs		83848
>	Specimen_001_C10_C10_034.fcs/Singlets		-
> >	Specimen_001_C10_C10_034.fcs/Singlets/Granulocytes		-
> > >	Specimen_001_C10_C10_034.fcs/Singlets/Granulocytes/Neutrophils		-
> > > >	Specimen_001_C10_C10_034.fcs/Singlets/Granulocytes/Neutrophils/FITC+		-
> > > > >	Geometric Mean : FITC-A = 16562.44140625	-	-
	Specimen_001_C10_C10_034.fcs		66646
>	Specimen_001_C10_C10_034.fcs/Singlets	99.2	66136
> >	Specimen_001_C10_C10_034.fcs/Singlets/Granulocytes	7.09	4686
> > >	Specimen_001_C10_C10_034.fcs/Singlets/Granulocytes/Neutrophils	95.8	4491
> > > >	Specimen_001_C10_C10_034.fcs/Singlets/Granulocytes/Neutrophils/FITC+	40.9	1836
> > > > >	Geometric Mean : FITC-A = 7463.059082031	7463
	Specimen_001_C10_C10_034.fcs		68855
>	Specimen_001_C10_C10_034.fcs/Singlets	99.7	68627
> >	Specimen_001_C10_C10_034.fcs/Singlets/Granulocytes	6.85	4703
> > >	Specimen_001_C10_C10_034.fcs/Singlets/Granulocytes/Neutrophils	94.7	4455
> > > >	Specimen_001_C10_C10_034.fcs/Singlets/Granulocytes/Neutrophils/FITC+	56.5	2517
> > > > >	Geometric Mean : FITC-A = 10273.140625	10273
	Specimen_001_C11_C11_033.fcs		79759
>	Specimen_001_C11_C11_033.fcs/Singlets		-
> >	Specimen_001_C11_C11_033.fcs/Singlets/Granulocytes		-
> > >	Specimen_001_C11_C11_033.fcs/Singlets/Granulocytes/Neutrophils		-
> > > >	Specimen_001_C11_C11_033.fcs/Singlets/Granulocytes/Neutrophils/FITC+		-
> > > > >	Geometric Mean : FITC-A = 15118.830078125	-	-
	Specimen_001_C11_C11_033.fcs		79524
>	Specimen_001_C11_C11_033.fcs/Singlets		-
> >	Specimen_001_C11_C11_033.fcs/Singlets/Granulocytes		-
> > >	Specimen_001_C11_C11_033.fcs/Singlets/Granulocytes/Neutrophils		-
> > > >	Specimen_001_C11_C11_033.fcs/Singlets/Granulocytes/Neutrophils/FITC+		-
> > > > >	Geometric Mean : FITC-A = 23691.6953125	-	-
	Specimen_001_C11_C11_035.fcs		90663
>	Specimen_001_C11_C11_035.fcs/Singlets		-
> >	Specimen_001_C11_C11_035.fcs/Singlets/Granulocytes		-
> > >	Specimen_001_C11_C11_035.fcs/Singlets/Granulocytes/Neutrophils		-
> > > >	Specimen_001_C11_C11_035.fcs/Singlets/Granulocytes/Neutrophils/FITC+		-
> > > > >	Geometric Mean : FITC-A = 8914.041992188	-	-
	Specimen_001_C11_C11_035.fcs		85305
>	Specimen_001_C11_C11_035.fcs/Singlets		-
> >	Specimen_001_C11_C11_035.fcs/Singlets/Granulocytes		-
> > >	Specimen_001_C11_C11_035.fcs/Singlets/Granulocytes/Neutrophils		-
> > > >	Specimen_001_C11_C11_035.fcs/Singlets/Granulocytes/Neutrophils/FITC+		-
> > > > >	Geometric Mean : FITC-A = 9170.294921875	-	-
	Specimen_001_C11_C11_035.fcs		86856
>	Specimen_001_C11_C11_035.fcs/Singlets	98.3	85352
> >	Specimen_001_C11_C11_035.fcs/Singlets/Granulocytes	4.42	3775
> > >	Specimen_001_C11_C11_035.fcs/Singlets/Granulocytes/Neutrophils	92	3474
> > > >	Specimen_001_C11_C11_035.fcs/Singlets/Granulocytes/Neutrophils/FITC+	54	1875
> > > > >	Geometric Mean : FITC-A = 8037.653808594	8038
	Specimen_001_C11_C11_035.fcs		87420
>	Specimen_001_C11_C11_035.fcs/Singlets		-
> >	Specimen_001_C11_C11_035.fcs/Singlets/Granulocytes		-
> > >	Specimen_001_C11_C11_035.fcs/Singlets/Granulocytes/Neutrophils		-
> > > >	Specimen_001_C11_C11_035.fcs/Singlets/Granulocytes/Neutrophils/FITC+		-
> > > > >	Geometric Mean : FITC-A = 9123.899414062	-	-
	Specimen_001_C11_C11_035.fcs		66599
>	Specimen_001_C11_C11_035.fcs/Singlets	99.3	66111
> >	Specimen_001_C11_C11_035.fcs/Singlets/Granulocytes	7.88	5210
> > >	Specimen_001_C11_C11_035.fcs/Singlets/Granulocytes/Neutrophils	95.1	4953
> > > >	Specimen_001_C11_C11_035.fcs/Singlets/Granulocytes/Neutrophils/FITC+	43.8	2167
> > > > >	Geometric Mean : FITC-A = 8603.909179688	8604
	Specimen_001_C11_C11_035.fcs		67539
>	Specimen_001_C11_C11_035.fcs/Singlets	99.6	67283
> >	Specimen_001_C11_C11_035.fcs/Singlets/Granulocytes	7.69	5176
> > >	Specimen_001_C11_C11_035.fcs/Singlets/Granulocytes/Neutrophils	95.2	4926
> > > >	Specimen_001_C11_C11_035.fcs/Singlets/Granulocytes/Neutrophils/FITC+	59.7	2940
> > > > >	Geometric Mean : FITC-A = 11128.458007812	11128
	Specimen_001_C12_C12_036.fcs		83237
>	Specimen_001_C12_C12_036.fcs/Singlets		-
> >	Specimen_001_C12_C12_036.fcs/Singlets/Granulocytes		-
> > >	Specimen_001_C12_C12_036.fcs/Singlets/Granulocytes/Neutrophils		-
> > > >	Specimen_001_C12_C12_036.fcs/Singlets/Granulocytes/Neutrophils/FITC+		-
> > > > >	Geometric Mean : FITC-A = 14153.366210938	-	-
	Specimen_001_C12_C12_036.fcs		82391
>	Specimen_001_C12_C12_036.fcs/Singlets		-
> >	Specimen_001_C12_C12_036.fcs/Singlets/Granulocytes		-
> > >	Specimen_001_C12_C12_036.fcs/Singlets/Granulocytes/Neutrophils		-
> > > >	Specimen_001_C12_C12_036.fcs/Singlets/Granulocytes/Neutrophils/FITC+		-
> > > > >	Geometric Mean : FITC-A = 14997.407226562	-	-
	Specimen_001_C12_C12_036.fcs		87373
>	Specimen_001_C12_C12_036.fcs/Singlets	98.5	86101
> >	Specimen_001_C12_C12_036.fcs/Singlets/Granulocytes	3.96	3413
> > >	Specimen_001_C12_C12_036.fcs/Singlets/Granulocytes/Neutrophils	90.2	3079
> > > >	Specimen_001_C12_C12_036.fcs/Singlets/Granulocytes/Neutrophils/FITC+	58.1	1788
> > > > >	Geometric Mean : FITC-A = 8648.698242188	8649
	Specimen_001_C12_C12_036.fcs		84083
>	Specimen_001_C12_C12_036.fcs/Singlets	98.3	82645
> >	Specimen_001_C12_C12_036.fcs/Singlets/Granulocytes	4.08	3368
> > >	Specimen_001_C12_C12_036.fcs/Singlets/Granulocytes/Neutrophils	90.7	3054
> > > >	Specimen_001_C12_C12_036.fcs/Singlets/Granulocytes/Neutrophils/FITC+	59.5	1818
> > > > >	Geometric Mean : FITC-A = 9370.073242188	9370
	Specimen_001_C12_C12_036.fcs		75905
>	Specimen_001_C12_C12_036.fcs/Singlets	98.9	75066
> >	Specimen_001_C12_C12_036.fcs/Singlets/Granulocytes	6.2	4657
> > >	Specimen_001_C12_C12_036.fcs/Singlets/Granulocytes/Neutrophils	93.9	4374
> > > >	Specimen_001_C12_C12_036.fcs/Singlets/Granulocytes/Neutrophils/FITC+	39.6	1731
> > > > >	Geometric Mean : FITC-A = 7707.9453125	7708
	Specimen_001_C12_C12_036.fcs		72145
>	Specimen_001_C12_C12_036.fcs/Singlets	79.5	57360
> >	Specimen_001_C12_C12_036.fcs/Singlets/Granulocytes	9.36	5368
> > >	Specimen_001_C12_C12_036.fcs/Singlets/Granulocytes/Neutrophils	94.4	5069
> > > >	Specimen_001_C12_C12_036.fcs/Singlets/Granulocytes/Neutrophils/FITC+	61.3	3106
> > > > >	Geometric Mean : FITC-A = 10927.606445312	10928
	Specimen_001_D1_D01_034.fcs		75200
>	Specimen_001_D1_D01_034.fcs/Singlets		-
> >	Specimen_001_D1_D01_034.fcs/Singlets/Granulocytes		-
> > >	Specimen_001_D1_D01_034.fcs/Singlets/Granulocytes/Neutrophils		-
> > > >	Specimen_001_D1_D01_034.fcs/Singlets/Granulocytes/Neutrophils/FITC+		-
> > > > >	Geometric Mean : FITC-A = 2936.775878906	-	-
	Specimen_001_D1_D01_034.fcs		64860
>	Specimen_001_D1_D01_034.fcs/Singlets		-
> >	Specimen_001_D1_D01_034.fcs/Singlets/Granulocytes		-
> > >	Specimen_001_D1_D01_034.fcs/Singlets/Granulocytes/Neutrophils		-
> > > >	Specimen_001_D1_D01_034.fcs/Singlets/Granulocytes/Neutrophils/FITC+		-
> > > > >	Geometric Mean : FITC-A = 12498.8359375	-	-
	Specimen_001_D1_D01_037.fcs		88783
>	Specimen_001_D1_D01_037.fcs/Singlets		-
> >	Specimen_001_D1_D01_037.fcs/Singlets/Granulocytes		-
> > >	Specimen_001_D1_D01_037.fcs/Singlets/Granulocytes/Neutrophils		-
> > > >	Specimen_001_D1_D01_037.fcs/Singlets/Granulocytes/Neutrophils/FITC+		-
> > > > >	Geometric Mean : FITC-A = 14369.791015625	-	-
	Specimen_001_D1_D01_037.fcs		81921
>	Specimen_001_D1_D01_037.fcs/Singlets		-
> >	Specimen_001_D1_D01_037.fcs/Singlets/Granulocytes		-
> > >	Specimen_001_D1_D01_037.fcs/Singlets/Granulocytes/Neutrophils		-
> > > >	Specimen_001_D1_D01_037.fcs/Singlets/Granulocytes/Neutrophils/FITC+		-
> > > > >	Geometric Mean : FITC-A = 17189.650390625	-	-
	Specimen_001_D1_D01_037.fcs		87608
>	Specimen_001_D1_D01_037.fcs/Singlets	98.8	86581
> >	Specimen_001_D1_D01_037.fcs/Singlets/Granulocytes	4.02	3484
> > >	Specimen_001_D1_D01_037.fcs/Singlets/Granulocytes/Neutrophils	87.3	3043
> > > >	Specimen_001_D1_D01_037.fcs/Singlets/Granulocytes/Neutrophils/FITC+	65.1	1980
> > > > >	Geometric Mean : FITC-A = 11506.1328125	11506
	Specimen_001_D1_D01_037.fcs		84647
>	Specimen_001_D1_D01_037.fcs/Singlets	98.9	83744
> >	Specimen_001_D1_D01_037.fcs/Singlets/Granulocytes	6.19	5180
> > >	Specimen_001_D1_D01_037.fcs/Singlets/Granulocytes/Neutrophils	91.2	4722
> > > >	Specimen_001_D1_D01_037.fcs/Singlets/Granulocytes/Neutrophils/FITC+	71.2	3361
> > > > >	Geometric Mean : FITC-A = 12384.657226562	12385
	Specimen_001_D1_D01_037.fcs		60348
>	Specimen_001_D1_D01_037.fcs/Singlets	99.6	60112
> >	Specimen_001_D1_D01_037.fcs/Singlets/Granulocytes	7.74	4654
> > >	Specimen_001_D1_D01_037.fcs/Singlets/Granulocytes/Neutrophils	95.2	4431
> > > >	Specimen_001_D1_D01_037.fcs/Singlets/Granulocytes/Neutrophils/FITC+	37.8	1675
> > > > >	Geometric Mean : FITC-A = 8668.75	8669
	Specimen_001_D1_D01_037.fcs		70876
>	Specimen_001_D1_D01_037.fcs/Singlets	99.6	70624
> >	Specimen_001_D1_D01_037.fcs/Singlets/Granulocytes	10.2	7232
> > >	Specimen_001_D1_D01_037.fcs/Singlets/Granulocytes/Neutrophils	96.9	7009
> > > >	Specimen_001_D1_D01_037.fcs/Singlets/Granulocytes/Neutrophils/FITC+	55.8	3914
> > > > >	Geometric Mean : FITC-A = 10330.828125	10331
	Specimen_001_D2_D02_035.fcs		74166
>	Specimen_001_D2_D02_035.fcs/Singlets		-
> >	Specimen_001_D2_D02_035.fcs/Singlets/Granulocytes		-
> > >	Specimen_001_D2_D02_035.fcs/Singlets/Granulocytes/Neutrophils		-
> > > >	Specimen_001_D2_D02_035.fcs/Singlets/Granulocytes/Neutrophils/FITC+		-
> > > > >	Geometric Mean : FITC-A = 3192.892089844	-	-
	Specimen_001_D2_D02_035.fcs		70359
>	Specimen_001_D2_D02_035.fcs/Singlets		-
> >	Specimen_001_D2_D02_035.fcs/Singlets/Granulocytes		-
> > >	Specimen_001_D2_D02_035.fcs/Singlets/Granulocytes/Neutrophils		-
> > > >	Specimen_001_D2_D02_035.fcs/Singlets/Granulocytes/Neutrophils/FITC+		-
> > > > >	Geometric Mean : FITC-A = 10587.75	-	-
	Specimen_001_D2_D02_038.fcs		82485
>	Specimen_001_D2_D02_038.fcs/Singlets		-
> >	Specimen_001_D2_D02_038.fcs/Singlets/Granulocytes		-
> > >	Specimen_001_D2_D02_038.fcs/Singlets/Granulocytes/Neutrophils		-
> > > >	Specimen_001_D2_D02_038.fcs/Singlets/Granulocytes/Neutrophils/FITC+		-
> > > > >	Geometric Mean : FITC-A = 12396.604492188	-	-
	Specimen_001_D2_D02_038.fcs		80824
>	Specimen_001_D2_D02_038.fcs/Singlets		-
> >	Specimen_001_D2_D02_038.fcs/Singlets/Granulocytes		-
> > >	Specimen_001_D2_D02_038.fcs/Singlets/Granulocytes/Neutrophils		-
> > > >	Specimen_001_D2_D02_038.fcs/Singlets/Granulocytes/Neutrophils/FITC+		-
> > > > >	Geometric Mean : FITC-A = 13369.21875	-	-
	Specimen_001_D2_D02_038.fcs		86480
>	Specimen_001_D2_D02_038.fcs/Singlets	98.3	84996
> >	Specimen_001_D2_D02_038.fcs/Singlets/Granulocytes	3.87	3288
> > >	Specimen_001_D2_D02_038.fcs/Singlets/Granulocytes/Neutrophils	91.1	2996
> > > >	Specimen_001_D2_D02_038.fcs/Singlets/Granulocytes/Neutrophils/FITC+	67.1	2011
> > > > >	Geometric Mean : FITC-A = 12075.443359375	12075
	Specimen_001_D2_D02_038.fcs		86292
>	Specimen_001_D2_D02_038.fcs/Singlets	98.7	85178
> >	Specimen_001_D2_D02_038.fcs/Singlets/Granulocytes	6.5	5538
> > >	Specimen_001_D2_D02_038.fcs/Singlets/Granulocytes/Neutrophils	93	5149
> > > >	Specimen_001_D2_D02_038.fcs/Singlets/Granulocytes/Neutrophils/FITC+	76	3915
> > > > >	Geometric Mean : FITC-A = 13543.54296875	13544
	Specimen_001_D2_D02_038.fcs		74166
>	Specimen_001_D2_D02_038.fcs/Singlets	99	73451
> >	Specimen_001_D2_D02_038.fcs/Singlets/Granulocytes	5.22	3835
> > >	Specimen_001_D2_D02_038.fcs/Singlets/Granulocytes/Neutrophils	94.4	3621
> > > >	Specimen_001_D2_D02_038.fcs/Singlets/Granulocytes/Neutrophils/FITC+	39.8	1442
> > > > >	Geometric Mean : FITC-A = 8864.421875	8864
	Specimen_001_D2_D02_038.fcs		72051
>	Specimen_001_D2_D02_038.fcs/Singlets	99.3	71551
> >	Specimen_001_D2_D02_038.fcs/Singlets/Granulocytes	7.19	5141
> > >	Specimen_001_D2_D02_038.fcs/Singlets/Granulocytes/Neutrophils	95.1	4887
> > > >	Specimen_001_D2_D02_038.fcs/Singlets/Granulocytes/Neutrophils/FITC+	58.2	2846
> > > > >	Geometric Mean : FITC-A = 11154.41015625	11154
	Specimen_001_D3_D03_036.fcs		71299
>	Specimen_001_D3_D03_036.fcs/Singlets		-
> >	Specimen_001_D3_D03_036.fcs/Singlets/Granulocytes		-
> > >	Specimen_001_D3_D03_036.fcs/Singlets/Granulocytes/Neutrophils		-
> > > >	Specimen_001_D3_D03_036.fcs/Singlets/Granulocytes/Neutrophils/FITC+		-
> > > > >	Geometric Mean : FITC-A = 8640.442382812	-	-
	Specimen_001_D3_D03_036.fcs		73790
>	Specimen_001_D3_D03_036.fcs/Singlets		-
> >	Specimen_001_D3_D03_036.fcs/Singlets/Granulocytes		-
> > >	Specimen_001_D3_D03_036.fcs/Singlets/Granulocytes/Neutrophils		-
> > > >	Specimen_001_D3_D03_036.fcs/Singlets/Granulocytes/Neutrophils/FITC+		-
> > > > >	Geometric Mean : FITC-A = 10852.142578125	-	-
	Specimen_001_D3_D03_039.fcs		88125
>	Specimen_001_D3_D03_039.fcs/Singlets		-
> >	Specimen_001_D3_D03_039.fcs/Singlets/Granulocytes		-
> > >	Specimen_001_D3_D03_039.fcs/Singlets/Granulocytes/Neutrophils		-
> > > >	Specimen_001_D3_D03_039.fcs/Singlets/Granulocytes/Neutrophils/FITC+		-
> > > > >	Geometric Mean : FITC-A = 14606.684570312	-	-
	Specimen_001_D3_D03_039.fcs		87232
>	Specimen_001_D3_D03_039.fcs/Singlets		-
> >	Specimen_001_D3_D03_039.fcs/Singlets/Granulocytes		-
> > >	Specimen_001_D3_D03_039.fcs/Singlets/Granulocytes/Neutrophils		-
> > > >	Specimen_001_D3_D03_039.fcs/Singlets/Granulocytes/Neutrophils/FITC+		-
> > > > >	Geometric Mean : FITC-A = 16899.072265625	-	-
	Specimen_001_D3_D03_039.fcs		85634
>	Specimen_001_D3_D03_039.fcs/Singlets	98.4	84240
> >	Specimen_001_D3_D03_039.fcs/Singlets/Granulocytes	4.01	3382
> > >	Specimen_001_D3_D03_039.fcs/Singlets/Granulocytes/Neutrophils	85.7	2898
> > > >	Specimen_001_D3_D03_039.fcs/Singlets/Granulocytes/Neutrophils/FITC+	69.3	2007
> > > > >	Geometric Mean : FITC-A = 15574.545898438	15575
	Specimen_001_D3_D03_039.fcs		93389
>	Specimen_001_D3_D03_039.fcs/Singlets	98.6	92060
> >	Specimen_001_D3_D03_039.fcs/Singlets/Granulocytes	6.73	6195
> > >	Specimen_001_D3_D03_039.fcs/Singlets/Granulocytes/Neutrophils	90.2	5588
> > > >	Specimen_001_D3_D03_039.fcs/Singlets/Granulocytes/Neutrophils/FITC+	74	4137
> > > > >	Geometric Mean : FITC-A = 16032.859375	16033
	Specimen_001_D3_D03_039.fcs		66458
>	Specimen_001_D3_D03_039.fcs/Singlets	99.3	65986
> >	Specimen_001_D3_D03_039.fcs/Singlets/Granulocytes	5.1	3366
> > >	Specimen_001_D3_D03_039.fcs/Singlets/Granulocytes/Neutrophils	93.2	3138
> > > >	Specimen_001_D3_D03_039.fcs/Singlets/Granulocytes/Neutrophils/FITC+	42.1	1320
> > > > >	Geometric Mean : FITC-A = 8522.944335938	8523
	Specimen_001_D3_D03_039.fcs		67351
>	Specimen_001_D3_D03_039.fcs/Singlets	99.6	67069
> >	Specimen_001_D3_D03_039.fcs/Singlets/Granulocytes	9.79	6563
> > >	Specimen_001_D3_D03_039.fcs/Singlets/Granulocytes/Neutrophils	96.2	6314
> > > >	Specimen_001_D3_D03_039.fcs/Singlets/Granulocytes/Neutrophils/FITC+	54.5	3439
> > > > >	Geometric Mean : FITC-A = 9522.813476562	9523
	Specimen_001_D4_D04_037.fcs		68244
>	Specimen_001_D4_D04_037.fcs/Singlets		-
> >	Specimen_001_D4_D04_037.fcs/Singlets/Granulocytes		-
> > >	Specimen_001_D4_D04_037.fcs/Singlets/Granulocytes/Neutrophils		-
> > > >	Specimen_001_D4_D04_037.fcs/Singlets/Granulocytes/Neutrophils/FITC+		-
> > > > >	Geometric Mean : FITC-A = 7830.034667969	-	-
	Specimen_001_D4_D04_037.fcs		65988
>	Specimen_001_D4_D04_037.fcs/Singlets		-
> >	Specimen_001_D4_D04_037.fcs/Singlets/Granulocytes		-
> > >	Specimen_001_D4_D04_037.fcs/Singlets/Granulocytes/Neutrophils		-
> > > >	Specimen_001_D4_D04_037.fcs/Singlets/Granulocytes/Neutrophils/FITC+		-
> > > > >	Geometric Mean : FITC-A = 10807.5234375	-	-
	Specimen_001_D4_D04_040.fcs		81028
>	Specimen_001_D4_D04_040.fcs/Singlets		-
> >	Specimen_001_D4_D04_040.fcs/Singlets/Granulocytes		-
> > >	Specimen_001_D4_D04_040.fcs/Singlets/Granulocytes/Neutrophils		-
> > > >	Specimen_001_D4_D04_040.fcs/Singlets/Granulocytes/Neutrophils/FITC+		-
> > > > >	Geometric Mean : FITC-A = 12635.985351562	-	-
	Specimen_001_D4_D04_040.fcs		84083
>	Specimen_001_D4_D04_040.fcs/Singlets		-
> >	Specimen_001_D4_D04_040.fcs/Singlets/Granulocytes		-
> > >	Specimen_001_D4_D04_040.fcs/Singlets/Granulocytes/Neutrophils		-
> > > >	Specimen_001_D4_D04_040.fcs/Singlets/Granulocytes/Neutrophils/FITC+		-
> > > > >	Geometric Mean : FITC-A = 15699.57421875	-	-
	Specimen_001_D4_D04_040.fcs		85963
>	Specimen_001_D4_D04_040.fcs/Singlets	98.4	84553
> >	Specimen_001_D4_D04_040.fcs/Singlets/Granulocytes	3.92	3317
> > >	Specimen_001_D4_D04_040.fcs/Singlets/Granulocytes/Neutrophils	84	2785
> > > >	Specimen_001_D4_D04_040.fcs/Singlets/Granulocytes/Neutrophils/FITC+	73.5	2047
> > > > >	Geometric Mean : FITC-A = 15099.895507812	15100
	Specimen_001_D4_D04_040.fcs		89958
>	Specimen_001_D4_D04_040.fcs/Singlets	98.8	88887
> >	Specimen_001_D4_D04_040.fcs/Singlets/Granulocytes	7.47	6639
> > >	Specimen_001_D4_D04_040.fcs/Singlets/Granulocytes/Neutrophils	90.1	5985
> > > >	Specimen_001_D4_D04_040.fcs/Singlets/Granulocytes/Neutrophils/FITC+	81.1	4856
> > > > >	Geometric Mean : FITC-A = 17110.8515625	17111
	Specimen_001_D4_D04_040.fcs		61288
>	Specimen_001_D4_D04_040.fcs/Singlets	99.7	61100
> >	Specimen_001_D4_D04_040.fcs/Singlets/Granulocytes	5.41	3307
> > >	Specimen_001_D4_D04_040.fcs/Singlets/Granulocytes/Neutrophils	93.3	3086
> > > >	Specimen_001_D4_D04_040.fcs/Singlets/Granulocytes/Neutrophils/FITC+	47.3	1460
> > > > >	Geometric Mean : FITC-A = 8943.892578125	8944
	Specimen_001_D4_D04_040.fcs		70876
>	Specimen_001_D4_D04_040.fcs/Singlets	99.4	70428
> >	Specimen_001_D4_D04_040.fcs/Singlets/Granulocytes	7.01	4938
> > >	Specimen_001_D4_D04_040.fcs/Singlets/Granulocytes/Neutrophils	94.3	4656
> > > >	Specimen_001_D4_D04_040.fcs/Singlets/Granulocytes/Neutrophils/FITC+	63.6	2962
> > > > >	Geometric Mean : FITC-A = 11364.02734375	11364
	Specimen_001_D5_D05_038.fcs		69983
>	Specimen_001_D5_D05_038.fcs/Singlets		-
> >	Specimen_001_D5_D05_038.fcs/Singlets/Granulocytes		-
> > >	Specimen_001_D5_D05_038.fcs/Singlets/Granulocytes/Neutrophils		-
> > > >	Specimen_001_D5_D05_038.fcs/Singlets/Granulocytes/Neutrophils/FITC+		-
> > > > >	Geometric Mean : FITC-A = 5813.318359375	-	-
	Specimen_001_D5_D05_038.fcs		64155
>	Specimen_001_D5_D05_038.fcs/Singlets		-
> >	Specimen_001_D5_D05_038.fcs/Singlets/Granulocytes		-
> > >	Specimen_001_D5_D05_038.fcs/Singlets/Granulocytes/Neutrophils		-
> > > >	Specimen_001_D5_D05_038.fcs/Singlets/Granulocytes/Neutrophils/FITC+		-
> > > > >	Geometric Mean : FITC-A = 9734.251953125	-	-
	Specimen_001_D5_D05_041.fcs		87702
>	Specimen_001_D5_D05_041.fcs/Singlets		-
> >	Specimen_001_D5_D05_041.fcs/Singlets/Granulocytes		-
> > >	Specimen_001_D5_D05_041.fcs/Singlets/Granulocytes/Neutrophils		-
> > > >	Specimen_001_D5_D05_041.fcs/Singlets/Granulocytes/Neutrophils/FITC+		-
> > > > >	Geometric Mean : FITC-A = 11725.56640625	-	-
	Specimen_001_D5_D05_041.fcs		86715
>	Specimen_001_D5_D05_041.fcs/Singlets		-
> >	Specimen_001_D5_D05_041.fcs/Singlets/Granulocytes		-
> > >	Specimen_001_D5_D05_041.fcs/Singlets/Granulocytes/Neutrophils		-
> > > >	Specimen_001_D5_D05_041.fcs/Singlets/Granulocytes/Neutrophils/FITC+		-
> > > > >	Geometric Mean : FITC-A = 13783.182617188	-	-
	Specimen_001_D5_D05_041.fcs		87044
>	Specimen_001_D5_D05_041.fcs/Singlets	98.3	85570
> >	Specimen_001_D5_D05_041.fcs/Singlets/Granulocytes	3.55	3035
> > >	Specimen_001_D5_D05_041.fcs/Singlets/Granulocytes/Neutrophils	86	2611
> > > >	Specimen_001_D5_D05_041.fcs/Singlets/Granulocytes/Neutrophils/FITC+	66	1723
> > > > >	Geometric Mean : FITC-A = 12188.4921875	12188
	Specimen_001_D5_D05_041.fcs		90334
>	Specimen_001_D5_D05_041.fcs/Singlets	98.6	89050
> >	Specimen_001_D5_D05_041.fcs/Singlets/Granulocytes	5.6	4991
> > >	Specimen_001_D5_D05_041.fcs/Singlets/Granulocytes/Neutrophils	91.6	4571
> > > >	Specimen_001_D5_D05_041.fcs/Singlets/Granulocytes/Neutrophils/FITC+	71.8	3284
> > > > >	Geometric Mean : FITC-A = 12819.600585938	12820
	Specimen_001_D5_D05_041.fcs		75012
>	Specimen_001_D5_D05_041.fcs/Singlets	99.2	74410
> >	Specimen_001_D5_D05_041.fcs/Singlets/Granulocytes	5.76	4286
> > >	Specimen_001_D5_D05_041.fcs/Singlets/Granulocytes/Neutrophils	94.4	4048
> > > >	Specimen_001_D5_D05_041.fcs/Singlets/Granulocytes/Neutrophils/FITC+	43.9	1779
> > > > >	Geometric Mean : FITC-A = 7642.457519531	7642
	Specimen_001_D5_D05_041.fcs		79665
>	Specimen_001_D5_D05_041.fcs/Singlets	99.2	79043
> >	Specimen_001_D5_D05_041.fcs/Singlets/Granulocytes	5.83	4607
> > >	Specimen_001_D5_D05_041.fcs/Singlets/Granulocytes/Neutrophils	95	4376
> > > >	Specimen_001_D5_D05_041.fcs/Singlets/Granulocytes/Neutrophils/FITC+	56.8	2485
> > > > >	Geometric Mean : FITC-A = 10586.348632812	10586
	Specimen_001_D6_D06_039.fcs		71111
>	Specimen_001_D6_D06_039.fcs/Singlets		-
> >	Specimen_001_D6_D06_039.fcs/Singlets/Granulocytes		-
> > >	Specimen_001_D6_D06_039.fcs/Singlets/Granulocytes/Neutrophils		-
> > > >	Specimen_001_D6_D06_039.fcs/Singlets/Granulocytes/Neutrophils/FITC+		-
> > > > >	Geometric Mean : FITC-A = 8140.849121094	-	-
	Specimen_001_D6_D06_039.fcs		69043
>	Specimen_001_D6_D06_039.fcs/Singlets		-
> >	Specimen_001_D6_D06_039.fcs/Singlets/Granulocytes		-
> > >	Specimen_001_D6_D06_039.fcs/Singlets/Granulocytes/Neutrophils		-
> > > >	Specimen_001_D6_D06_039.fcs/Singlets/Granulocytes/Neutrophils/FITC+		-
> > > > >	Geometric Mean : FITC-A = 10454.024414062	-	-
	Specimen_001_D6_D06_042.fcs		81169
>	Specimen_001_D6_D06_042.fcs/Singlets		-
> >	Specimen_001_D6_D06_042.fcs/Singlets/Granulocytes		-
> > >	Specimen_001_D6_D06_042.fcs/Singlets/Granulocytes/Neutrophils		-
> > > >	Specimen_001_D6_D06_042.fcs/Singlets/Granulocytes/Neutrophils/FITC+		-
> > > > >	Geometric Mean : FITC-A = 11949.466796875	-	-
	Specimen_001_D6_D06_042.fcs		86668
>	Specimen_001_D6_D06_042.fcs/Singlets		-
> >	Specimen_001_D6_D06_042.fcs/Singlets/Granulocytes		-
> > >	Specimen_001_D6_D06_042.fcs/Singlets/Granulocytes/Neutrophils		-
> > > >	Specimen_001_D6_D06_042.fcs/Singlets/Granulocytes/Neutrophils/FITC+		-
> > > > >	Geometric Mean : FITC-A = 13836.998046875	-	-
	Specimen_001_D6_D06_042.fcs		77503
>	Specimen_001_D6_D06_042.fcs/Singlets	99	76733
> >	Specimen_001_D6_D06_042.fcs/Singlets/Granulocytes	4.14	3177
> > >	Specimen_001_D6_D06_042.fcs/Singlets/Granulocytes/Neutrophils	85.7	2722
> > > >	Specimen_001_D6_D06_042.fcs/Singlets/Granulocytes/Neutrophils/FITC+	77.6	2112
> > > > >	Geometric Mean : FITC-A = 20088.29296875	20088
	Specimen_001_D6_D06_042.fcs		72850
>	Specimen_001_D6_D06_042.fcs/Singlets	99.3	72307
> >	Specimen_001_D6_D06_042.fcs/Singlets/Granulocytes	6.55	4737
> > >	Specimen_001_D6_D06_042.fcs/Singlets/Granulocytes/Neutrophils	88.5	4192
> > > >	Specimen_001_D6_D06_042.fcs/Singlets/Granulocytes/Neutrophils/FITC+	79.2	3320
> > > > >	Geometric Mean : FITC-A = 19188.521484375	19189
	Specimen_001_D6_D06_042.fcs		77644
>	Specimen_001_D6_D06_042.fcs/Singlets	99.1	76923
> >	Specimen_001_D6_D06_042.fcs/Singlets/Granulocytes	5.87	4518
> > >	Specimen_001_D6_D06_042.fcs/Singlets/Granulocytes/Neutrophils	94.8	4282
> > > >	Specimen_001_D6_D06_042.fcs/Singlets/Granulocytes/Neutrophils/FITC+	38.4	1643
> > > > >	Geometric Mean : FITC-A = 7561.720214844	7562
	Specimen_001_D6_D06_042.fcs		80605
>	Specimen_001_D6_D06_042.fcs/Singlets	99.3	80040
> >	Specimen_001_D6_D06_042.fcs/Singlets/Granulocytes	6.45	5164
> > >	Specimen_001_D6_D06_042.fcs/Singlets/Granulocytes/Neutrophils	94.4	4873
> > > >	Specimen_001_D6_D06_042.fcs/Singlets/Granulocytes/Neutrophils/FITC+	55.8	2718
> > > > >	Geometric Mean : FITC-A = 10000.625	10001
	Specimen_001_D7_D07_040.fcs		72380
>	Specimen_001_D7_D07_040.fcs/Singlets	99.2	71809
> >	Specimen_001_D7_D07_040.fcs/Singlets/Granulocytes	8.57	6156
> > >	Specimen_001_D7_D07_040.fcs/Singlets/Granulocytes/Neutrophils	96.6	5947
> > > >	Specimen_001_D7_D07_040.fcs/Singlets/Granulocytes/Neutrophils/FITC+	29.9	1776
> > > > >	Geometric Mean : FITC-A = 5313.904296875	5314
	Specimen_001_D7_D07_040.fcs		65847
>	Specimen_001_D7_D07_040.fcs/Singlets		-
> >	Specimen_001_D7_D07_040.fcs/Singlets/Granulocytes		-
> > >	Specimen_001_D7_D07_040.fcs/Singlets/Granulocytes/Neutrophils		-
> > > >	Specimen_001_D7_D07_040.fcs/Singlets/Granulocytes/Neutrophils/FITC+		-
> > > > >	Geometric Mean : FITC-A = 8117.079589844	-	-
	Specimen_001_D7_D07_043.fcs		83613
>	Specimen_001_D7_D07_043.fcs/Singlets		-
> >	Specimen_001_D7_D07_043.fcs/Singlets/Granulocytes		-
> > >	Specimen_001_D7_D07_043.fcs/Singlets/Granulocytes/Neutrophils		-
> > > >	Specimen_001_D7_D07_043.fcs/Singlets/Granulocytes/Neutrophils/FITC+		-
> > > > >	Geometric Mean : FITC-A = 11445.333984375	-	-
	Specimen_001_D7_D07_043.fcs		87232
[truncated: 2,213 more rows]

## Sheet: extended_fig4c
Depth	Name	Statistic	#Cells
	Specimen_001_A1_A01_001.fcs		8375
>	Specimen_001_A1_A01_001.fcs/Singlets	93.9	7863
> >	Specimen_001_A1_A01_001.fcs/Singlets/Lymphocytes	35.8	2817
> > >	Specimen_001_A1_A01_001.fcs/Singlets/Lymphocytes/CD3-	99.1	2793
> > > >	Specimen_001_A1_A01_001.fcs/Singlets/Lymphocytes/CD3-/NK cells	99.9	2790
> > > > >	Specimen_001_A1_A01_001.fcs/Singlets/Lymphocytes/CD3-/NK cells/CD107a+	6.88	192
> > > > >	Specimen_001_A1_A01_001.fcs/Singlets/Lymphocytes/CD3-/NK cells/IFNg+	2.11	59
> > > > >	Specimen_001_A1_A01_001.fcs/Singlets/Lymphocytes/CD3-/NK cells/MIP1b+	50	1396
	Specimen_001_A1_A01_001.fcs		7679
>	Specimen_001_A1_A01_001.fcs/Singlets	96.2	7391
> >	Specimen_001_A1_A01_001.fcs/Singlets/Lymphocytes	30.6	2261
> > >	Specimen_001_A1_A01_001.fcs/Singlets/Lymphocytes/CD3-	99	2238
> > > >	Specimen_001_A1_A01_001.fcs/Singlets/Lymphocytes/CD3-/NK cells	100	2237
> > > > >	Specimen_001_A1_A01_001.fcs/Singlets/Lymphocytes/CD3-/NK cells/CD107a+	23.1	516
> > > > >	Specimen_001_A1_A01_001.fcs/Singlets/Lymphocytes/CD3-/NK cells/IFNg+	9.16	205
> > > > >	Specimen_001_A1_A01_001.fcs/Singlets/Lymphocytes/CD3-/NK cells/MIP1b+	69.2	1549
	Specimen_001_A1_A01_001.fcs		6754
>	Specimen_001_A1_A01_001.fcs/Singlets	96.2	6494
> >	Specimen_001_A1_A01_001.fcs/Singlets/Lymphocytes	21	1365
> > >	Specimen_001_A1_A01_001.fcs/Singlets/Lymphocytes/CD3-	98.2	1341
> > > >	Specimen_001_A1_A01_001.fcs/Singlets/Lymphocytes/CD3-/NK cells	91.8	1231
> > > > >	Specimen_001_A1_A01_001.fcs/Singlets/Lymphocytes/CD3-/NK cells/CD107a+	0.57	7
> > > > >	Specimen_001_A1_A01_001.fcs/Singlets/Lymphocytes/CD3-/NK cells/IFNg+	2.92	36
> > > > >	Specimen_001_A1_A01_001.fcs/Singlets/Lymphocytes/CD3-/NK cells/MIP1b+	16.1	198
	Specimen_001_A1_A01_001.fcs		7177
>	Specimen_001_A1_A01_001.fcs/Singlets	91.8	6590
> >	Specimen_001_A1_A01_001.fcs/Singlets/Lymphocytes	32.4	2138
> > >	Specimen_001_A1_A01_001.fcs/Singlets/Lymphocytes/CD3-	98.4	2104
> > > >	Specimen_001_A1_A01_001.fcs/Singlets/Lymphocytes/CD3-/NK cells	96.8	2036
> > > > >	Specimen_001_A1_A01_001.fcs/Singlets/Lymphocytes/CD3-/NK cells/CD107a+	0.98	20
> > > > >	Specimen_001_A1_A01_001.fcs/Singlets/Lymphocytes/CD3-/NK cells/IFNg+	1.28	26
> > > > >	Specimen_001_A1_A01_001.fcs/Singlets/Lymphocytes/CD3-/NK cells/MIP1b+	32.3	658
	Specimen_001_A2_A02_002.fcs		7533
>	Specimen_001_A2_A02_002.fcs/Singlets	94.8	7143
> >	Specimen_001_A2_A02_002.fcs/Singlets/Lymphocytes	31.3	2237
> > >	Specimen_001_A2_A02_002.fcs/Singlets/Lymphocytes/CD3-	98.8	2211
> > > >	Specimen_001_A2_A02_002.fcs/Singlets/Lymphocytes/CD3-/NK cells	99.8	2206
> > > > >	Specimen_001_A2_A02_002.fcs/Singlets/Lymphocytes/CD3-/NK cells/CD107a+	13.5	298
> > > > >	Specimen_001_A2_A02_002.fcs/Singlets/Lymphocytes/CD3-/NK cells/IFNg+	4.85	107
> > > > >	Specimen_001_A2_A02_002.fcs/Singlets/Lymphocytes/CD3-/NK cells/MIP1b+	59.4	1310
	Specimen_001_A2_A02_002.fcs		7586
>	Specimen_001_A2_A02_002.fcs/Singlets		-
> >	Specimen_001_A2_A02_002.fcs/Singlets/Lymphocytes		-
> > >	Specimen_001_A2_A02_002.fcs/Singlets/Lymphocytes/CD3-		-
> > > >	Specimen_001_A2_A02_002.fcs/Singlets/Lymphocytes/CD3-/NK cells		-
> > > > >	Specimen_001_A2_A02_002.fcs/Singlets/Lymphocytes/CD3-/NK cells/CD107a+		-
> > > > >	Specimen_001_A2_A02_002.fcs/Singlets/Lymphocytes/CD3-/NK cells/IFNg+		-
> > > > >	Specimen_001_A2_A02_002.fcs/Singlets/Lymphocytes/CD3-/NK cells/MIP1b+		-
	Specimen_001_A2_A02_002.fcs		6526
>	Specimen_001_A2_A02_002.fcs/Singlets		-
> >	Specimen_001_A2_A02_002.fcs/Singlets/Lymphocytes		-
> > >	Specimen_001_A2_A02_002.fcs/Singlets/Lymphocytes/CD3-		-
> > > >	Specimen_001_A2_A02_002.fcs/Singlets/Lymphocytes/CD3-/NK cells		-
> > > > >	Specimen_001_A2_A02_002.fcs/Singlets/Lymphocytes/CD3-/NK cells/CD107a+		-
> > > > >	Specimen_001_A2_A02_002.fcs/Singlets/Lymphocytes/CD3-/NK cells/IFNg+		-
> > > > >	Specimen_001_A2_A02_002.fcs/Singlets/Lymphocytes/CD3-/NK cells/MIP1b+		-
	Specimen_001_A2_A02_002.fcs		6311
>	Specimen_001_A2_A02_002.fcs/Singlets	93.1	5877
> >	Specimen_001_A2_A02_002.fcs/Singlets/Lymphocytes	28.2	1655
> > >	Specimen_001_A2_A02_002.fcs/Singlets/Lymphocytes/CD3-	98.5	1630
> > > >	Specimen_001_A2_A02_002.fcs/Singlets/Lymphocytes/CD3-/NK cells	96.6	1574
> > > > >	Specimen_001_A2_A02_002.fcs/Singlets/Lymphocytes/CD3-/NK cells/CD107a+	0.83	13
> > > > >	Specimen_001_A2_A02_002.fcs/Singlets/Lymphocytes/CD3-/NK cells/IFNg+	1.59	25
> > > > >	Specimen_001_A2_A02_002.fcs/Singlets/Lymphocytes/CD3-/NK cells/MIP1b+	33.5	528
	Specimen_001_A3_A03_003.fcs		8622
>	Specimen_001_A3_A03_003.fcs/Singlets	92.8	7999
> >	Specimen_001_A3_A03_003.fcs/Singlets/Lymphocytes	35.5	2837
> > >	Specimen_001_A3_A03_003.fcs/Singlets/Lymphocytes/CD3-	99	2809
> > > >	Specimen_001_A3_A03_003.fcs/Singlets/Lymphocytes/CD3-/NK cells	99.9	2806
> > > > >	Specimen_001_A3_A03_003.fcs/Singlets/Lymphocytes/CD3-/NK cells/CD107a+	4.88	137
> > > > >	Specimen_001_A3_A03_003.fcs/Singlets/Lymphocytes/CD3-/NK cells/IFNg+	1.82	51
> > > > >	Specimen_001_A3_A03_003.fcs/Singlets/Lymphocytes/CD3-/NK cells/MIP1b+	54	1516
	Specimen_001_A3_A03_003.fcs		7220
>	Specimen_001_A3_A03_003.fcs/Singlets		-
> >	Specimen_001_A3_A03_003.fcs/Singlets/Lymphocytes		-
> > >	Specimen_001_A3_A03_003.fcs/Singlets/Lymphocytes/CD3-		-
> > > >	Specimen_001_A3_A03_003.fcs/Singlets/Lymphocytes/CD3-/NK cells		-
> > > > >	Specimen_001_A3_A03_003.fcs/Singlets/Lymphocytes/CD3-/NK cells/CD107a+		-
> > > > >	Specimen_001_A3_A03_003.fcs/Singlets/Lymphocytes/CD3-/NK cells/IFNg+		-
> > > > >	Specimen_001_A3_A03_003.fcs/Singlets/Lymphocytes/CD3-/NK cells/MIP1b+		-
	Specimen_001_A3_A03_003.fcs		7120
>	Specimen_001_A3_A03_003.fcs/Singlets		-
> >	Specimen_001_A3_A03_003.fcs/Singlets/Lymphocytes		-
> > >	Specimen_001_A3_A03_003.fcs/Singlets/Lymphocytes/CD3-		-
> > > >	Specimen_001_A3_A03_003.fcs/Singlets/Lymphocytes/CD3-/NK cells		-
> > > > >	Specimen_001_A3_A03_003.fcs/Singlets/Lymphocytes/CD3-/NK cells/CD107a+		-
> > > > >	Specimen_001_A3_A03_003.fcs/Singlets/Lymphocytes/CD3-/NK cells/IFNg+		-
> > > > >	Specimen_001_A3_A03_003.fcs/Singlets/Lymphocytes/CD3-/NK cells/MIP1b+		-
	Specimen_001_A3_A03_003.fcs		5418
>	Specimen_001_A3_A03_003.fcs/Singlets	94.1	5097
> >	Specimen_001_A3_A03_003.fcs/Singlets/Lymphocytes	22.6	1154
> > >	Specimen_001_A3_A03_003.fcs/Singlets/Lymphocytes/CD3-	98.3	1134
> > > >	Specimen_001_A3_A03_003.fcs/Singlets/Lymphocytes/CD3-/NK cells	97.7	1108
> > > > >	Specimen_001_A3_A03_003.fcs/Singlets/Lymphocytes/CD3-/NK cells/CD107a+	1.62	18
> > > > >	Specimen_001_A3_A03_003.fcs/Singlets/Lymphocytes/CD3-/NK cells/IFNg+	1.9	21
> > > > >	Specimen_001_A3_A03_003.fcs/Singlets/Lymphocytes/CD3-/NK cells/MIP1b+	34.8	386
	Specimen_001_A4_A04_004.fcs		8752
>	Specimen_001_A4_A04_004.fcs/Singlets	94.1	8234
> >	Specimen_001_A4_A04_004.fcs/Singlets/Lymphocytes	36.3	2993
> > >	Specimen_001_A4_A04_004.fcs/Singlets/Lymphocytes/CD3-	98.9	2960
> > > >	Specimen_001_A4_A04_004.fcs/Singlets/Lymphocytes/CD3-/NK cells	99.9	2958
> > > > >	Specimen_001_A4_A04_004.fcs/Singlets/Lymphocytes/CD3-/NK cells/CD107a+	15	443
> > > > >	Specimen_001_A4_A04_004.fcs/Singlets/Lymphocytes/CD3-/NK cells/IFNg+	4.63	137
> > > > >	Specimen_001_A4_A04_004.fcs/Singlets/Lymphocytes/CD3-/NK cells/MIP1b+	54.5	1612
	Specimen_001_A4_A04_004.fcs		7453
>	Specimen_001_A4_A04_004.fcs/Singlets	96.4	7181
> >	Specimen_001_A4_A04_004.fcs/Singlets/Lymphocytes	28.5	2050
> > >	Specimen_001_A4_A04_004.fcs/Singlets/Lymphocytes/CD3-	98.6	2022
> > > >	Specimen_001_A4_A04_004.fcs/Singlets/Lymphocytes/CD3-/NK cells	99.7	2016
> > > > >	Specimen_001_A4_A04_004.fcs/Singlets/Lymphocytes/CD3-/NK cells/CD107a+	24.7	498
> > > > >	Specimen_001_A4_A04_004.fcs/Singlets/Lymphocytes/CD3-/NK cells/IFNg+	6	121
> > > > >	Specimen_001_A4_A04_004.fcs/Singlets/Lymphocytes/CD3-/NK cells/MIP1b+	59.7	1203
	Specimen_001_A4_A04_004.fcs		7286
>	Specimen_001_A4_A04_004.fcs/Singlets		-
> >	Specimen_001_A4_A04_004.fcs/Singlets/Lymphocytes		-
> > >	Specimen_001_A4_A04_004.fcs/Singlets/Lymphocytes/CD3-		-
> > > >	Specimen_001_A4_A04_004.fcs/Singlets/Lymphocytes/CD3-/NK cells		-
> > > > >	Specimen_001_A4_A04_004.fcs/Singlets/Lymphocytes/CD3-/NK cells/CD107a+		-
> > > > >	Specimen_001_A4_A04_004.fcs/Singlets/Lymphocytes/CD3-/NK cells/IFNg+		-
> > > > >	Specimen_001_A4_A04_004.fcs/Singlets/Lymphocytes/CD3-/NK cells/MIP1b+		-
	Specimen_001_A4_A04_004.fcs		5661
>	Specimen_001_A4_A04_004.fcs/Singlets	92.2	5218
> >	Specimen_001_A4_A04_004.fcs/Singlets/Lymphocytes	24.2	1262
> > >	Specimen_001_A4_A04_004.fcs/Singlets/Lymphocytes/CD3-	98.2	1239
> > > >	Specimen_001_A4_A04_004.fcs/Singlets/Lymphocytes/CD3-/NK cells	95.9	1188
> > > > >	Specimen_001_A4_A04_004.fcs/Singlets/Lymphocytes/CD3-/NK cells/CD107a+	0.84	10
> > > > >	Specimen_001_A4_A04_004.fcs/Singlets/Lymphocytes/CD3-/NK cells/IFNg+	1.68	20
> > > > >	Specimen_001_A4_A04_004.fcs/Singlets/Lymphocytes/CD3-/NK cells/MIP1b+	33.4	397
	Specimen_001_A5_A05_005.fcs		8891
>	Specimen_001_A5_A05_005.fcs/Singlets	92.8	8253
> >	Specimen_001_A5_A05_005.fcs/Singlets/Lymphocytes	38.3	3157
> > >	Specimen_001_A5_A05_005.fcs/Singlets/Lymphocytes/CD3-	99	3127
> > > >	Specimen_001_A5_A05_005.fcs/Singlets/Lymphocytes/CD3-/NK cells	99.9	3123
> > > > >	Specimen_001_A5_A05_005.fcs/Singlets/Lymphocytes/CD3-/NK cells/CD107a+	3.01	94
> > > > >	Specimen_001_A5_A05_005.fcs/Singlets/Lymphocytes/CD3-/NK cells/IFNg+	0.93	29
> > > > >	Specimen_001_A5_A05_005.fcs/Singlets/Lymphocytes/CD3-/NK cells/MIP1b+	38.6	1204
	Specimen_001_A5_A05_005.fcs		6480
>	Specimen_001_A5_A05_005.fcs/Singlets	96.4	6245
> >	Specimen_001_A5_A05_005.fcs/Singlets/Lymphocytes	21.4	1338
> > >	Specimen_001_A5_A05_005.fcs/Singlets/Lymphocytes/CD3-	98.4	1317
> > > >	Specimen_001_A5_A05_005.fcs/Singlets/Lymphocytes/CD3-/NK cells	99.7	1313
> > > > >	Specimen_001_A5_A05_005.fcs/Singlets/Lymphocytes/CD3-/NK cells/CD107a+	2.44	32
> > > > >	Specimen_001_A5_A05_005.fcs/Singlets/Lymphocytes/CD3-/NK cells/IFNg+	2.06	27
> > > > >	Specimen_001_A5_A05_005.fcs/Singlets/Lymphocytes/CD3-/NK cells/MIP1b+	39.9	524
	Specimen_001_A5_A05_005.fcs		7051
>	Specimen_001_A5_A05_005.fcs/Singlets		-
> >	Specimen_001_A5_A05_005.fcs/Singlets/Lymphocytes		-
> > >	Specimen_001_A5_A05_005.fcs/Singlets/Lymphocytes/CD3-		-
> > > >	Specimen_001_A5_A05_005.fcs/Singlets/Lymphocytes/CD3-/NK cells		-
> > > > >	Specimen_001_A5_A05_005.fcs/Singlets/Lymphocytes/CD3-/NK cells/CD107a+		-
> > > > >	Specimen_001_A5_A05_005.fcs/Singlets/Lymphocytes/CD3-/NK cells/IFNg+		-
> > > > >	Specimen_001_A5_A05_005.fcs/Singlets/Lymphocytes/CD3-/NK cells/MIP1b+		-
	Specimen_001_A5_A05_005.fcs		6250
>	Specimen_001_A5_A05_005.fcs/Singlets	92.7	5796
> >	Specimen_001_A5_A05_005.fcs/Singlets/Lymphocytes	27.4	1587
> > >	Specimen_001_A5_A05_005.fcs/Singlets/Lymphocytes/CD3-	98.6	1565
> > > >	Specimen_001_A5_A05_005.fcs/Singlets/Lymphocytes/CD3-/NK cells	98.1	1535
> > > > >	Specimen_001_A5_A05_005.fcs/Singlets/Lymphocytes/CD3-/NK cells/CD107a+	9.51	146
> > > > >	Specimen_001_A5_A05_005.fcs/Singlets/Lymphocytes/CD3-/NK cells/IFNg+	3	46
> > > > >	Specimen_001_A5_A05_005.fcs/Singlets/Lymphocytes/CD3-/NK cells/MIP1b+	44.4	681
	Specimen_001_A6_A06_006.fcs		8350
>	Specimen_001_A6_A06_006.fcs/Singlets	93.5	7809
> >	Specimen_001_A6_A06_006.fcs/Singlets/Lymphocytes	34.9	2725
> > >	Specimen_001_A6_A06_006.fcs/Singlets/Lymphocytes/CD3-	99	2699
> > > >	Specimen_001_A6_A06_006.fcs/Singlets/Lymphocytes/CD3-/NK cells	100	2698
> > > > >	Specimen_001_A6_A06_006.fcs/Singlets/Lymphocytes/CD3-/NK cells/CD107a+	3.78	102
> > > > >	Specimen_001_A6_A06_006.fcs/Singlets/Lymphocytes/CD3-/NK cells/IFNg+	1.07	29
> > > > >	Specimen_001_A6_A06_006.fcs/Singlets/Lymphocytes/CD3-/NK cells/MIP1b+	46.1	1244
	Specimen_001_A6_A06_006.fcs		6304
>	Specimen_001_A6_A06_006.fcs/Singlets	96.8	6101
> >	Specimen_001_A6_A06_006.fcs/Singlets/Lymphocytes	20.2	1230
> > >	Specimen_001_A6_A06_006.fcs/Singlets/Lymphocytes/CD3-	97.9	1204
> > > >	Specimen_001_A6_A06_006.fcs/Singlets/Lymphocytes/CD3-/NK cells	99.3	1196
> > > > >	Specimen_001_A6_A06_006.fcs/Singlets/Lymphocytes/CD3-/NK cells/CD107a+	2.68	32
> > > > >	Specimen_001_A6_A06_006.fcs/Singlets/Lymphocytes/CD3-/NK cells/IFNg+	2.93	35
> > > > >	Specimen_001_A6_A06_006.fcs/Singlets/Lymphocytes/CD3-/NK cells/MIP1b+	34.6	414
	Specimen_001_A6_A06_006.fcs		6624
>	Specimen_001_A6_A06_006.fcs/Singlets		-
> >	Specimen_001_A6_A06_006.fcs/Singlets/Lymphocytes		-
> > >	Specimen_001_A6_A06_006.fcs/Singlets/Lymphocytes/CD3-		-
> > > >	Specimen_001_A6_A06_006.fcs/Singlets/Lymphocytes/CD3-/NK cells		-
> > > > >	Specimen_001_A6_A06_006.fcs/Singlets/Lymphocytes/CD3-/NK cells/CD107a+		-
> > > > >	Specimen_001_A6_A06_006.fcs/Singlets/Lymphocytes/CD3-/NK cells/IFNg+		-
> > > > >	Specimen_001_A6_A06_006.fcs/Singlets/Lymphocytes/CD3-/NK cells/MIP1b+		-
	Specimen_001_A6_A06_006.fcs		5779
>	Specimen_001_A6_A06_006.fcs/Singlets	92	5315
> >	Specimen_001_A6_A06_006.fcs/Singlets/Lymphocytes	25.9	1379
> > >	Specimen_001_A6_A06_006.fcs/Singlets/Lymphocytes/CD3-	98.5	1358
> > > >	Specimen_001_A6_A06_006.fcs/Singlets/Lymphocytes/CD3-/NK cells	96.4	1309
> > > > >	Specimen_001_A6_A06_006.fcs/Singlets/Lymphocytes/CD3-/NK cells/CD107a+	0.84	11
> > > > >	Specimen_001_A6_A06_006.fcs/Singlets/Lymphocytes/CD3-/NK cells/IFNg+	1.38	18
> > > > >	Specimen_001_A6_A06_006.fcs/Singlets/Lymphocytes/CD3-/NK cells/MIP1b+	32.6	427
	Specimen_001_A7_A07_007.fcs		7825
>	Specimen_001_A7_A07_007.fcs/Singlets	96.3	7532
> >	Specimen_001_A7_A07_007.fcs/Singlets/Lymphocytes	34.3	2580
> > >	Specimen_001_A7_A07_007.fcs/Singlets/Lymphocytes/CD3-	98.8	2550
> > > >	Specimen_001_A7_A07_007.fcs/Singlets/Lymphocytes/CD3-/NK cells	100	2549
> > > > >	Specimen_001_A7_A07_007.fcs/Singlets/Lymphocytes/CD3-/NK cells/CD107a+	8.51	217
> > > > >	Specimen_001_A7_A07_007.fcs/Singlets/Lymphocytes/CD3-/NK cells/IFNg+	2.75	70
> > > > >	Specimen_001_A7_A07_007.fcs/Singlets/Lymphocytes/CD3-/NK cells/MIP1b+	48.1	1227
	Specimen_001_A7_A07_007.fcs		6467
>	Specimen_001_A7_A07_007.fcs/Singlets	96	6207
> >	Specimen_001_A7_A07_007.fcs/Singlets/Lymphocytes	22	1366
> > >	Specimen_001_A7_A07_007.fcs/Singlets/Lymphocytes/CD3-	98.5	1345
> > > >	Specimen_001_A7_A07_007.fcs/Singlets/Lymphocytes/CD3-/NK cells	99.6	1339
> > > > >	Specimen_001_A7_A07_007.fcs/Singlets/Lymphocytes/CD3-/NK cells/CD107a+	7.77	104
> > > > >	Specimen_001_A7_A07_007.fcs/Singlets/Lymphocytes/CD3-/NK cells/IFNg+	2.91	39
> > > > >	Specimen_001_A7_A07_007.fcs/Singlets/Lymphocytes/CD3-/NK cells/MIP1b+	54.4	729
	Specimen_001_A7_A07_007.fcs		6883
>	Specimen_001_A7_A07_007.fcs/Singlets		-
> >	Specimen_001_A7_A07_007.fcs/Singlets/Lymphocytes		-
> > >	Specimen_001_A7_A07_007.fcs/Singlets/Lymphocytes/CD3-		-
> > > >	Specimen_001_A7_A07_007.fcs/Singlets/Lymphocytes/CD3-/NK cells		-
> > > > >	Specimen_001_A7_A07_007.fcs/Singlets/Lymphocytes/CD3-/NK cells/CD107a+		-
> > > > >	Specimen_001_A7_A07_007.fcs/Singlets/Lymphocytes/CD3-/NK cells/IFNg+		-
> > > > >	Specimen_001_A7_A07_007.fcs/Singlets/Lymphocytes/CD3-/NK cells/MIP1b+		-
	Specimen_001_A7_A07_007.fcs		5847
>	Specimen_001_A7_A07_007.fcs/Singlets	93.1	5442
> >	Specimen_001_A7_A07_007.fcs/Singlets/Lymphocytes	24.2	1318
> > >	Specimen_001_A7_A07_007.fcs/Singlets/Lymphocytes/CD3-	98.6	1300
> > > >	Specimen_001_A7_A07_007.fcs/Singlets/Lymphocytes/CD3-/NK cells	97	1261
> > > > >	Specimen_001_A7_A07_007.fcs/Singlets/Lymphocytes/CD3-/NK cells/CD107a+	1.19	15
> > > > >	Specimen_001_A7_A07_007.fcs/Singlets/Lymphocytes/CD3-/NK cells/IFNg+	1.67	21
> > > > >	Specimen_001_A7_A07_007.fcs/Singlets/Lymphocytes/CD3-/NK cells/MIP1b+	33.7	425
	Specimen_001_A8_A08_008.fcs		8189
>	Specimen_001_A8_A08_008.fcs/Singlets	94.9	7768
> >	Specimen_001_A8_A08_008.fcs/Singlets/Lymphocytes	33.7	2619
> > >	Specimen_001_A8_A08_008.fcs/Singlets/Lymphocytes/CD3-	98.7	2585
> > > >	Specimen_001_A8_A08_008.fcs/Singlets/Lymphocytes/CD3-/NK cells	99.9	2582
> > > > >	Specimen_001_A8_A08_008.fcs/Singlets/Lymphocytes/CD3-/NK cells/CD107a+	11.5	297
> > > > >	Specimen_001_A8_A08_008.fcs/Singlets/Lymphocytes/CD3-/NK cells/IFNg+	2.94	76
> > > > >	Specimen_001_A8_A08_008.fcs/Singlets/Lymphocytes/CD3-/NK cells/MIP1b+	47.1	1217
	Specimen_001_A8_A08_008.fcs		6415
>	Specimen_001_A8_A08_008.fcs/Singlets	97.2	6238
> >	Specimen_001_A8_A08_008.fcs/Singlets/Lymphocytes	20.6	1285
> > >	Specimen_001_A8_A08_008.fcs/Singlets/Lymphocytes/CD3-	98.9	1271
> > > >	Specimen_001_A8_A08_008.fcs/Singlets/Lymphocytes/CD3-/NK cells	99.8	1268
> > > > >	Specimen_001_A8_A08_008.fcs/Singlets/Lymphocytes/CD3-/NK cells/CD107a+	1.34	17
> > > > >	Specimen_001_A8_A08_008.fcs/Singlets/Lymphocytes/CD3-/NK cells/IFNg+	1.42	18
> > > > >	Specimen_001_A8_A08_008.fcs/Singlets/Lymphocytes/CD3-/NK cells/MIP1b+	45.8	581
	Specimen_001_A8_A08_008.fcs		6433
>	Specimen_001_A8_A08_008.fcs/Singlets		-
> >	Specimen_001_A8_A08_008.fcs/Singlets/Lymphocytes		-
> > >	Specimen_001_A8_A08_008.fcs/Singlets/Lymphocytes/CD3-		-
> > > >	Specimen_001_A8_A08_008.fcs/Singlets/Lymphocytes/CD3-/NK cells		-
> > > > >	Specimen_001_A8_A08_008.fcs/Singlets/Lymphocytes/CD3-/NK cells/CD107a+		-
> > > > >	Specimen_001_A8_A08_008.fcs/Singlets/Lymphocytes/CD3-/NK cells/IFNg+		-
> > > > >	Specimen_001_A8_A08_008.fcs/Singlets/Lymphocytes/CD3-/NK cells/MIP1b+		-
	Specimen_001_A8_A08_008.fcs		6832
>	Specimen_001_A8_A08_008.fcs/Singlets	94.4	6451
> >	Specimen_001_A8_A08_008.fcs/Singlets/Lymphocytes	22.3	1440
> > >	Specimen_001_A8_A08_008.fcs/Singlets/Lymphocytes/CD3-	98.5	1418
> > > >	Specimen_001_A8_A08_008.fcs/Singlets/Lymphocytes/CD3-/NK cells	95.2	1350
> > > > >	Specimen_001_A8_A08_008.fcs/Singlets/Lymphocytes/CD3-/NK cells/CD107a+	1.11	15
> > > > >	Specimen_001_A8_A08_008.fcs/Singlets/Lymphocytes/CD3-/NK cells/IFNg+	2.81	38
> > > > >	Specimen_001_A8_A08_008.fcs/Singlets/Lymphocytes/CD3-/NK cells/MIP1b+	36.6	494
	Specimen_001_A9_A09_009.fcs		7743
>	Specimen_001_A9_A09_009.fcs/Singlets	94.6	7323
> >	Specimen_001_A9_A09_009.fcs/Singlets/Lymphocytes	32.6	2388
> > >	Specimen_001_A9_A09_009.fcs/Singlets/Lymphocytes/CD3-	99	2365
> > > >	Specimen_001_A9_A09_009.fcs/Singlets/Lymphocytes/CD3-/NK cells	100	2364
> > > > >	Specimen_001_A9_A09_009.fcs/Singlets/Lymphocytes/CD3-/NK cells/CD107a+	2.28	54
> > > > >	Specimen_001_A9_A09_009.fcs/Singlets/Lymphocytes/CD3-/NK cells/IFNg+	1.4	33
> > > > >	Specimen_001_A9_A09_009.fcs/Singlets/Lymphocytes/CD3-/NK cells/MIP1b+	42.7	1009
	Specimen_001_A9_A09_009.fcs		6819
>	Specimen_001_A9_A09_009.fcs/Singlets	96	6544
> >	Specimen_001_A9_A09_009.fcs/Singlets/Lymphocytes	23.6	1547
> > >	Specimen_001_A9_A09_009.fcs/Singlets/Lymphocytes/CD3-	98.4	1522
> > > >	Specimen_001_A9_A09_009.fcs/Singlets/Lymphocytes/CD3-/NK cells	98.4	1497
> > > > >	Specimen_001_A9_A09_009.fcs/Singlets/Lymphocytes/CD3-/NK cells/CD107a+	3.41	51
> > > > >	Specimen_001_A9_A09_009.fcs/Singlets/Lymphocytes/CD3-/NK cells/IFNg+	1.6	24
> > > > >	Specimen_001_A9_A09_009.fcs/Singlets/Lymphocytes/CD3-/NK cells/MIP1b+	45	673
	Specimen_001_A9_A09_009.fcs		7193
>	Specimen_001_A9_A09_009.fcs/Singlets		-
> >	Specimen_001_A9_A09_009.fcs/Singlets/Lymphocytes		-
> > >	Specimen_001_A9_A09_009.fcs/Singlets/Lymphocytes/CD3-		-
> > > >	Specimen_001_A9_A09_009.fcs/Singlets/Lymphocytes/CD3-/NK cells		-
> > > > >	Specimen_001_A9_A09_009.fcs/Singlets/Lymphocytes/CD3-/NK cells/CD107a+		-
> > > > >	Specimen_001_A9_A09_009.fcs/Singlets/Lymphocytes/CD3-/NK cells/IFNg+		-
> > > > >	Specimen_001_A9_A09_009.fcs/Singlets/Lymphocytes/CD3-/NK cells/MIP1b+		-
	Specimen_001_A9_A09_009.fcs		7215
>	Specimen_001_A9_A09_009.fcs/Singlets	92.8	6699
> >	Specimen_001_A9_A09_009.fcs/Singlets/Lymphocytes	29.8	1995
> > >	Specimen_001_A9_A09_009.fcs/Singlets/Lymphocytes/CD3-	98.7	1969
> > > >	Specimen_001_A9_A09_009.fcs/Singlets/Lymphocytes/CD3-/NK cells	95.9	1888
> > > > >	Specimen_001_A9_A09_009.fcs/Singlets/Lymphocytes/CD3-/NK cells/CD107a+	1.59	30
> > > > >	Specimen_001_A9_A09_009.fcs/Singlets/Lymphocytes/CD3-/NK cells/IFNg+	1.69	32
> > > > >	Specimen_001_A9_A09_009.fcs/Singlets/Lymphocytes/CD3-/NK cells/MIP1b+	35	661
	Specimen_001_A10_A10_010.fcs		6446
>	Specimen_001_A10_A10_010.fcs/Singlets	95.9	6182
> >	Specimen_001_A10_A10_010.fcs/Singlets/Lymphocytes	22.4	1384
> > >	Specimen_001_A10_A10_010.fcs/Singlets/Lymphocytes/CD3-	98.8	1368
> > > >	Specimen_001_A10_A10_010.fcs/Singlets/Lymphocytes/CD3-/NK cells	99.9	1366
> > > > >	Specimen_001_A10_A10_010.fcs/Singlets/Lymphocytes/CD3-/NK cells/CD107a+	17.2	235
> > > > >	Specimen_001_A10_A10_010.fcs/Singlets/Lymphocytes/CD3-/NK cells/IFNg+	4.83	66
> > > > >	Specimen_001_A10_A10_010.fcs/Singlets/Lymphocytes/CD3-/NK cells/MIP1b+	60.9	832
	Specimen_001_A10_A10_010.fcs		8193
>	Specimen_001_A10_A10_010.fcs/Singlets	96.3	7891
> >	Specimen_001_A10_A10_010.fcs/Singlets/Lymphocytes	25.4	2005
> > >	Specimen_001_A10_A10_010.fcs/Singlets/Lymphocytes/CD3-	98.9	1982
> > > >	Specimen_001_A10_A10_010.fcs/Singlets/Lymphocytes/CD3-/NK cells	99.8	1978
> > > > >	Specimen_001_A10_A10_010.fcs/Singlets/Lymphocytes/CD3-/NK cells/CD107a+	2.38	47
> > > > >	Specimen_001_A10_A10_010.fcs/Singlets/Lymphocytes/CD3-/NK cells/IFNg+	2.83	56
> > > > >	Specimen_001_A10_A10_010.fcs/Singlets/Lymphocytes/CD3-/NK cells/MIP1b+	45.1	892
	Specimen_001_A10_A10_010.fcs		7092
>	Specimen_001_A10_A10_010.fcs/Singlets	96.1	6817
> >	Specimen_001_A10_A10_010.fcs/Singlets/Lymphocytes	25.8	1762
> > >	Specimen_001_A10_A10_010.fcs/Singlets/Lymphocytes/CD3-	94.6	1667
> > > >	Specimen_001_A10_A10_010.fcs/Singlets/Lymphocytes/CD3-/NK cells	91.4	1524
> > > > >	Specimen_001_A10_A10_010.fcs/Singlets/Lymphocytes/CD3-/NK cells/CD107a+	12.2	186
> > > > >	Specimen_001_A10_A10_010.fcs/Singlets/Lymphocytes/CD3-/NK cells/IFNg+	5.12	78
> > > > >	Specimen_001_A10_A10_010.fcs/Singlets/Lymphocytes/CD3-/NK cells/MIP1b+	22.2	338
	Specimen_001_A10_A10_010.fcs		6563
>	Specimen_001_A10_A10_010.fcs/Singlets	93.4	6131
> >	Specimen_001_A10_A10_010.fcs/Singlets/Lymphocytes	25.5	1565
> > >	Specimen_001_A10_A10_010.fcs/Singlets/Lymphocytes/CD3-	98.5	1541
> > > >	Specimen_001_A10_A10_010.fcs/Singlets/Lymphocytes/CD3-/NK cells	97.1	1497
> > > > >	Specimen_001_A10_A10_010.fcs/Singlets/Lymphocytes/CD3-/NK cells/CD107a+	1.2	18
> > > > >	Specimen_001_A10_A10_010.fcs/Singlets/Lymphocytes/CD3-/NK cells/IFNg+		-
> > > > >	Specimen_001_A10_A10_010.fcs/Singlets/Lymphocytes/CD3-/NK cells/MIP1b+		-
	Specimen_001_A11_A11_011.fcs		7055
>	Specimen_001_A11_A11_011.fcs/Singlets	95.1	6711
> >	Specimen_001_A11_A11_011.fcs/Singlets/Lymphocytes	28.9	1937
> > >	Specimen_001_A11_A11_011.fcs/Singlets/Lymphocytes/CD3-	99	1918
> > > >	Specimen_001_A11_A11_011.fcs/Singlets/Lymphocytes/CD3-/NK cells	99.9	1917
> > > > >	Specimen_001_A11_A11_011.fcs/Singlets/Lymphocytes/CD3-/NK cells/CD107a+	3.6	69
> > > > >	Specimen_001_A11_A11_011.fcs/Singlets/Lymphocytes/CD3-/NK cells/IFNg+	1.36	26
> > > > >	Specimen_001_A11_A11_011.fcs/Singlets/Lymphocytes/CD3-/NK cells/MIP1b+	48.4	927
	Specimen_001_A11_A11_011.fcs		6626
>	Specimen_001_A11_A11_011.fcs/Singlets	96.3	6382
> >	Specimen_001_A11_A11_011.fcs/Singlets/Lymphocytes	24.3	1549
> > >	Specimen_001_A11_A11_011.fcs/Singlets/Lymphocytes/CD3-	98.2	1521
> > > >	Specimen_001_A11_A11_011.fcs/Singlets/Lymphocytes/CD3-/NK cells	99.7	1516
> > > > >	Specimen_001_A11_A11_011.fcs/Singlets/Lymphocytes/CD3-/NK cells/CD107a+	4.75	72
> > > > >	Specimen_001_A11_A11_011.fcs/Singlets/Lymphocytes/CD3-/NK cells/IFNg+	2.37	36
> > > > >	Specimen_001_A11_A11_011.fcs/Singlets/Lymphocytes/CD3-/NK cells/MIP1b+	63.2	958
	Specimen_001_A11_A11_011.fcs		7796
>	Specimen_001_A11_A11_011.fcs/Singlets	96.3	7504
> >	Specimen_001_A11_A11_011.fcs/Singlets/Lymphocytes	28.1	2110
> > >	Specimen_001_A11_A11_011.fcs/Singlets/Lymphocytes/CD3-	95.9	2024
> > > >	Specimen_001_A11_A11_011.fcs/Singlets/Lymphocytes/CD3-/NK cells	96	1944
> > > > >	Specimen_001_A11_A11_011.fcs/Singlets/Lymphocytes/CD3-/NK cells/CD107a+	17	331
> > > > >	Specimen_001_A11_A11_011.fcs/Singlets/Lymphocytes/CD3-/NK cells/IFNg+	5.45	106
> > > > >	Specimen_001_A11_A11_011.fcs/Singlets/Lymphocytes/CD3-/NK cells/MIP1b+	26.9	522
	Specimen_001_A11_A11_011.fcs		6380
>	Specimen_001_A11_A11_011.fcs/Singlets	94.7	6040
> >	Specimen_001_A11_A11_011.fcs/Singlets/Lymphocytes	24	1450
> > >	Specimen_001_A11_A11_011.fcs/Singlets/Lymphocytes/CD3-	98.3	1425
> > > >	Specimen_001_A11_A11_011.fcs/Singlets/Lymphocytes/CD3-/NK cells		-
> > > > >	Specimen_001_A11_A11_011.fcs/Singlets/Lymphocytes/CD3-/NK cells/CD107a+		-
> > > > >	Specimen_001_A11_A11_011.fcs/Singlets/Lymphocytes/CD3-/NK cells/IFNg+		-
> > > > >	Specimen_001_A11_A11_011.fcs/Singlets/Lymphocytes/CD3-/NK cells/MIP1b+		-
	Specimen_001_A12_A12_012.fcs		7856
>	Specimen_001_A12_A12_012.fcs/Singlets	95.3	7484
> >	Specimen_001_A12_A12_012.fcs/Singlets/Lymphocytes	30.5	2279
> > >	Specimen_001_A12_A12_012.fcs/Singlets/Lymphocytes/CD3-	99	2257
> > > >	Specimen_001_A12_A12_012.fcs/Singlets/Lymphocytes/CD3-/NK cells	99.9	2255
> > > > >	Specimen_001_A12_A12_012.fcs/Singlets/Lymphocytes/CD3-/NK cells/CD107a+	22.3	502
> > > > >	Specimen_001_A12_A12_012.fcs/Singlets/Lymphocytes/CD3-/NK cells/IFNg+	6.92	156
> > > > >	Specimen_001_A12_A12_012.fcs/Singlets/Lymphocytes/CD3-/NK cells/MIP1b+	64.4	1453
	Specimen_001_A12_A12_012.fcs		6515
>	Specimen_001_A12_A12_012.fcs/Singlets	96.6	6292
> >	Specimen_001_A12_A12_012.fcs/Singlets/Lymphocytes	27.6	1738
> > >	Specimen_001_A12_A12_012.fcs/Singlets/Lymphocytes/CD3-	98.3	1709
> > > >	Specimen_001_A12_A12_012.fcs/Singlets/Lymphocytes/CD3-/NK cells	98.8	1689
> > > > >	Specimen_001_A12_A12_012.fcs/Singlets/Lymphocytes/CD3-/NK cells/CD107a+	1.6	27
> > > > >	Specimen_001_A12_A12_012.fcs/Singlets/Lymphocytes/CD3-/NK cells/IFNg+	0.89	15
> > > > >	Specimen_001_A12_A12_012.fcs/Singlets/Lymphocytes/CD3-/NK cells/MIP1b+	40	676
	Specimen_001_A12_A12_012.fcs		5642
>	Specimen_001_A12_A12_012.fcs/Singlets	96	5416
> >	Specimen_001_A12_A12_012.fcs/Singlets/Lymphocytes		-
> > >	Specimen_001_A12_A12_012.fcs/Singlets/Lymphocytes/CD3-		-
> > > >	Specimen_001_A12_A12_012.fcs/Singlets/Lymphocytes/CD3-/NK cells		-
> > > > >	Specimen_001_A12_A12_012.fcs/Singlets/Lymphocytes/CD3-/NK cells/CD107a+		-
> > > > >	Specimen_001_A12_A12_012.fcs/Singlets/Lymphocytes/CD3-/NK cells/IFNg+		-
> > > > >	Specimen_001_A12_A12_012.fcs/Singlets/Lymphocytes/CD3-/NK cells/MIP1b+		-
	Specimen_001_B1_B01_012.fcs		7376
>	Specimen_001_B1_B01_012.fcs/Singlets	95.2	7024
> >	Specimen_001_B1_B01_012.fcs/Singlets/Lymphocytes	28.8	2023
> > >	Specimen_001_B1_B01_012.fcs/Singlets/Lymphocytes/CD3-	98.9	2000
> > > >	Specimen_001_B1_B01_012.fcs/Singlets/Lymphocytes/CD3-/NK cells	88.8	1776
> > > > >	Specimen_001_B1_B01_012.fcs/Singlets/Lymphocytes/CD3-/NK cells/CD107a+	0.73	13
> > > > >	Specimen_001_B1_B01_012.fcs/Singlets/Lymphocytes/CD3-/NK cells/IFNg+	1.41	25
> > > > >	Specimen_001_B1_B01_012.fcs/Singlets/Lymphocytes/CD3-/NK cells/MIP1b+	18.7	332
	Specimen_001_B1_B01_013.fcs		6494
>	Specimen_001_B1_B01_013.fcs/Singlets	94.7	6153
> >	Specimen_001_B1_B01_013.fcs/Singlets/Lymphocytes	27	1660
> > >	Specimen_001_B1_B01_013.fcs/Singlets/Lymphocytes/CD3-	97.7	1622
> > > >	Specimen_001_B1_B01_013.fcs/Singlets/Lymphocytes/CD3-/NK cells	99.9	1621
> > > > >	Specimen_001_B1_B01_013.fcs/Singlets/Lymphocytes/CD3-/NK cells/CD107a+	1.11	18
> > > > >	Specimen_001_B1_B01_013.fcs/Singlets/Lymphocytes/CD3-/NK cells/IFNg+	1.48	24
> > > > >	Specimen_001_B1_B01_013.fcs/Singlets/Lymphocytes/CD3-/NK cells/MIP1b+	52.4	850
	Specimen_001_B1_B01_013.fcs		5426
>	Specimen_001_B1_B01_013.fcs/Singlets	97	5265
> >	Specimen_001_B1_B01_013.fcs/Singlets/Lymphocytes	9.46	498
> > >	Specimen_001_B1_B01_013.fcs/Singlets/Lymphocytes/CD3-	96.2	479
> > > >	Specimen_001_B1_B01_013.fcs/Singlets/Lymphocytes/CD3-/NK cells	99.2	475
> > > > >	Specimen_001_B1_B01_013.fcs/Singlets/Lymphocytes/CD3-/NK cells/CD107a+	0.63	3
> > > > >	Specimen_001_B1_B01_013.fcs/Singlets/Lymphocytes/CD3-/NK cells/IFNg+	5.47	26
> > > > >	Specimen_001_B1_B01_013.fcs/Singlets/Lymphocytes/CD3-/NK cells/MIP1b+	48.8	232
	Specimen_001_B1_B01_013.fcs		6991
>	Specimen_001_B1_B01_013.fcs/Singlets		-
> >	Specimen_001_B1_B01_013.fcs/Singlets/Lymphocytes		-
> > >	Specimen_001_B1_B01_013.fcs/Singlets/Lymphocytes/CD3-		-
> > > >	Specimen_001_B1_B01_013.fcs/Singlets/Lymphocytes/CD3-/NK cells		-
> > > > >	Specimen_001_B1_B01_013.fcs/Singlets/Lymphocytes/CD3-/NK cells/CD107a+		-
> > > > >	Specimen_001_B1_B01_013.fcs/Singlets/Lymphocytes/CD3-/NK cells/IFNg+		-
> > > > >	Specimen_001_B1_B01_013.fcs/Singlets/Lymphocytes/CD3-/NK cells/MIP1b+		-
	Specimen_001_B2_B02_013.fcs		7815
>	Specimen_001_B2_B02_013.fcs/Singlets	94.9	7420
> >	Specimen_001_B2_B02_013.fcs/Singlets/Lymphocytes	27.7	2055
> > >	Specimen_001_B2_B02_013.fcs/Singlets/Lymphocytes/CD3-	98.9	2033
> > > >	Specimen_001_B2_B02_013.fcs/Singlets/Lymphocytes/CD3-/NK cells	86.5	1759
> > > > >	Specimen_001_B2_B02_013.fcs/Singlets/Lymphocytes/CD3-/NK cells/CD107a+	0.57	10
> > > > >	Specimen_001_B2_B02_013.fcs/Singlets/Lymphocytes/CD3-/NK cells/IFNg+	1.31	23
> > > > >	Specimen_001_B2_B02_013.fcs/Singlets/Lymphocytes/CD3-/NK cells/MIP1b+	21.6	380
	Specimen_001_B2_B02_014.fcs		6017
>	Specimen_001_B2_B02_014.fcs/Singlets	95	5716
> >	Specimen_001_B2_B02_014.fcs/Singlets/Lymphocytes	20.9	1192
> > >	Specimen_001_B2_B02_014.fcs/Singlets/Lymphocytes/CD3-	98.5	1174
> > > >	Specimen_001_B2_B02_014.fcs/Singlets/Lymphocytes/CD3-/NK cells	99.8	1172
> > > > >	Specimen_001_B2_B02_014.fcs/Singlets/Lymphocytes/CD3-/NK cells/CD107a+	5.29	62
> > > > >	Specimen_001_B2_B02_014.fcs/Singlets/Lymphocytes/CD3-/NK cells/IFNg+	2.99	35
> > > > >	Specimen_001_B2_B02_014.fcs/Singlets/Lymphocytes/CD3-/NK cells/MIP1b+	59.5	697
	Specimen_001_B2_B02_014.fcs		5803
>	Specimen_001_B2_B02_014.fcs/Singlets	96.9	5621
> >	Specimen_001_B2_B02_014.fcs/Singlets/Lymphocytes	13.9	781
> > >	Specimen_001_B2_B02_014.fcs/Singlets/Lymphocytes/CD3-	96.7	755
> > > >	Specimen_001_B2_B02_014.fcs/Singlets/Lymphocytes/CD3-/NK cells	99.7	753
> > > > >	Specimen_001_B2_B02_014.fcs/Singlets/Lymphocytes/CD3-/NK cells/CD107a+	0.8	6
> > > > >	Specimen_001_B2_B02_014.fcs/Singlets/Lymphocytes/CD3-/NK cells/IFNg+	3.19	24
> > > > >	Specimen_001_B2_B02_014.fcs/Singlets/Lymphocytes/CD3-/NK cells/MIP1b+	33.2	250
	Specimen_001_B2_B02_014.fcs		7791
>	Specimen_001_B2_B02_014.fcs/Singlets		-
> >	Specimen_001_B2_B02_014.fcs/Singlets/Lymphocytes		-
> > >	Specimen_001_B2_B02_014.fcs/Singlets/Lymphocytes/CD3-		-
> > > >	Specimen_001_B2_B02_014.fcs/Singlets/Lymphocytes/CD3-/NK cells		-
> > > > >	Specimen_001_B2_B02_014.fcs/Singlets/Lymphocytes/CD3-/NK cells/CD107a+		-
> > > > >	Specimen_001_B2_B02_014.fcs/Singlets/Lymphocytes/CD3-/NK cells/IFNg+		-
> > > > >	Specimen_001_B2_B02_014.fcs/Singlets/Lymphocytes/CD3-/NK cells/MIP1b+		-
	Specimen_001_B3_B03_014.fcs		7051
>	Specimen_001_B3_B03_014.fcs/Singlets	95.6	6744
> >	Specimen_001_B3_B03_014.fcs/Singlets/Lymphocytes	20.8	1404
> > >	Specimen_001_B3_B03_014.fcs/Singlets/Lymphocytes/CD3-	98.6	1384
> > > >	Specimen_001_B3_B03_014.fcs/Singlets/Lymphocytes/CD3-/NK cells	92.3	1278
> > > > >	Specimen_001_B3_B03_014.fcs/Singlets/Lymphocytes/CD3-/NK cells/CD107a+	0.31	4
> > > > >	Specimen_001_B3_B03_014.fcs/Singlets/Lymphocytes/CD3-/NK cells/IFNg+	2.43	31
> > > > >	Specimen_001_B3_B03_014.fcs/Singlets/Lymphocytes/CD3-/NK cells/MIP1b+	12.3	157
	Specimen_001_B3_B03_015.fcs		7486
>	Specimen_001_B3_B03_015.fcs/Singlets	92.2	6899
> >	Specimen_001_B3_B03_015.fcs/Singlets/Lymphocytes	32.4	2237
> > >	Specimen_001_B3_B03_015.fcs/Singlets/Lymphocytes/CD3-	98.8	2210
> > > >	Specimen_001_B3_B03_015.fcs/Singlets/Lymphocytes/CD3-/NK cells	99.3	2194
> > > > >	Specimen_001_B3_B03_015.fcs/Singlets/Lymphocytes/CD3-/NK cells/CD107a+	2.64	58
> > > > >	Specimen_001_B3_B03_015.fcs/Singlets/Lymphocytes/CD3-/NK cells/IFNg+	1.37	30
> > > > >	Specimen_001_B3_B03_015.fcs/Singlets/Lymphocytes/CD3-/NK cells/MIP1b+	44.7	981
	Specimen_001_B3_B03_015.fcs		5535
>	Specimen_001_B3_B03_015.fcs/Singlets	97.2	5382
> >	Specimen_001_B3_B03_015.fcs/Singlets/Lymphocytes	12.1	650
> > >	Specimen_001_B3_B03_015.fcs/Singlets/Lymphocytes/CD3-	97.7	635
> > > >	Specimen_001_B3_B03_015.fcs/Singlets/Lymphocytes/CD3-/NK cells	99.5	632
> > > > >	Specimen_001_B3_B03_015.fcs/Singlets/Lymphocytes/CD3-/NK cells/CD107a+	1.9	12
> > > > >	Specimen_001_B3_B03_015.fcs/Singlets/Lymphocytes/CD3-/NK cells/IFNg+	5.22	33
> > > > >	Specimen_001_B3_B03_015.fcs/Singlets/Lymphocytes/CD3-/NK cells/MIP1b+	33.7	213
	Specimen_001_B3_B03_015.fcs		7096
>	Specimen_001_B3_B03_015.fcs/Singlets		-
> >	Specimen_001_B3_B03_015.fcs/Singlets/Lymphocytes		-
> > >	Specimen_001_B3_B03_015.fcs/Singlets/Lymphocytes/CD3-		-
> > > >	Specimen_001_B3_B03_015.fcs/Singlets/Lymphocytes/CD3-/NK cells		-
> > > > >	Specimen_001_B3_B03_015.fcs/Singlets/Lymphocytes/CD3-/NK cells/CD107a+		-
> > > > >	Specimen_001_B3_B03_015.fcs/Singlets/Lymphocytes/CD3-/NK cells/IFNg+		-
> > > > >	Specimen_001_B3_B03_015.fcs/Singlets/Lymphocytes/CD3-/NK cells/MIP1b+		-
	Specimen_001_B4_B04_015.fcs		6623
>	Specimen_001_B4_B04_015.fcs/Singlets	95.3	6314
> >	Specimen_001_B4_B04_015.fcs/Singlets/Lymphocytes	17.9	1131
> > >	Specimen_001_B4_B04_015.fcs/Singlets/Lymphocytes/CD3-	98.1	1109
> > > >	Specimen_001_B4_B04_015.fcs/Singlets/Lymphocytes/CD3-/NK cells	91.3	1013
> > > > >	Specimen_001_B4_B04_015.fcs/Singlets/Lymphocytes/CD3-/NK cells/CD107a+	0.59	6
> > > > >	Specimen_001_B4_B04_015.fcs/Singlets/Lymphocytes/CD3-/NK cells/IFNg+	2.37	24
> > > > >	Specimen_001_B4_B04_015.fcs/Singlets/Lymphocytes/CD3-/NK cells/MIP1b+	18.1	183
	Specimen_001_B4_B04_016.fcs		7490
>	Specimen_001_B4_B04_016.fcs/Singlets	92.8	6951
> >	Specimen_001_B4_B04_016.fcs/Singlets/Lymphocytes	31.8	2213
> > >	Specimen_001_B4_B04_016.fcs/Singlets/Lymphocytes/CD3-	98.7	2185
> > > >	Specimen_001_B4_B04_016.fcs/Singlets/Lymphocytes/CD3-/NK cells	100	2184
> > > > >	Specimen_001_B4_B04_016.fcs/Singlets/Lymphocytes/CD3-/NK cells/CD107a+	4.08	89
> > > > >	Specimen_001_B4_B04_016.fcs/Singlets/Lymphocytes/CD3-/NK cells/IFNg+	1.19	26
> > > > >	Specimen_001_B4_B04_016.fcs/Singlets/Lymphocytes/CD3-/NK cells/MIP1b+	51.2	1119
	Specimen_001_B4_B04_016.fcs		5403
>	Specimen_001_B4_B04_016.fcs/Singlets		-
> >	Specimen_001_B4_B04_016.fcs/Singlets/Lymphocytes		-
> > >	Specimen_001_B4_B04_016.fcs/Singlets/Lymphocytes/CD3-		-
> > > >	Specimen_001_B4_B04_016.fcs/Singlets/Lymphocytes/CD3-/NK cells		-
> > > > >	Specimen_001_B4_B04_016.fcs/Singlets/Lymphocytes/CD3-/NK cells/CD107a+		-
> > > > >	Specimen_001_B4_B04_016.fcs/Singlets/Lymphocytes/CD3-/NK cells/IFNg+		-
> > > > >	Specimen_001_B4_B04_016.fcs/Singlets/Lymphocytes/CD3-/NK cells/MIP1b+		-
	Specimen_001_B4_B04_016.fcs		7750
>	Specimen_001_B4_B04_016.fcs/Singlets		-
> >	Specimen_001_B4_B04_016.fcs/Singlets/Lymphocytes		-
> > >	Specimen_001_B4_B04_016.fcs/Singlets/Lymphocytes/CD3-		-
> > > >	Specimen_001_B4_B04_016.fcs/Singlets/Lymphocytes/CD3-/NK cells		-
> > > > >	Specimen_001_B4_B04_016.fcs/Singlets/Lymphocytes/CD3-/NK cells/CD107a+		-
> > > > >	Specimen_001_B4_B04_016.fcs/Singlets/Lymphocytes/CD3-/NK cells/IFNg+		-
> > > > >	Specimen_001_B4_B04_016.fcs/Singlets/Lymphocytes/CD3-/NK cells/MIP1b+		-
	Specimen_001_B5_B05_016.fcs		6714
>	Specimen_001_B5_B05_016.fcs/Singlets	94.8	6366
> >	Specimen_001_B5_B05_016.fcs/Singlets/Lymphocytes	16.5	1049
> > >	Specimen_001_B5_B05_016.fcs/Singlets/Lymphocytes/CD3-	98	1028
> > > >	Specimen_001_B5_B05_016.fcs/Singlets/Lymphocytes/CD3-/NK cells	92.6	952
> > > > >	Specimen_001_B5_B05_016.fcs/Singlets/Lymphocytes/CD3-/NK cells/CD107a+	1.05	10
> > > > >	Specimen_001_B5_B05_016.fcs/Singlets/Lymphocytes/CD3-/NK cells/IFNg+	2.84	27
> > > > >	Specimen_001_B5_B05_016.fcs/Singlets/Lymphocytes/CD3-/NK cells/MIP1b+	17.4	166
	Specimen_001_B5_B05_017.fcs		7640
>	Specimen_001_B5_B05_017.fcs/Singlets	93.1	7114
> >	Specimen_001_B5_B05_017.fcs/Singlets/Lymphocytes	30.4	2165
> > >	Specimen_001_B5_B05_017.fcs/Singlets/Lymphocytes/CD3-	98.4	2131
> > > >	Specimen_001_B5_B05_017.fcs/Singlets/Lymphocytes/CD3-/NK cells	99.9	2128
> > > > >	Specimen_001_B5_B05_017.fcs/Singlets/Lymphocytes/CD3-/NK cells/CD107a+	1.69	36
> > > > >	Specimen_001_B5_B05_017.fcs/Singlets/Lymphocytes/CD3-/NK cells/IFNg+	1.69	36
> > > > >	Specimen_001_B5_B05_017.fcs/Singlets/Lymphocytes/CD3-/NK cells/MIP1b+	40.4	859
	Specimen_001_B5_B05_017.fcs		5379
>	Specimen_001_B5_B05_017.fcs/Singlets		-
> >	Specimen_001_B5_B05_017.fcs/Singlets/Lymphocytes		-
> > >	Specimen_001_B5_B05_017.fcs/Singlets/Lymphocytes/CD3-		-
> > > >	Specimen_001_B5_B05_017.fcs/Singlets/Lymphocytes/CD3-/NK cells		-
> > > > >	Specimen_001_B5_B05_017.fcs/Singlets/Lymphocytes/CD3-/NK cells/CD107a+		-
> > > > >	Specimen_001_B5_B05_017.fcs/Singlets/Lymphocytes/CD3-/NK cells/IFNg+		-
> > > > >	Specimen_001_B5_B05_017.fcs/Singlets/Lymphocytes/CD3-/NK cells/MIP1b+		-
	Specimen_001_B5_B05_017.fcs		7732
>	Specimen_001_B5_B05_017.fcs/Singlets		-
> >	Specimen_001_B5_B05_017.fcs/Singlets/Lymphocytes		-
> > >	Specimen_001_B5_B05_017.fcs/Singlets/Lymphocytes/CD3-		-
> > > >	Specimen_001_B5_B05_017.fcs/Singlets/Lymphocytes/CD3-/NK cells		-
> > > > >	Specimen_001_B5_B05_017.fcs/Singlets/Lymphocytes/CD3-/NK cells/CD107a+		-
> > > > >	Specimen_001_B5_B05_017.fcs/Singlets/Lymphocytes/CD3-/NK cells/IFNg+		-
> > > > >	Specimen_001_B5_B05_017.fcs/Singlets/Lymphocytes/CD3-/NK cells/MIP1b+		-
	Specimen_001_B6_B06_017.fcs		6762
>	Specimen_001_B6_B06_017.fcs/Singlets	94.4	6380
> >	Specimen_001_B6_B06_017.fcs/Singlets/Lymphocytes	21.6	1380
> > >	Specimen_001_B6_B06_017.fcs/Singlets/Lymphocytes/CD3-	99.1	1367
> > > >	Specimen_001_B6_B06_017.fcs/Singlets/Lymphocytes/CD3-/NK cells	93.4	1277
> > > > >	Specimen_001_B6_B06_017.fcs/Singlets/Lymphocytes/CD3-/NK cells/CD107a+	0.63	8
> > > > >	Specimen_001_B6_B06_017.fcs/Singlets/Lymphocytes/CD3-/NK cells/IFNg+	2.43	31
> > > > >	Specimen_001_B6_B06_017.fcs/Singlets/Lymphocytes/CD3-/NK cells/MIP1b+	17.8	227
	Specimen_001_B6_B06_018.fcs		7903
>	Specimen_001_B6_B06_018.fcs/Singlets	92.4	7302
> >	Specimen_001_B6_B06_018.fcs/Singlets/Lymphocytes	33.1	2416
> > >	Specimen_001_B6_B06_018.fcs/Singlets/Lymphocytes/CD3-	98.6	2381
> > > >	Specimen_001_B6_B06_018.fcs/Singlets/Lymphocytes/CD3-/NK cells	99.9	2378
> > > > >	Specimen_001_B6_B06_018.fcs/Singlets/Lymphocytes/CD3-/NK cells/CD107a+	2.19	52
> > > > >	Specimen_001_B6_B06_018.fcs/Singlets/Lymphocytes/CD3-/NK cells/IFNg+	1.18	28
> > > > >	Specimen_001_B6_B06_018.fcs/Singlets/Lymphocytes/CD3-/NK cells/MIP1b+	38.5	915
	Specimen_001_B6_B06_018.fcs		5722
>	Specimen_001_B6_B06_018.fcs/Singlets		-
> >	Specimen_001_B6_B06_018.fcs/Singlets/Lymphocytes		-
> > >	Specimen_001_B6_B06_018.fcs/Singlets/Lymphocytes/CD3-		-
> > > >	Specimen_001_B6_B06_018.fcs/Singlets/Lymphocytes/CD3-/NK cells		-
> > > > >	Specimen_001_B6_B06_018.fcs/Singlets/Lymphocytes/CD3-/NK cells/CD107a+		-
> > > > >	Specimen_001_B6_B06_018.fcs/Singlets/Lymphocytes/CD3-/NK cells/IFNg+		-
> > > > >	Specimen_001_B6_B06_018.fcs/Singlets/Lymphocytes/CD3-/NK cells/MIP1b+		-
	Specimen_001_B6_B06_018.fcs		8594
>	Specimen_001_B6_B06_018.fcs/Singlets		-
> >	Specimen_001_B6_B06_018.fcs/Singlets/Lymphocytes		-
> > >	Specimen_001_B6_B06_018.fcs/Singlets/Lymphocytes/CD3-		-
> > > >	Specimen_001_B6_B06_018.fcs/Singlets/Lymphocytes/CD3-/NK cells		-
> > > > >	Specimen_001_B6_B06_018.fcs/Singlets/Lymphocytes/CD3-/NK cells/CD107a+		-
> > > > >	Specimen_001_B6_B06_018.fcs/Singlets/Lymphocytes/CD3-/NK cells/IFNg+		-
> > > > >	Specimen_001_B6_B06_018.fcs/Singlets/Lymphocytes/CD3-/NK cells/MIP1b+		-
	Specimen_001_B7_B07_018.fcs		6753
>	Specimen_001_B7_B07_018.fcs/Singlets	95.3	6435
> >	Specimen_001_B7_B07_018.fcs/Singlets/Lymphocytes	17.6	1134
> > >	Specimen_001_B7_B07_018.fcs/Singlets/Lymphocytes/CD3-	98.3	1115
> > > >	Specimen_001_B7_B07_018.fcs/Singlets/Lymphocytes/CD3-/NK cells	94.4	1053
> > > > >	Specimen_001_B7_B07_018.fcs/Singlets/Lymphocytes/CD3-/NK cells/CD107a+	1.14	12
> > > > >	Specimen_001_B7_B07_018.fcs/Singlets/Lymphocytes/CD3-/NK cells/IFNg+	2.75	29
> > > > >	Specimen_001_B7_B07_018.fcs/Singlets/Lymphocytes/CD3-/NK cells/MIP1b+	17.3	182
	Specimen_001_B7_B07_019.fcs		7902
>	Specimen_001_B7_B07_019.fcs/Singlets	93.2	7367
> >	Specimen_001_B7_B07_019.fcs/Singlets/Lymphocytes	31.5	2322
> > >	Specimen_001_B7_B07_019.fcs/Singlets/Lymphocytes/CD3-	98.7	2291
> > > >	Specimen_001_B7_B07_019.fcs/Singlets/Lymphocytes/CD3-/NK cells	100	2290
> > > > >	Specimen_001_B7_B07_019.fcs/Singlets/Lymphocytes/CD3-/NK cells/CD107a+	2.79	64
> > > > >	Specimen_001_B7_B07_019.fcs/Singlets/Lymphocytes/CD3-/NK cells/IFNg+	1.14	26
> > > > >	Specimen_001_B7_B07_019.fcs/Singlets/Lymphocytes/CD3-/NK cells/MIP1b+	44.4	1016
	Specimen_001_B7_B07_019.fcs		5690
>	Specimen_001_B7_B07_019.fcs/Singlets		-
> >	Specimen_001_B7_B07_019.fcs/Singlets/Lymphocytes		-
> > >	Specimen_001_B7_B07_019.fcs/Singlets/Lymphocytes/CD3-		-
> > > >	Specimen_001_B7_B07_019.fcs/Singlets/Lymphocytes/CD3-/NK cells		-
> > > > >	Specimen_001_B7_B07_019.fcs/Singlets/Lymphocytes/CD3-/NK cells/CD107a+		-
> > > > >	Specimen_001_B7_B07_019.fcs/Singlets/Lymphocytes/CD3-/NK cells/IFNg+		-
> > > > >	Specimen_001_B7_B07_019.fcs/Singlets/Lymphocytes/CD3-/NK cells/MIP1b+		-
	Specimen_001_B7_B07_019.fcs		7262
>	Specimen_001_B7_B07_019.fcs/Singlets		-
> >	Specimen_001_B7_B07_019.fcs/Singlets/Lymphocytes		-
> > >	Specimen_001_B7_B07_019.fcs/Singlets/Lymphocytes/CD3-		-
> > > >	Specimen_001_B7_B07_019.fcs/Singlets/Lymphocytes/CD3-/NK cells		-
> > > > >	Specimen_001_B7_B07_019.fcs/Singlets/Lymphocytes/CD3-/NK cells/CD107a+		-
> > > > >	Specimen_001_B7_B07_019.fcs/Singlets/Lymphocytes/CD3-/NK cells/IFNg+		-
> > > > >	Specimen_001_B7_B07_019.fcs/Singlets/Lymphocytes/CD3-/NK cells/MIP1b+		-
	Specimen_001_B8_B08_019.fcs		7542
>	Specimen_001_B8_B08_019.fcs/Singlets	95.9	7231
> >	Specimen_001_B8_B08_019.fcs/Singlets/Lymphocytes	27.1	1961
> > >	Specimen_001_B8_B08_019.fcs/Singlets/Lymphocytes/CD3-	96.8	1899
> > > >	Specimen_001_B8_B08_019.fcs/Singlets/Lymphocytes/CD3-/NK cells	95.7	1818
> > > > >	Specimen_001_B8_B08_019.fcs/Singlets/Lymphocytes/CD3-/NK cells/CD107a+	18.5	337
> > > > >	Specimen_001_B8_B08_019.fcs/Singlets/Lymphocytes/CD3-/NK cells/IFNg+	4.24	77
> > > > >	Specimen_001_B8_B08_019.fcs/Singlets/Lymphocytes/CD3-/NK cells/MIP1b+	28.2	513
	Specimen_001_B8_B08_020.fcs		7735
>	Specimen_001_B8_B08_020.fcs/Singlets	92.8	7175
> >	Specimen_001_B8_B08_020.fcs/Singlets/Lymphocytes	32.9	2358
> > >	Specimen_001_B8_B08_020.fcs/Singlets/Lymphocytes/CD3-	98.9	2333
> > > >	Specimen_001_B8_B08_020.fcs/Singlets/Lymphocytes/CD3-/NK cells	100	2332
> > > > >	Specimen_001_B8_B08_020.fcs/Singlets/Lymphocytes/CD3-/NK cells/CD107a+	6.48	151
> > > > >	Specimen_001_B8_B08_020.fcs/Singlets/Lymphocytes/CD3-/NK cells/IFNg+	1.97	46
> > > > >	Specimen_001_B8_B08_020.fcs/Singlets/Lymphocytes/CD3-/NK cells/MIP1b+	51.2	1195
	Specimen_001_B8_B08_020.fcs		5339
>	Specimen_001_B8_B08_020.fcs/Singlets		-
> >	Specimen_001_B8_B08_020.fcs/Singlets/Lymphocytes		-
> > >	Specimen_001_B8_B08_020.fcs/Singlets/Lymphocytes/CD3-		-
> > > >	Specimen_001_B8_B08_020.fcs/Singlets/Lymphocytes/CD3-/NK cells		-
> > > > >	Specimen_001_B8_B08_020.fcs/Singlets/Lymphocytes/CD3-/NK cells/CD107a+		-
> > > > >	Specimen_001_B8_B08_020.fcs/Singlets/Lymphocytes/CD3-/NK cells/IFNg+		-
> > > > >	Specimen_001_B8_B08_020.fcs/Singlets/Lymphocytes/CD3-/NK cells/MIP1b+		-
	Specimen_001_B8_B08_020.fcs		6812
>	Specimen_001_B8_B08_020.fcs/Singlets		-
> >	Specimen_001_B8_B08_020.fcs/Singlets/Lymphocytes		-
> > >	Specimen_001_B8_B08_020.fcs/Singlets/Lymphocytes/CD3-		-
> > > >	Specimen_001_B8_B08_020.fcs/Singlets/Lymphocytes/CD3-/NK cells		-
> > > > >	Specimen_001_B8_B08_020.fcs/Singlets/Lymphocytes/CD3-/NK cells/CD107a+		-
> > > > >	Specimen_001_B8_B08_020.fcs/Singlets/Lymphocytes/CD3-/NK cells/IFNg+		-
> > > > >	Specimen_001_B8_B08_020.fcs/Singlets/Lymphocytes/CD3-/NK cells/MIP1b+		-
	Specimen_001_B9_B09_020.fcs		6542
>	Specimen_001_B9_B09_020.fcs/Singlets		-
> >	Specimen_001_B9_B09_020.fcs/Singlets/Lymphocytes		-
> > >	Specimen_001_B9_B09_020.fcs/Singlets/Lymphocytes/CD3-		-
> > > >	Specimen_001_B9_B09_020.fcs/Singlets/Lymphocytes/CD3-/NK cells		-
> > > > >	Specimen_001_B9_B09_020.fcs/Singlets/Lymphocytes/CD3-/NK cells/CD107a+		-
> > > > >	Specimen_001_B9_B09_020.fcs/Singlets/Lymphocytes/CD3-/NK cells/IFNg+		-
> > > > >	Specimen_001_B9_B09_020.fcs/Singlets/Lymphocytes/CD3-/NK cells/MIP1b+		-
	Specimen_001_B9_B09_021.fcs		7663
>	Specimen_001_B9_B09_021.fcs/Singlets	93.3	7150
> >	Specimen_001_B9_B09_021.fcs/Singlets/Lymphocytes	31.6	2258
> > >	Specimen_001_B9_B09_021.fcs/Singlets/Lymphocytes/CD3-	98.6	2226
> > > >	Specimen_001_B9_B09_021.fcs/Singlets/Lymphocytes/CD3-/NK cells	99.9	2223
> > > > >	Specimen_001_B9_B09_021.fcs/Singlets/Lymphocytes/CD3-/NK cells/CD107a+	2.83	63
> > > > >	Specimen_001_B9_B09_021.fcs/Singlets/Lymphocytes/CD3-/NK cells/IFNg+	1.03	23
> > > > >	Specimen_001_B9_B09_021.fcs/Singlets/Lymphocytes/CD3-/NK cells/MIP1b+	43.2	961
	Specimen_001_B9_B09_021.fcs		5468
>	Specimen_001_B9_B09_021.fcs/Singlets		-
> >	Specimen_001_B9_B09_021.fcs/Singlets/Lymphocytes		-
> > >	Specimen_001_B9_B09_021.fcs/Singlets/Lymphocytes/CD3-		-
> > > >	Specimen_001_B9_B09_021.fcs/Singlets/Lymphocytes/CD3-/NK cells		-
> > > > >	Specimen_001_B9_B09_021.fcs/Singlets/Lymphocytes/CD3-/NK cells/CD107a+		-
> > > > >	Specimen_001_B9_B09_021.fcs/Singlets/Lymphocytes/CD3-/NK cells/IFNg+		-
> > > > >	Specimen_001_B9_B09_021.fcs/Singlets/Lymphocytes/CD3-/NK cells/MIP1b+		-
	Specimen_001_B9_B09_021.fcs		8761
>	Specimen_001_B9_B09_021.fcs/Singlets		-
> >	Specimen_001_B9_B09_021.fcs/Singlets/Lymphocytes		-
> > >	Specimen_001_B9_B09_021.fcs/Singlets/Lymphocytes/CD3-		-
> > > >	Specimen_001_B9_B09_021.fcs/Singlets/Lymphocytes/CD3-/NK cells		-
> > > > >	Specimen_001_B9_B09_021.fcs/Singlets/Lymphocytes/CD3-/NK cells/CD107a+		-
> > > > >	Specimen_001_B9_B09_021.fcs/Singlets/Lymphocytes/CD3-/NK cells/IFNg+		-
> > > > >	Specimen_001_B9_B09_021.fcs/Singlets/Lymphocytes/CD3-/NK cells/MIP1b+		-
	Specimen_001_B10_B10_021.fcs		6919
>	Specimen_001_B10_B10_021.fcs/Singlets		-
> >	Specimen_001_B10_B10_021.fcs/Singlets/Lymphocytes		-
> > >	Specimen_001_B10_B10_021.fcs/Singlets/Lymphocytes/CD3-		-
> > > >	Specimen_001_B10_B10_021.fcs/Singlets/Lymphocytes/CD3-/NK cells		-
> > > > >	Specimen_001_B10_B10_021.fcs/Singlets/Lymphocytes/CD3-/NK cells/CD107a+		-
> > > > >	Specimen_001_B10_B10_021.fcs/Singlets/Lymphocytes/CD3-/NK cells/IFNg+		-
> > > > >	Specimen_001_B10_B10_021.fcs/Singlets/Lymphocytes/CD3-/NK cells/MIP1b+		-
	Specimen_001_B10_B10_022.fcs		6588
>	Specimen_001_B10_B10_022.fcs/Singlets	95.5	6293
> >	Specimen_001_B10_B10_022.fcs/Singlets/Lymphocytes	24.7	1557
> > >	Specimen_001_B10_B10_022.fcs/Singlets/Lymphocytes/CD3-	98.5	1533
> > > >	Specimen_001_B10_B10_022.fcs/Singlets/Lymphocytes/CD3-/NK cells	99.9	1532
> > > > >	Specimen_001_B10_B10_022.fcs/Singlets/Lymphocytes/CD3-/NK cells/CD107a+	19.5	299
> > > > >	Specimen_001_B10_B10_022.fcs/Singlets/Lymphocytes/CD3-/NK cells/IFNg+	6.66	102
> > > > >	Specimen_001_B10_B10_022.fcs/Singlets/Lymphocytes/CD3-/NK cells/MIP1b+	53.1	813
	Specimen_001_B10_B10_022.fcs		4964
>	Specimen_001_B10_B10_022.fcs/Singlets		-
> >	Specimen_001_B10_B10_022.fcs/Singlets/Lymphocytes		-
> > >	Specimen_001_B10_B10_022.fcs/Singlets/Lymphocytes/CD3-		-
> > > >	Specimen_001_B10_B10_022.fcs/Singlets/Lymphocytes/CD3-/NK cells		-
> > > > >	Specimen_001_B10_B10_022.fcs/Singlets/Lymphocytes/CD3-/NK cells/CD107a+		-
> > > > >	Specimen_001_B10_B10_022.fcs/Singlets/Lymphocytes/CD3-/NK cells/IFNg+		-
> > > > >	Specimen_001_B10_B10_022.fcs/Singlets/Lymphocytes/CD3-/NK cells/MIP1b+		-
	Specimen_001_B10_B10_022.fcs		7278
>	Specimen_001_B10_B10_022.fcs/Singlets		-
> >	Specimen_001_B10_B10_022.fcs/Singlets/Lymphocytes		-
> > >	Specimen_001_B10_B10_022.fcs/Singlets/Lymphocytes/CD3-		-
> > > >	Specimen_001_B10_B10_022.fcs/Singlets/Lymphocytes/CD3-/NK cells		-
> > > > >	Specimen_001_B10_B10_022.fcs/Singlets/Lymphocytes/CD3-/NK cells/CD107a+		-
> > > > >	Specimen_001_B10_B10_022.fcs/Singlets/Lymphocytes/CD3-/NK cells/IFNg+		-
> > > > >	Specimen_001_B10_B10_022.fcs/Singlets/Lymphocytes/CD3-/NK cells/MIP1b+		-
	Specimen_001_B11_B11_022.fcs		6928
>	Specimen_001_B11_B11_022.fcs/Singlets		-
> >	Specimen_001_B11_B11_022.fcs/Singlets/Lymphocytes		-
> > >	Specimen_001_B11_B11_022.fcs/Singlets/Lymphocytes/CD3-		-
> > > >	Specimen_001_B11_B11_022.fcs/Singlets/Lymphocytes/CD3-/NK cells		-
> > > > >	Specimen_001_B11_B11_022.fcs/Singlets/Lymphocytes/CD3-/NK cells/CD107a+		-
> > > > >	Specimen_001_B11_B11_022.fcs/Singlets/Lymphocytes/CD3-/NK cells/IFNg+		-
> > > > >	Specimen_001_B11_B11_022.fcs/Singlets/Lymphocytes/CD3-/NK cells/MIP1b+		-
	Specimen_001_B11_B11_023.fcs		6103
>	Specimen_001_B11_B11_023.fcs/Singlets	95.3	5816
> >	Specimen_001_B11_B11_023.fcs/Singlets/Lymphocytes	16.1	938
> > >	Specimen_001_B11_B11_023.fcs/Singlets/Lymphocytes/CD3-	97.8	917
> > > >	Specimen_001_B11_B11_023.fcs/Singlets/Lymphocytes/CD3-/NK cells	100	917
> > > > >	Specimen_001_B11_B11_023.fcs/Singlets/Lymphocytes/CD3-/NK cells/CD107a+	39.7	364
> > > > >	Specimen_001_B11_B11_023.fcs/Singlets/Lymphocytes/CD3-/NK cells/IFNg+	13.2	121
> > > > >	Specimen_001_B11_B11_023.fcs/Singlets/Lymphocytes/CD3-/NK cells/MIP1b+	72.5	665
	Specimen_001_B11_B11_023.fcs		5218
>	Specimen_001_B11_B11_023.fcs/Singlets		-
> >	Specimen_001_B11_B11_023.fcs/Singlets/Lymphocytes		-
> > >	Specimen_001_B11_B11_023.fcs/Singlets/Lymphocytes/CD3-		-
> > > >	Specimen_001_B11_B11_023.fcs/Singlets/Lymphocytes/CD3-/NK cells		-
> > > > >	Specimen_001_B11_B11_023.fcs/Singlets/Lymphocytes/CD3-/NK cells/CD107a+		-
> > > > >	Specimen_001_B11_B11_023.fcs/Singlets/Lymphocytes/CD3-/NK cells/IFNg+		-
> > > > >	Specimen_001_B11_B11_023.fcs/Singlets/Lymphocytes/CD3-/NK cells/MIP1b+		-
	Specimen_001_B11_B11_023.fcs		6634
>	Specimen_001_B11_B11_023.fcs/Singlets		-
> >	Specimen_001_B11_B11_023.fcs/Singlets/Lymphocytes		-
> > >	Specimen_001_B11_B11_023.fcs/Singlets/Lymphocytes/CD3-		-
> > > >	Specimen_001_B11_B11_023.fcs/Singlets/Lymphocytes/CD3-/NK cells		-
> > > > >	Specimen_001_B11_B11_023.fcs/Singlets/Lymphocytes/CD3-/NK cells/CD107a+		-
> > > > >	Specimen_001_B11_B11_023.fcs/Singlets/Lymphocytes/CD3-/NK cells/IFNg+		-
> > > > >	Specimen_001_B11_B11_023.fcs/Singlets/Lymphocytes/CD3-/NK cells/MIP1b+		-
	Specimen_001_B12_B12_023.fcs		5944
>	Specimen_001_B12_B12_023.fcs/Singlets		-
> >	Specimen_001_B12_B12_023.fcs/Singlets/Lymphocytes		-
> > >	Specimen_001_B12_B12_023.fcs/Singlets/Lymphocytes/CD3-		-
> > > >	Specimen_001_B12_B12_023.fcs/Singlets/Lymphocytes/CD3-/NK cells		-
> > > > >	Specimen_001_B12_B12_023.fcs/Singlets/Lymphocytes/CD3-/NK cells/CD107a+		-
> > > > >	Specimen_001_B12_B12_023.fcs/Singlets/Lymphocytes/CD3-/NK cells/IFNg+		-
> > > > >	Specimen_001_B12_B12_023.fcs/Singlets/Lymphocytes/CD3-/NK cells/MIP1b+		-
	Specimen_001_B12_B12_024.fcs		5584
>	Specimen_001_B12_B12_024.fcs/Singlets	95.7	5342
> >	Specimen_001_B12_B12_024.fcs/Singlets/Lymphocytes	13.2	707
> > >	Specimen_001_B12_B12_024.fcs/Singlets/Lymphocytes/CD3-	98.2	694
> > > >	Specimen_001_B12_B12_024.fcs/Singlets/Lymphocytes/CD3-/NK cells	100	694
> > > > >	Specimen_001_B12_B12_024.fcs/Singlets/Lymphocytes/CD3-/NK cells/CD107a+	32.7	227
> > > > >	Specimen_001_B12_B12_024.fcs/Singlets/Lymphocytes/CD3-/NK cells/IFNg+	12.2	85
> > > > >	Specimen_001_B12_B12_024.fcs/Singlets/Lymphocytes/CD3-/NK cells/MIP1b+	70.3	488
	Specimen_001_B12_B12_024.fcs		5070
>	Specimen_001_B12_B12_024.fcs/Singlets		-
> >	Specimen_001_B12_B12_024.fcs/Singlets/Lymphocytes		-
> > >	Specimen_001_B12_B12_024.fcs/Singlets/Lymphocytes/CD3-		-
> > > >	Specimen_001_B12_B12_024.fcs/Singlets/Lymphocytes/CD3-/NK cells		-
> > > > >	Specimen_001_B12_B12_024.fcs/Singlets/Lymphocytes/CD3-/NK cells/CD107a+		-
> > > > >	Specimen_001_B12_B12_024.fcs/Singlets/Lymphocytes/CD3-/NK cells/IFNg+		-
> > > > >	Specimen_001_B12_B12_024.fcs/Singlets/Lymphocytes/CD3-/NK cells/MIP1b+		-
	Specimen_001_B12_B12_024.fcs		6558
>	Specimen_001_B12_B12_024.fcs/Singlets		-
> >	Specimen_001_B12_B12_024.fcs/Singlets/Lymphocytes		-
> > >	Specimen_001_B12_B12_024.fcs/Singlets/Lymphocytes/CD3-		-
> > > >	Specimen_001_B12_B12_024.fcs/Singlets/Lymphocytes/CD3-/NK cells		-
> > > > >	Specimen_001_B12_B12_024.fcs/Singlets/Lymphocytes/CD3-/NK cells/CD107a+		-
> > > > >	Specimen_001_B12_B12_024.fcs/Singlets/Lymphocytes/CD3-/NK cells/IFNg+		-
> > > > >	Specimen_001_B12_B12_024.fcs/Singlets/Lymphocytes/CD3-/NK cells/MIP1b+		-
	Specimen_001_C1_C01_024.fcs		7023
>	Specimen_001_C1_C01_024.fcs/Singlets		-
> >	Specimen_001_C1_C01_024.fcs/Singlets/Lymphocytes		-
> > >	Specimen_001_C1_C01_024.fcs/Singlets/Lymphocytes/CD3-		-
> > > >	Specimen_001_C1_C01_024.fcs/Singlets/Lymphocytes/CD3-/NK cells		-
> > > > >	Specimen_001_C1_C01_024.fcs/Singlets/Lymphocytes/CD3-/NK cells/CD107a+		-
> > > > >	Specimen_001_C1_C01_024.fcs/Singlets/Lymphocytes/CD3-/NK cells/IFNg+		-
> > > > >	Specimen_001_C1_C01_024.fcs/Singlets/Lymphocytes/CD3-/NK cells/MIP1b+		-
	Specimen_001_C1_C01_025.fcs		8329
>	Specimen_001_C1_C01_025.fcs/Singlets	91.2	7600
> >	Specimen_001_C1_C01_025.fcs/Singlets/Lymphocytes	34.5	2622
> > >	Specimen_001_C1_C01_025.fcs/Singlets/Lymphocytes/CD3-	98.7	2589
> > > >	Specimen_001_C1_C01_025.fcs/Singlets/Lymphocytes/CD3-/NK cells	99.9	2587
> > > > >	Specimen_001_C1_C01_025.fcs/Singlets/Lymphocytes/CD3-/NK cells/CD107a+	1.43	37
> > > > >	Specimen_001_C1_C01_025.fcs/Singlets/Lymphocytes/CD3-/NK cells/IFNg+	1.16	30
> > > > >	Specimen_001_C1_C01_025.fcs/Singlets/Lymphocytes/CD3-/NK cells/MIP1b+	39.5	1021
	Specimen_001_C1_C01_025.fcs		9181
>	Specimen_001_C1_C01_025.fcs/Singlets		-
> >	Specimen_001_C1_C01_025.fcs/Singlets/Lymphocytes		-
> > >	Specimen_001_C1_C01_025.fcs/Singlets/Lymphocytes/CD3-		-
> > > >	Specimen_001_C1_C01_025.fcs/Singlets/Lymphocytes/CD3-/NK cells		-
> > > > >	Specimen_001_C1_C01_025.fcs/Singlets/Lymphocytes/CD3-/NK cells/CD107a+		-
> > > > >	Specimen_001_C1_C01_025.fcs/Singlets/Lymphocytes/CD3-/NK cells/IFNg+		-
> > > > >	Specimen_001_C1_C01_025.fcs/Singlets/Lymphocytes/CD3-/NK cells/MIP1b+		-
	Specimen_001_C1_C01_025.fcs		7186
>	Specimen_001_C1_C01_025.fcs/Singlets		-
> >	Specimen_001_C1_C01_025.fcs/Singlets/Lymphocytes		-
> > >	Specimen_001_C1_C01_025.fcs/Singlets/Lymphocytes/CD3-		-
> > > >	Specimen_001_C1_C01_025.fcs/Singlets/Lymphocytes/CD3-/NK cells		-
> > > > >	Specimen_001_C1_C01_025.fcs/Singlets/Lymphocytes/CD3-/NK cells/CD107a+		-
> > > > >	Specimen_001_C1_C01_025.fcs/Singlets/Lymphocytes/CD3-/NK cells/IFNg+		-
> > > > >	Specimen_001_C1_C01_025.fcs/Singlets/Lymphocytes/CD3-/NK cells/MIP1b+		-
	Specimen_001_C2_C02_025.fcs		6896
>	Specimen_001_C2_C02_025.fcs/Singlets		-
> >	Specimen_001_C2_C02_025.fcs/Singlets/Lymphocytes		-
> > >	Specimen_001_C2_C02_025.fcs/Singlets/Lymphocytes/CD3-		-
> > > >	Specimen_001_C2_C02_025.fcs/Singlets/Lymphocytes/CD3-/NK cells		-
> > > > >	Specimen_001_C2_C02_025.fcs/Singlets/Lymphocytes/CD3-/NK cells/CD107a+		-
> > > > >	Specimen_001_C2_C02_025.fcs/Singlets/Lymphocytes/CD3-/NK cells/IFNg+		-
> > > > >	Specimen_001_C2_C02_025.fcs/Singlets/Lymphocytes/CD3-/NK cells/MIP1b+		-
	Specimen_001_C2_C02_026.fcs		8522
>	Specimen_001_C2_C02_026.fcs/Singlets	91.7	7811
> >	Specimen_001_C2_C02_026.fcs/Singlets/Lymphocytes	35.8	2793
> > >	Specimen_001_C2_C02_026.fcs/Singlets/Lymphocytes/CD3-	99.4	2775
> > > >	Specimen_001_C2_C02_026.fcs/Singlets/Lymphocytes/CD3-/NK cells	100	2774
> > > > >	Specimen_001_C2_C02_026.fcs/Singlets/Lymphocytes/CD3-/NK cells/CD107a+	15.8	438
> > > > >	Specimen_001_C2_C02_026.fcs/Singlets/Lymphocytes/CD3-/NK cells/IFNg+	2.96	82
> > > > >	Specimen_001_C2_C02_026.fcs/Singlets/Lymphocytes/CD3-/NK cells/MIP1b+	58.5	1623
	Specimen_001_C2_C02_026.fcs		8843
>	Specimen_001_C2_C02_026.fcs/Singlets	92.5	8183
> >	Specimen_001_C2_C02_026.fcs/Singlets/Lymphocytes	38.8	3173
> > >	Specimen_001_C2_C02_026.fcs/Singlets/Lymphocytes/CD3-	99.2	3147
> > > >	Specimen_001_C2_C02_026.fcs/Singlets/Lymphocytes/CD3-/NK cells	99.7	3137
> > > > >	Specimen_001_C2_C02_026.fcs/Singlets/Lymphocytes/CD3-/NK cells/CD107a+	14.9	466
> > > > >	Specimen_001_C2_C02_026.fcs/Singlets/Lymphocytes/CD3-/NK cells/IFNg+	4.37	137
> > > > >	Specimen_001_C2_C02_026.fcs/Singlets/Lymphocytes/CD3-/NK cells/MIP1b+	38.3	1202
	Specimen_001_C2_C02_026.fcs		7401
>	Specimen_001_C2_C02_026.fcs/Singlets		-
> >	Specimen_001_C2_C02_026.fcs/Singlets/Lymphocytes		-
> > >	Specimen_001_C2_C02_026.fcs/Singlets/Lymphocytes/CD3-		-
> > > >	Specimen_001_C2_C02_026.fcs/Singlets/Lymphocytes/CD3-/NK cells		-
> > > > >	Specimen_001_C2_C02_026.fcs/Singlets/Lymphocytes/CD3-/NK cells/CD107a+		-
> > > > >	Specimen_001_C2_C02_026.fcs/Singlets/Lymphocytes/CD3-/NK cells/IFNg+		-
> > > > >	Specimen_001_C2_C02_026.fcs/Singlets/Lymphocytes/CD3-/NK cells/MIP1b+		-
	Specimen_001_C3_C03_026.fcs		6907
>	Specimen_001_C3_C03_026.fcs/Singlets		-
> >	Specimen_001_C3_C03_026.fcs/Singlets/Lymphocytes		-
> > >	Specimen_001_C3_C03_026.fcs/Singlets/Lymphocytes/CD3-		-
> > > >	Specimen_001_C3_C03_026.fcs/Singlets/Lymphocytes/CD3-/NK cells		-
> > > > >	Specimen_001_C3_C03_026.fcs/Singlets/Lymphocytes/CD3-/NK cells/CD107a+		-
> > > > >	Specimen_001_C3_C03_026.fcs/Singlets/Lymphocytes/CD3-/NK cells/IFNg+		-
> > > > >	Specimen_001_C3_C03_026.fcs/Singlets/Lymphocytes/CD3-/NK cells/MIP1b+		-
	Specimen_001_C3_C03_027.fcs		7762
>	Specimen_001_C3_C03_027.fcs/Singlets	91.3	7089
> >	Specimen_001_C3_C03_027.fcs/Singlets/Lymphocytes	34.5	2448
> > >	Specimen_001_C3_C03_027.fcs/Singlets/Lymphocytes/CD3-	99.1	2425
> > > >	Specimen_001_C3_C03_027.fcs/Singlets/Lymphocytes/CD3-/NK cells	99.8	2419
> > > > >	Specimen_001_C3_C03_027.fcs/Singlets/Lymphocytes/CD3-/NK cells/CD107a+	6.53	158
> > > > >	Specimen_001_C3_C03_027.fcs/Singlets/Lymphocytes/CD3-/NK cells/IFNg+	1.82	44
> > > > >	Specimen_001_C3_C03_027.fcs/Singlets/Lymphocytes/CD3-/NK cells/MIP1b+	53	1283
	Specimen_001_C3_C03_027.fcs		8539
>	Specimen_001_C3_C03_027.fcs/Singlets	93.1	7953
> >	Specimen_001_C3_C03_027.fcs/Singlets/Lymphocytes	36.5	2906
> > >	Specimen_001_C3_C03_027.fcs/Singlets/Lymphocytes/CD3-	98.6	2865
> > > >	Specimen_001_C3_C03_027.fcs/Singlets/Lymphocytes/CD3-/NK cells	99.7	2855
> > > > >	Specimen_001_C3_C03_027.fcs/Singlets/Lymphocytes/CD3-/NK cells/CD107a+	19.1	544
> > > > >	Specimen_001_C3_C03_027.fcs/Singlets/Lymphocytes/CD3-/NK cells/IFNg+	5.22	149
> > > > >	Specimen_001_C3_C03_027.fcs/Singlets/Lymphocytes/CD3-/NK cells/MIP1b+	45.3	1292
	Specimen_001_C3_C03_027.fcs		6594
>	Specimen_001_C3_C03_027.fcs/Singlets	91.6	6041
> >	Specimen_001_C3_C03_027.fcs/Singlets/Lymphocytes	32	1935
> > >	Specimen_001_C3_C03_027.fcs/Singlets/Lymphocytes/CD3-	98.4	1905
> > > >	Specimen_001_C3_C03_027.fcs/Singlets/Lymphocytes/CD3-/NK cells	97	1847
> > > > >	Specimen_001_C3_C03_027.fcs/Singlets/Lymphocytes/CD3-/NK cells/CD107a+	1.46	27
> > > > >	Specimen_001_C3_C03_027.fcs/Singlets/Lymphocytes/CD3-/NK cells/IFNg+	1.35	25
> > > > >	Specimen_001_C3_C03_027.fcs/Singlets/Lymphocytes/CD3-/NK cells/MIP1b+	41.3	762
	Specimen_001_C4_C04_027.fcs		7071
>	Specimen_001_C4_C04_027.fcs/Singlets		-
> >	Specimen_001_C4_C04_027.fcs/Singlets/Lymphocytes		-
> > >	Specimen_001_C4_C04_027.fcs/Singlets/Lymphocytes/CD3-		-
> > > >	Specimen_001_C4_C04_027.fcs/Singlets/Lymphocytes/CD3-/NK cells		-
> > > > >	Specimen_001_C4_C04_027.fcs/Singlets/Lymphocytes/CD3-/NK cells/CD107a+		-
> > > > >	Specimen_001_C4_C04_027.fcs/Singlets/Lymphocytes/CD3-/NK cells/IFNg+		-
> > > > >	Specimen_001_C4_C04_027.fcs/Singlets/Lymphocytes/CD3-/NK cells/MIP1b+		-
	Specimen_001_C4_C04_028.fcs		7861
>	Specimen_001_C4_C04_028.fcs/Singlets	91.9	7222
> >	Specimen_001_C4_C04_028.fcs/Singlets/Lymphocytes	32.3	2330
> > >	Specimen_001_C4_C04_028.fcs/Singlets/Lymphocytes/CD3-	98.8	2303
> > > >	Specimen_001_C4_C04_028.fcs/Singlets/Lymphocytes/CD3-/NK cells	99.9	2301
> > > > >	Specimen_001_C4_C04_028.fcs/Singlets/Lymphocytes/CD3-/NK cells/CD107a+	4	92
> > > > >	Specimen_001_C4_C04_028.fcs/Singlets/Lymphocytes/CD3-/NK cells/IFNg+	1.43	33
> > > > >	Specimen_001_C4_C04_028.fcs/Singlets/Lymphocytes/CD3-/NK cells/MIP1b+	47.4	1091
	Specimen_001_C4_C04_028.fcs		9733
>	Specimen_001_C4_C04_028.fcs/Singlets	97.6	9503
> >	Specimen_001_C4_C04_028.fcs/Singlets/Lymphocytes	36.4	3463
> > >	Specimen_001_C4_C04_028.fcs/Singlets/Lymphocytes/CD3-	99.7	3454
> > > >	Specimen_001_C4_C04_028.fcs/Singlets/Lymphocytes/CD3-/NK cells	100	3454
> > > > >	Specimen_001_C4_C04_028.fcs/Singlets/Lymphocytes/CD3-/NK cells/CD107a+	0.61	21
> > > > >	Specimen_001_C4_C04_028.fcs/Singlets/Lymphocytes/CD3-/NK cells/IFNg+	0.93	32
> > > > >	Specimen_001_C4_C04_028.fcs/Singlets/Lymphocytes/CD3-/NK cells/MIP1b+	4.43	153
	Specimen_001_C4_C04_028.fcs		7123
>	Specimen_001_C4_C04_028.fcs/Singlets	89.4	6369
> >	Specimen_001_C4_C04_028.fcs/Singlets/Lymphocytes	33.6	2140
> > >	Specimen_001_C4_C04_028.fcs/Singlets/Lymphocytes/CD3-	98.6	2110
> > > >	Specimen_001_C4_C04_028.fcs/Singlets/Lymphocytes/CD3-/NK cells	95.6	2017
> > > > >	Specimen_001_C4_C04_028.fcs/Singlets/Lymphocytes/CD3-/NK cells/CD107a+	0.99	20
> > > > >	Specimen_001_C4_C04_028.fcs/Singlets/Lymphocytes/CD3-/NK cells/IFNg+	1.34	27
> > > > >	Specimen_001_C4_C04_028.fcs/Singlets/Lymphocytes/CD3-/NK cells/MIP1b+	26.3	531
	Specimen_001_C5_C05_028.fcs		6676
>	Specimen_001_C5_C05_028.fcs/Singlets		-
> >	Specimen_001_C5_C05_028.fcs/Singlets/Lymphocytes		-
> > >	Specimen_001_C5_C05_028.fcs/Singlets/Lymphocytes/CD3-		-
> > > >	Specimen_001_C5_C05_028.fcs/Singlets/Lymphocytes/CD3-/NK cells		-
> > > > >	Specimen_001_C5_C05_028.fcs/Singlets/Lymphocytes/CD3-/NK cells/CD107a+		-
> > > > >	Specimen_001_C5_C05_028.fcs/Singlets/Lymphocytes/CD3-/NK cells/IFNg+		-
> > > > >	Specimen_001_C5_C05_028.fcs/Singlets/Lymphocytes/CD3-/NK cells/MIP1b+		-
	Specimen_001_C5_C05_029.fcs		7731
>	Specimen_001_C5_C05_029.fcs/Singlets	92.5	7152
> >	Specimen_001_C5_C05_029.fcs/Singlets/Lymphocytes	28.2	2017
> > >	Specimen_001_C5_C05_029.fcs/Singlets/Lymphocytes/CD3-	99	1996
> > > >	Specimen_001_C5_C05_029.fcs/Singlets/Lymphocytes/CD3-/NK cells	99.7	1990
> > > > >	Specimen_001_C5_C05_029.fcs/Singlets/Lymphocytes/CD3-/NK cells/CD107a+	1.96	39
> > > > >	Specimen_001_C5_C05_029.fcs/Singlets/Lymphocytes/CD3-/NK cells/IFNg+	1.41	28
> > > > >	Specimen_001_C5_C05_029.fcs/Singlets/Lymphocytes/CD3-/NK cells/MIP1b+	40.2	799
	Specimen_001_C5_C05_029.fcs		7467
>	Specimen_001_C5_C05_029.fcs/Singlets	94.1	7028
> >	Specimen_001_C5_C05_029.fcs/Singlets/Lymphocytes	27.9	1960
> > >	Specimen_001_C5_C05_029.fcs/Singlets/Lymphocytes/CD3-	98.6	1933
> > > >	Specimen_001_C5_C05_029.fcs/Singlets/Lymphocytes/CD3-/NK cells	99.5	1923
> > > > >	Specimen_001_C5_C05_029.fcs/Singlets/Lymphocytes/CD3-/NK cells/CD107a+	5.72	110
> > > > >	Specimen_001_C5_C05_029.fcs/Singlets/Lymphocytes/CD3-/NK cells/IFNg+	1.98	38
> > > > >	Specimen_001_C5_C05_029.fcs/Singlets/Lymphocytes/CD3-/NK cells/MIP1b+	32.9	633
	Specimen_001_C5_C05_029.fcs		6459
>	Specimen_001_C5_C05_029.fcs/Singlets	92.5	5977
> >	Specimen_001_C5_C05_029.fcs/Singlets/Lymphocytes	29.8	1782
> > >	Specimen_001_C5_C05_029.fcs/Singlets/Lymphocytes/CD3-	99	1764
> > > >	Specimen_001_C5_C05_029.fcs/Singlets/Lymphocytes/CD3-/NK cells	96.1	1695
> > > > >	Specimen_001_C5_C05_029.fcs/Singlets/Lymphocytes/CD3-/NK cells/CD107a+	1.36	23
> > > > >	Specimen_001_C5_C05_029.fcs/Singlets/Lymphocytes/CD3-/NK cells/IFNg+	1.71	29
> > > > >	Specimen_001_C5_C05_029.fcs/Singlets/Lymphocytes/CD3-/NK cells/MIP1b+	32.9	558
	Specimen_001_C6_C06_029.fcs		7189
>	Specimen_001_C6_C06_029.fcs/Singlets		-
> >	Specimen_001_C6_C06_029.fcs/Singlets/Lymphocytes		-
> > >	Specimen_001_C6_C06_029.fcs/Singlets/Lymphocytes/CD3-		-
> > > >	Specimen_001_C6_C06_029.fcs/Singlets/Lymphocytes/CD3-/NK cells		-
> > > > >	Specimen_001_C6_C06_029.fcs/Singlets/Lymphocytes/CD3-/NK cells/CD107a+		-
> > > > >	Specimen_001_C6_C06_029.fcs/Singlets/Lymphocytes/CD3-/NK cells/IFNg+		-
> > > > >	Specimen_001_C6_C06_029.fcs/Singlets/Lymphocytes/CD3-/NK cells/MIP1b+		-
	Specimen_001_C6_C06_030.fcs		7344
>	Specimen_001_C6_C06_030.fcs/Singlets	93.9	6895
> >	Specimen_001_C6_C06_030.fcs/Singlets/Lymphocytes	28.3	1954
> > >	Specimen_001_C6_C06_030.fcs/Singlets/Lymphocytes/CD3-	99.2	1939
> > > >	Specimen_001_C6_C06_030.fcs/Singlets/Lymphocytes/CD3-/NK cells	99.8	1936
> > > > >	Specimen_001_C6_C06_030.fcs/Singlets/Lymphocytes/CD3-/NK cells/CD107a+	13.3	258
> > > > >	Specimen_001_C6_C06_030.fcs/Singlets/Lymphocytes/CD3-/NK cells/IFNg+	3.1	60
> > > > >	Specimen_001_C6_C06_030.fcs/Singlets/Lymphocytes/CD3-/NK cells/MIP1b+	43.9	849
	Specimen_001_C6_C06_030.fcs		6903
>	Specimen_001_C6_C06_030.fcs/Singlets	93.7	6467
> >	Specimen_001_C6_C06_030.fcs/Singlets/Lymphocytes	25.5	1651
> > >	Specimen_001_C6_C06_030.fcs/Singlets/Lymphocytes/CD3-	98.7	1630
> > > >	Specimen_001_C6_C06_030.fcs/Singlets/Lymphocytes/CD3-/NK cells	99.6	1624
> > > > >	Specimen_001_C6_C06_030.fcs/Singlets/Lymphocytes/CD3-/NK cells/CD107a+	2.83	46
> > > > >	Specimen_001_C6_C06_030.fcs/Singlets/Lymphocytes/CD3-/NK cells/IFNg+	1.72	28
> > > > >	Specimen_001_C6_C06_030.fcs/Singlets/Lymphocytes/CD3-/NK cells/MIP1b+	37.5	609
	Specimen_001_C6_C06_030.fcs		7016
>	Specimen_001_C6_C06_030.fcs/Singlets	91.9	6451
> >	Specimen_001_C6_C06_030.fcs/Singlets/Lymphocytes	29.7	1915
> > >	Specimen_001_C6_C06_030.fcs/Singlets/Lymphocytes/CD3-	99.3	1902
> > > >	Specimen_001_C6_C06_030.fcs/Singlets/Lymphocytes/CD3-/NK cells	96.3	1832
> > > > >	Specimen_001_C6_C06_030.fcs/Singlets/Lymphocytes/CD3-/NK cells/CD107a+	1.09	20
> > > > >	Specimen_001_C6_C06_030.fcs/Singlets/Lymphocytes/CD3-/NK cells/IFNg+	1.36	25
> > > > >	Specimen_001_C6_C06_030.fcs/Singlets/Lymphocytes/CD3-/NK cells/MIP1b+	34.9	640
	Specimen_001_C7_C07_030.fcs		6688
>	Specimen_001_C7_C07_030.fcs/Singlets		-
> >	Specimen_001_C7_C07_030.fcs/Singlets/Lymphocytes		-
> > >	Specimen_001_C7_C07_030.fcs/Singlets/Lymphocytes/CD3-		-
> > > >	Specimen_001_C7_C07_030.fcs/Singlets/Lymphocytes/CD3-/NK cells		-
> > > > >	Specimen_001_C7_C07_030.fcs/Singlets/Lymphocytes/CD3-/NK cells/CD107a+		-
> > > > >	Specimen_001_C7_C07_030.fcs/Singlets/Lymphocytes/CD3-/NK cells/IFNg+		-
> > > > >	Specimen_001_C7_C07_030.fcs/Singlets/Lymphocytes/CD3-/NK cells/MIP1b+		-
	Specimen_001_C7_C07_031.fcs		7215
>	Specimen_001_C7_C07_031.fcs/Singlets	93.8	6769
> >	Specimen_001_C7_C07_031.fcs/Singlets/Lymphocytes	26.2	1775
> > >	Specimen_001_C7_C07_031.fcs/Singlets/Lymphocytes/CD3-	98.8	1753
> > > >	Specimen_001_C7_C07_031.fcs/Singlets/Lymphocytes/CD3-/NK cells	99.8	1749
> > > > >	Specimen_001_C7_C07_031.fcs/Singlets/Lymphocytes/CD3-/NK cells/CD107a+	21.7	380
> > > > >	Specimen_001_C7_C07_031.fcs/Singlets/Lymphocytes/CD3-/NK cells/IFNg+	5.72	100
> > > > >	Specimen_001_C7_C07_031.fcs/Singlets/Lymphocytes/CD3-/NK cells/MIP1b+	65.9	1153
	Specimen_001_C7_C07_031.fcs		7276
>	Specimen_001_C7_C07_031.fcs/Singlets	95	6915
> >	Specimen_001_C7_C07_031.fcs/Singlets/Lymphocytes	25.2	1746
> > >	Specimen_001_C7_C07_031.fcs/Singlets/Lymphocytes/CD3-	98.5	1720
> > > >	Specimen_001_C7_C07_031.fcs/Singlets/Lymphocytes/CD3-/NK cells	98.1	1688
> > > > >	Specimen_001_C7_C07_031.fcs/Singlets/Lymphocytes/CD3-/NK cells/CD107a+	11.3	190
> > > > >	Specimen_001_C7_C07_031.fcs/Singlets/Lymphocytes/CD3-/NK cells/IFNg+	2.9	49
> > > > >	Specimen_001_C7_C07_031.fcs/Singlets/Lymphocytes/CD3-/NK cells/MIP1b+	44.5	751
	Specimen_001_C7_C07_031.fcs		7747
>	Specimen_001_C7_C07_031.fcs/Singlets	90.9	7044
> >	Specimen_001_C7_C07_031.fcs/Singlets/Lymphocytes	32.5	2288
> > >	Specimen_001_C7_C07_031.fcs/Singlets/Lymphocytes/CD3-	98.4	2252
> > > >	Specimen_001_C7_C07_031.fcs/Singlets/Lymphocytes/CD3-/NK cells	94	2117
> > > > >	Specimen_001_C7_C07_031.fcs/Singlets/Lymphocytes/CD3-/NK cells/CD107a+	0.57	12
> > > > >	Specimen_001_C7_C07_031.fcs/Singlets/Lymphocytes/CD3-/NK cells/IFNg+	1.04	22
> > > > >	Specimen_001_C7_C07_031.fcs/Singlets/Lymphocytes/CD3-/NK cells/MIP1b+	30	635
	Specimen_001_C8_C08_031.fcs		7235
>	Specimen_001_C8_C08_031.fcs/Singlets		-
> >	Specimen_001_C8_C08_031.fcs/Singlets/Lymphocytes		-
> > >	Specimen_001_C8_C08_031.fcs/Singlets/Lymphocytes/CD3-		-
> > > >	Specimen_001_C8_C08_031.fcs/Singlets/Lymphocytes/CD3-/NK cells		-
> > > > >	Specimen_001_C8_C08_031.fcs/Singlets/Lymphocytes/CD3-/NK cells/CD107a+		-
> > > > >	Specimen_001_C8_C08_031.fcs/Singlets/Lymphocytes/CD3-/NK cells/IFNg+		-
> > > > >	Specimen_001_C8_C08_031.fcs/Singlets/Lymphocytes/CD3-/NK cells/MIP1b+		-
	Specimen_001_C8_C08_032.fcs		6228
>	Specimen_001_C8_C08_032.fcs/Singlets	95.2	5931
> >	Specimen_001_C8_C08_032.fcs/Singlets/Lymphocytes	20.8	1232
> > >	Specimen_001_C8_C08_032.fcs/Singlets/Lymphocytes/CD3-	98.4	1212
> > > >	Specimen_001_C8_C08_032.fcs/Singlets/Lymphocytes/CD3-/NK cells	99.9	1211
> > > > >	Specimen_001_C8_C08_032.fcs/Singlets/Lymphocytes/CD3-/NK cells/CD107a+	24.6	298
> > > > >	Specimen_001_C8_C08_032.fcs/Singlets/Lymphocytes/CD3-/NK cells/IFNg+	6.69	81
> > > > >	Specimen_001_C8_C08_032.fcs/Singlets/Lymphocytes/CD3-/NK cells/MIP1b+	61.7	747
	Specimen_001_C8_C08_032.fcs		6831
>	Specimen_001_C8_C08_032.fcs/Singlets	93.9	6412
> >	Specimen_001_C8_C08_032.fcs/Singlets/Lymphocytes	26.6	1708
> > >	Specimen_001_C8_C08_032.fcs/Singlets/Lymphocytes/CD3-	99.1	1693
> > > >	Specimen_001_C8_C08_032.fcs/Singlets/Lymphocytes/CD3-/NK cells	98.4	1666
> > > > >	Specimen_001_C8_C08_032.fcs/Singlets/Lymphocytes/CD3-/NK cells/CD107a+	1.5	25
> > > > >	Specimen_001_C8_C08_032.fcs/Singlets/Lymphocytes/CD3-/NK cells/IFNg+	1.56	26
> > > > >	Specimen_001_C8_C08_032.fcs/Singlets/Lymphocytes/CD3-/NK cells/MIP1b+	42.1	702
	Specimen_001_C8_C08_032.fcs		7712
>	Specimen_001_C8_C08_032.fcs/Singlets	89.9	6935
> >	Specimen_001_C8_C08_032.fcs/Singlets/Lymphocytes	33	2290
> > >	Specimen_001_C8_C08_032.fcs/Singlets/Lymphocytes/CD3-	98.7	2260
> > > >	Specimen_001_C8_C08_032.fcs/Singlets/Lymphocytes/CD3-/NK cells	94.5	2136
> > > > >	Specimen_001_C8_C08_032.fcs/Singlets/Lymphocytes/CD3-/NK cells/CD107a+	0.98	21
> > > > >	Specimen_001_C8_C08_032.fcs/Singlets/Lymphocytes/CD3-/NK cells/IFNg+	1.64	35
> > > > >	Specimen_001_C8_C08_032.fcs/Singlets/Lymphocytes/CD3-/NK cells/MIP1b+	32.7	698
	Specimen_001_C9_C09_032.fcs		7784
>	Specimen_001_C9_C09_032.fcs/Singlets		-
> >	Specimen_001_C9_C09_032.fcs/Singlets/Lymphocytes		-
> > >	Specimen_001_C9_C09_032.fcs/Singlets/Lymphocytes/CD3-		-
> > > >	Specimen_001_C9_C09_032.fcs/Singlets/Lymphocytes/CD3-/NK cells		-
> > > > >	Specimen_001_C9_C09_032.fcs/Singlets/Lymphocytes/CD3-/NK cells/CD107a+		-
> > > > >	Specimen_001_C9_C09_032.fcs/Singlets/Lymphocytes/CD3-/NK cells/IFNg+		-
> > > > >	Specimen_001_C9_C09_032.fcs/Singlets/Lymphocytes/CD3-/NK cells/MIP1b+		-
	Specimen_001_C9_C09_033.fcs		6668
>	Specimen_001_C9_C09_033.fcs/Singlets	94.6	6311
> >	Specimen_001_C9_C09_033.fcs/Singlets/Lymphocytes	22.8	1439
> > >	Specimen_001_C9_C09_033.fcs/Singlets/Lymphocytes/CD3-	98.7	1421
> > > >	Specimen_001_C9_C09_033.fcs/Singlets/Lymphocytes/CD3-/NK cells	99.8	1418
> > > > >	Specimen_001_C9_C09_033.fcs/Singlets/Lymphocytes/CD3-/NK cells/CD107a+	4.37	62
> > > > >	Specimen_001_C9_C09_033.fcs/Singlets/Lymphocytes/CD3-/NK cells/IFNg+	1.9	27
> > > > >	Specimen_001_C9_C09_033.fcs/Singlets/Lymphocytes/CD3-/NK cells/MIP1b+	37.1	526
	Specimen_001_C9_C09_033.fcs		7410
>	Specimen_001_C9_C09_033.fcs/Singlets	94.8	7024
> >	Specimen_001_C9_C09_033.fcs/Singlets/Lymphocytes	28.5	2000
> > >	Specimen_001_C9_C09_033.fcs/Singlets/Lymphocytes/CD3-	98.6	1972
> > > >	Specimen_001_C9_C09_033.fcs/Singlets/Lymphocytes/CD3-/NK cells	99	1953
> > > > >	Specimen_001_C9_C09_033.fcs/Singlets/Lymphocytes/CD3-/NK cells/CD107a+	18	351
> > > > >	Specimen_001_C9_C09_033.fcs/Singlets/Lymphocytes/CD3-/NK cells/IFNg+	4.71	92
> > > > >	Specimen_001_C9_C09_033.fcs/Singlets/Lymphocytes/CD3-/NK cells/MIP1b+	45.7	893
	Specimen_001_C9_C09_033.fcs		7927
>	Specimen_001_C9_C09_033.fcs/Singlets	90.1	7146
> >	Specimen_001_C9_C09_033.fcs/Singlets/Lymphocytes	33.2	2376
> > >	Specimen_001_C9_C09_033.fcs/Singlets/Lymphocytes/CD3-	98.5	2340
> > > >	Specimen_001_C9_C09_033.fcs/Singlets/Lymphocytes/CD3-/NK cells	95.4	2233
> > > > >	Specimen_001_C9_C09_033.fcs/Singlets/Lymphocytes/CD3-/NK cells/CD107a+	1.43	32
> > > > >	Specimen_001_C9_C09_033.fcs/Singlets/Lymphocytes/CD3-/NK cells/IFNg+	1.75	39
> > > > >	Specimen_001_C9_C09_033.fcs/Singlets/Lymphocytes/CD3-/NK cells/MIP1b+	26.2	586
	Specimen_001_C10_C10_033.fcs		7984
>	Specimen_001_C10_C10_033.fcs/Singlets		-
> >	Specimen_001_C10_C10_033.fcs/Singlets/Lymphocytes		-
> > >	Specimen_001_C10_C10_033.fcs/Singlets/Lymphocytes/CD3-		-
> > > >	Specimen_001_C10_C10_033.fcs/Singlets/Lymphocytes/CD3-/NK cells		-
> > > > >	Specimen_001_C10_C10_033.fcs/Singlets/Lymphocytes/CD3-/NK cells/CD107a+		-
> > > > >	Specimen_001_C10_C10_033.fcs/Singlets/Lymphocytes/CD3-/NK cells/IFNg+		-
> > > > >	Specimen_001_C10_C10_033.fcs/Singlets/Lymphocytes/CD3-/NK cells/MIP1b+		-
	Specimen_001_C10_C10_034.fcs		5378
>	Specimen_001_C10_C10_034.fcs/Singlets	96.2	5173
> >	Specimen_001_C10_C10_034.fcs/Singlets/Lymphocytes	11	570
> > >	Specimen_001_C10_C10_034.fcs/Singlets/Lymphocytes/CD3-	96.8	552
> > > >	Specimen_001_C10_C10_034.fcs/Singlets/Lymphocytes/CD3-/NK cells	99.8	551
> > > > >	Specimen_001_C10_C10_034.fcs/Singlets/Lymphocytes/CD3-/NK cells/CD107a+	7.44	41
> > > > >	Specimen_001_C10_C10_034.fcs/Singlets/Lymphocytes/CD3-/NK cells/IFNg+	3.81	21
> > > > >	Specimen_001_C10_C10_034.fcs/Singlets/Lymphocytes/CD3-/NK cells/MIP1b+	51.5	284
	Specimen_001_C10_C10_034.fcs		6886
>	Specimen_001_C10_C10_034.fcs/Singlets	94.9	6536
> >	Specimen_001_C10_C10_034.fcs/Singlets/Lymphocytes	28.5	1865
> > >	Specimen_001_C10_C10_034.fcs/Singlets/Lymphocytes/CD3-	98.4	1835
> > > >	Specimen_001_C10_C10_034.fcs/Singlets/Lymphocytes/CD3-/NK cells	99.4	1824
> > > > >	Specimen_001_C10_C10_034.fcs/Singlets/Lymphocytes/CD3-/NK cells/CD107a+	17.5	320
> > > > >	Specimen_001_C10_C10_034.fcs/Singlets/Lymphocytes/CD3-/NK cells/IFNg+	4.88	89
> > > > >	Specimen_001_C10_C10_034.fcs/Singlets/Lymphocytes/CD3-/NK cells/MIP1b+	47.2	861
	Specimen_001_C10_C10_034.fcs		8005
>	Specimen_001_C10_C10_034.fcs/Singlets	89.1	7132
> >	Specimen_001_C10_C10_034.fcs/Singlets/Lymphocytes	36.9	2635
> > >	Specimen_001_C10_C10_034.fcs/Singlets/Lymphocytes/CD3-	98.9	2607
> > > >	Specimen_001_C10_C10_034.fcs/Singlets/Lymphocytes/CD3-/NK cells	94.4	2462
> > > > >	Specimen_001_C10_C10_034.fcs/Singlets/Lymphocytes/CD3-/NK cells/CD107a+	0.93	23
> > > > >	Specimen_001_C10_C10_034.fcs/Singlets/Lymphocytes/CD3-/NK cells/IFNg+	1.54	38
> > > > >	Specimen_001_C10_C10_034.fcs/Singlets/Lymphocytes/CD3-/NK cells/MIP1b+	25.3	623
	Specimen_001_C11_C11_034.fcs		7428
>	Specimen_001_C11_C11_034.fcs/Singlets		-
> >	Specimen_001_C11_C11_034.fcs/Singlets/Lymphocytes		-
> > >	Specimen_001_C11_C11_034.fcs/Singlets/Lymphocytes/CD3-		-
> > > >	Specimen_001_C11_C11_034.fcs/Singlets/Lymphocytes/CD3-/NK cells		-
> > > > >	Specimen_001_C11_C11_034.fcs/Singlets/Lymphocytes/CD3-/NK cells/CD107a+		-
> > > > >	Specimen_001_C11_C11_034.fcs/Singlets/Lymphocytes/CD3-/NK cells/IFNg+		-
> > > > >	Specimen_001_C11_C11_034.fcs/Singlets/Lymphocytes/CD3-/NK cells/MIP1b+		-
	Specimen_001_C11_C11_035.fcs		5553
>	Specimen_001_C11_C11_035.fcs/Singlets	96.3	5345
> >	Specimen_001_C11_C11_035.fcs/Singlets/Lymphocytes	11.7	626
> > >	Specimen_001_C11_C11_035.fcs/Singlets/Lymphocytes/CD3-	96.5	604
> > > >	Specimen_001_C11_C11_035.fcs/Singlets/Lymphocytes/CD3-/NK cells	99.7	602
> > > > >	Specimen_001_C11_C11_035.fcs/Singlets/Lymphocytes/CD3-/NK cells/CD107a+	3.99	24
> > > > >	Specimen_001_C11_C11_035.fcs/Singlets/Lymphocytes/CD3-/NK cells/IFNg+	3.82	23
> > > > >	Specimen_001_C11_C11_035.fcs/Singlets/Lymphocytes/CD3-/NK cells/MIP1b+	53	319
	Specimen_001_C11_C11_035.fcs		7357
>	Specimen_001_C11_C11_035.fcs/Singlets	94.9	6982
> >	Specimen_001_C11_C11_035.fcs/Singlets/Lymphocytes	31.3	2182
> > >	Specimen_001_C11_C11_035.fcs/Singlets/Lymphocytes/CD3-	98	2139
> > > >	Specimen_001_C11_C11_035.fcs/Singlets/Lymphocytes/CD3-/NK cells	99	2118
> > > > >	Specimen_001_C11_C11_035.fcs/Singlets/Lymphocytes/CD3-/NK cells/CD107a+	18.2	385
> > > > >	Specimen_001_C11_C11_035.fcs/Singlets/Lymphocytes/CD3-/NK cells/IFNg+	3.49	74
> > > > >	Specimen_001_C11_C11_035.fcs/Singlets/Lymphocytes/CD3-/NK cells/MIP1b+	48.6	1029
	Specimen_001_C11_C11_035.fcs		7543
>	Specimen_001_C11_C11_035.fcs/Singlets	91.7	6919
> >	Specimen_001_C11_C11_035.fcs/Singlets/Lymphocytes	33.9	2347
> > >	Specimen_001_C11_C11_035.fcs/Singlets/Lymphocytes/CD3-	98.5	2311
> > > >	Specimen_001_C11_C11_035.fcs/Singlets/Lymphocytes/CD3-/NK cells	94.6	2186
> > > > >	Specimen_001_C11_C11_035.fcs/Singlets/Lymphocytes/CD3-/NK cells/CD107a+	2.7	59
> > > > >	Specimen_001_C11_C11_035.fcs/Singlets/Lymphocytes/CD3-/NK cells/IFNg+	0.96	21
> > > > >	Specimen_001_C11_C11_035.fcs/Singlets/Lymphocytes/CD3-/NK cells/MIP1b+	28.5	624
	Specimen_001_C12_C12_035.fcs		5343
>	Specimen_001_C12_C12_035.fcs/Singlets		-
> >	Specimen_001_C12_C12_035.fcs/Singlets/Lymphocytes		-
> > >	Specimen_001_C12_C12_035.fcs/Singlets/Lymphocytes/CD3-		-
> > > >	Specimen_001_C12_C12_035.fcs/Singlets/Lymphocytes/CD3-/NK cells		-
> > > > >	Specimen_001_C12_C12_035.fcs/Singlets/Lymphocytes/CD3-/NK cells/CD107a+		-
> > > > >	Specimen_001_C12_C12_035.fcs/Singlets/Lymphocytes/CD3-/NK cells/IFNg+		-
> > > > >	Specimen_001_C12_C12_035.fcs/Singlets/Lymphocytes/CD3-/NK cells/MIP1b+		-
	Specimen_001_C12_C12_036.fcs		5335
>	Specimen_001_C12_C12_036.fcs/Singlets	96.3	5137
> >	Specimen_001_C12_C12_036.fcs/Singlets/Lymphocytes	10.2	523
> > >	Specimen_001_C12_C12_036.fcs/Singlets/Lymphocytes/CD3-	95	497
> > > >	Specimen_001_C12_C12_036.fcs/Singlets/Lymphocytes/CD3-/NK cells	100	497
> > > > >	Specimen_001_C12_C12_036.fcs/Singlets/Lymphocytes/CD3-/NK cells/CD107a+	10.7	53
> > > > >	Specimen_001_C12_C12_036.fcs/Singlets/Lymphocytes/CD3-/NK cells/IFNg+	5.23	26
> > > > >	Specimen_001_C12_C12_036.fcs/Singlets/Lymphocytes/CD3-/NK cells/MIP1b+	53.1	264
	Specimen_001_C12_C12_036.fcs		6555
>	Specimen_001_C12_C12_036.fcs/Singlets	94.4	6188
> >	Specimen_001_C12_C12_036.fcs/Singlets/Lymphocytes	26.8	1656
> > >	Specimen_001_C12_C12_036.fcs/Singlets/Lymphocytes/CD3-	98.6	1632
> > > >	Specimen_001_C12_C12_036.fcs/Singlets/Lymphocytes/CD3-/NK cells	97.9	1597
> > > > >	Specimen_001_C12_C12_036.fcs/Singlets/Lymphocytes/CD3-/NK cells/CD107a+	4.7	75
> > > > >	Specimen_001_C12_C12_036.fcs/Singlets/Lymphocytes/CD3-/NK cells/IFNg+	2.44	39
> > > > >	Specimen_001_C12_C12_036.fcs/Singlets/Lymphocytes/CD3-/NK cells/MIP1b+	37.8	604
	Specimen_001_C12_C12_036.fcs		7538
>	Specimen_001_C12_C12_036.fcs/Singlets	91.6	6908
> >	Specimen_001_C12_C12_036.fcs/Singlets/Lymphocytes	32.8	2264
> > >	Specimen_001_C12_C12_036.fcs/Singlets/Lymphocytes/CD3-	98.9	2240
> > > >	Specimen_001_C12_C12_036.fcs/Singlets/Lymphocytes/CD3-/NK cells	94	2106
> > > > >	Specimen_001_C12_C12_036.fcs/Singlets/Lymphocytes/CD3-/NK cells/CD107a+	0.9	19
> > > > >	Specimen_001_C12_C12_036.fcs/Singlets/Lymphocytes/CD3-/NK cells/IFNg+	1.42	30
> > > > >	Specimen_001_C12_C12_036.fcs/Singlets/Lymphocytes/CD3-/NK cells/MIP1b+	26	548
	Specimen_001_D1_D01_036.fcs		6442
>	Specimen_001_D1_D01_036.fcs/Singlets		-
> >	Specimen_001_D1_D01_036.fcs/Singlets/Lymphocytes		-
> > >	Specimen_001_D1_D01_036.fcs/Singlets/Lymphocytes/CD3-		-
> > > >	Specimen_001_D1_D01_036.fcs/Singlets/Lymphocytes/CD3-/NK cells		-
> > > > >	Specimen_001_D1_D01_036.fcs/Singlets/Lymphocytes/CD3-/NK cells/CD107a+		-
> > > > >	Specimen_001_D1_D01_036.fcs/Singlets/Lymphocytes/CD3-/NK cells/IFNg+		-
> > > > >	Specimen_001_D1_D01_036.fcs/Singlets/Lymphocytes/CD3-/NK cells/MIP1b+		-
	Specimen_001_D1_D01_037.fcs		8881
>	Specimen_001_D1_D01_037.fcs/Singlets	92.2	8191
> >	Specimen_001_D1_D01_037.fcs/Singlets/Lymphocytes	38.2	3131
> > >	Specimen_001_D1_D01_037.fcs/Singlets/Lymphocytes/CD3-	98.9	3098
> > > >	Specimen_001_D1_D01_037.fcs/Singlets/Lymphocytes/CD3-/NK cells	99.7	3090
> > > > >	Specimen_001_D1_D01_037.fcs/Singlets/Lymphocytes/CD3-/NK cells/CD107a+	1.04	32
> > > > >	Specimen_001_D1_D01_037.fcs/Singlets/Lymphocytes/CD3-/NK cells/IFNg+	1.07	33
> > > > >	Specimen_001_D1_D01_037.fcs/Singlets/Lymphocytes/CD3-/NK cells/MIP1b+	36	1113
	Specimen_001_D1_D01_037.fcs		9380
>	Specimen_001_D1_D01_037.fcs/Singlets	92.5	8673
> >	Specimen_001_D1_D01_037.fcs/Singlets/Lymphocytes	39.1	3390
> > >	Specimen_001_D1_D01_037.fcs/Singlets/Lymphocytes/CD3-	99.1	3358
> > > >	Specimen_001_D1_D01_037.fcs/Singlets/Lymphocytes/CD3-/NK cells	99	3323
> > > > >	Specimen_001_D1_D01_037.fcs/Singlets/Lymphocytes/CD3-/NK cells/CD107a+	12.8	426
> > > > >	Specimen_001_D1_D01_037.fcs/Singlets/Lymphocytes/CD3-/NK cells/IFNg+	3.76	125
> > > > >	Specimen_001_D1_D01_037.fcs/Singlets/Lymphocytes/CD3-/NK cells/MIP1b+	32.2	1071
	Specimen_001_D1_D01_037.fcs		8117
>	Specimen_001_D1_D01_037.fcs/Singlets	90.8	7372
> >	Specimen_001_D1_D01_037.fcs/Singlets/Lymphocytes	34.1	2516
> > >	Specimen_001_D1_D01_037.fcs/Singlets/Lymphocytes/CD3-	98.7	2484
> > > >	Specimen_001_D1_D01_037.fcs/Singlets/Lymphocytes/CD3-/NK cells	95.5	2372
> > > > >	Specimen_001_D1_D01_037.fcs/Singlets/Lymphocytes/CD3-/NK cells/CD107a+	1.01	24
> > > > >	Specimen_001_D1_D01_037.fcs/Singlets/Lymphocytes/CD3-/NK cells/IFNg+	0.89	21
> > > > >	Specimen_001_D1_D01_037.fcs/Singlets/Lymphocytes/CD3-/NK cells/MIP1b+	30.3	718
	Specimen_001_D2_D02_037.fcs		6041
>	Specimen_001_D2_D02_037.fcs/Singlets		-
> >	Specimen_001_D2_D02_037.fcs/Singlets/Lymphocytes		-
> > >	Specimen_001_D2_D02_037.fcs/Singlets/Lymphocytes/CD3-		-
> > > >	Specimen_001_D2_D02_037.fcs/Singlets/Lymphocytes/CD3-/NK cells		-
> > > > >	Specimen_001_D2_D02_037.fcs/Singlets/Lymphocytes/CD3-/NK cells/CD107a+		-
> > > > >	Specimen_001_D2_D02_037.fcs/Singlets/Lymphocytes/CD3-/NK cells/IFNg+		-
> > > > >	Specimen_001_D2_D02_037.fcs/Singlets/Lymphocytes/CD3-/NK cells/MIP1b+		-
	Specimen_001_D2_D02_038.fcs		8569
>	Specimen_001_D2_D02_038.fcs/Singlets	91.4	7829
> >	Specimen_001_D2_D02_038.fcs/Singlets/Lymphocytes	36.4	2852
> > >	Specimen_001_D2_D02_038.fcs/Singlets/Lymphocytes/CD3-	99	2824
> > > >	Specimen_001_D2_D02_038.fcs/Singlets/Lymphocytes/CD3-/NK cells	99.9	2821
> > > > >	Specimen_001_D2_D02_038.fcs/Singlets/Lymphocytes/CD3-/NK cells/CD107a+	1.21	34
> > > > >	Specimen_001_D2_D02_038.fcs/Singlets/Lymphocytes/CD3-/NK cells/IFNg+	0.78	22
> > > > >	Specimen_001_D2_D02_038.fcs/Singlets/Lymphocytes/CD3-/NK cells/MIP1b+	39.6	1117
	Specimen_001_D2_D02_038.fcs		9440
>	Specimen_001_D2_D02_038.fcs/Singlets	91.5	8640
> >	Specimen_001_D2_D02_038.fcs/Singlets/Lymphocytes	40.1	3467
> > >	Specimen_001_D2_D02_038.fcs/Singlets/Lymphocytes/CD3-	98.8	3427
> > > >	Specimen_001_D2_D02_038.fcs/Singlets/Lymphocytes/CD3-/NK cells	97.8	3351
> > > > >	Specimen_001_D2_D02_038.fcs/Singlets/Lymphocytes/CD3-/NK cells/CD107a+	8.39	281
> > > > >	Specimen_001_D2_D02_038.fcs/Singlets/Lymphocytes/CD3-/NK cells/IFNg+	2.83	95
> > > > >	Specimen_001_D2_D02_038.fcs/Singlets/Lymphocytes/CD3-/NK cells/MIP1b+	23.2	779
	Specimen_001_D2_D02_038.fcs		7228
>	Specimen_001_D2_D02_038.fcs/Singlets	91.8	6635
> >	Specimen_001_D2_D02_038.fcs/Singlets/Lymphocytes	32.7	2172
> > >	Specimen_001_D2_D02_038.fcs/Singlets/Lymphocytes/CD3-	98.7	2143
> > > >	Specimen_001_D2_D02_038.fcs/Singlets/Lymphocytes/CD3-/NK cells	96.2	2062
> > > > >	Specimen_001_D2_D02_038.fcs/Singlets/Lymphocytes/CD3-/NK cells/CD107a+	0.58	12
> > > > >	Specimen_001_D2_D02_038.fcs/Singlets/Lymphocytes/CD3-/NK cells/IFNg+	0.97	20
> > > > >	Specimen_001_D2_D02_038.fcs/Singlets/Lymphocytes/CD3-/NK cells/MIP1b+	35	721
	Specimen_001_D3_D03_038.fcs		6913
>	Specimen_001_D3_D03_038.fcs/Singlets		-
> >	Specimen_001_D3_D03_038.fcs/Singlets/Lymphocytes		-
> > >	Specimen_001_D3_D03_038.fcs/Singlets/Lymphocytes/CD3-		-
> > > >	Specimen_001_D3_D03_038.fcs/Singlets/Lymphocytes/CD3-/NK cells		-
> > > > >	Specimen_001_D3_D03_038.fcs/Singlets/Lymphocytes/CD3-/NK cells/CD107a+		-
> > > > >	Specimen_001_D3_D03_038.fcs/Singlets/Lymphocytes/CD3-/NK cells/IFNg+		-
> > > > >	Specimen_001_D3_D03_038.fcs/Singlets/Lymphocytes/CD3-/NK cells/MIP1b+		-
	Specimen_001_D3_D03_039.fcs		8050
>	Specimen_001_D3_D03_039.fcs/Singlets	90.8	7313
> >	Specimen_001_D3_D03_039.fcs/Singlets/Lymphocytes	33.1	2420
> > >	Specimen_001_D3_D03_039.fcs/Singlets/Lymphocytes/CD3-	98.7	2389
> > > >	Specimen_001_D3_D03_039.fcs/Singlets/Lymphocytes/CD3-/NK cells	100	2388
> > > > >	Specimen_001_D3_D03_039.fcs/Singlets/Lymphocytes/CD3-/NK cells/CD107a+	1.34	32
> > > > >	Specimen_001_D3_D03_039.fcs/Singlets/Lymphocytes/CD3-/NK cells/IFNg+	0.92	22
> > > > >	Specimen_001_D3_D03_039.fcs/Singlets/Lymphocytes/CD3-/NK cells/MIP1b+	41.8	998
	Specimen_001_D3_D03_039.fcs		9290
>	Specimen_001_D3_D03_039.fcs/Singlets	92.6	8602
> >	Specimen_001_D3_D03_039.fcs/Singlets/Lymphocytes	39	3353
> > >	Specimen_001_D3_D03_039.fcs/Singlets/Lymphocytes/CD3-	98.7	3311
> > > >	Specimen_001_D3_D03_039.fcs/Singlets/Lymphocytes/CD3-/NK cells	99.5	3294
> > > > >	Specimen_001_D3_D03_039.fcs/Singlets/Lymphocytes/CD3-/NK cells/CD107a+	22.2	730
> > > > >	Specimen_001_D3_D03_039.fcs/Singlets/Lymphocytes/CD3-/NK cells/IFNg+	5.86	193
> > > > >	Specimen_001_D3_D03_039.fcs/Singlets/Lymphocytes/CD3-/NK cells/MIP1b+	46	1516
	Specimen_001_D3_D03_039.fcs		7911
>	Specimen_001_D3_D03_039.fcs/Singlets	91	7202
> >	Specimen_001_D3_D03_039.fcs/Singlets/Lymphocytes	37.5	2703
> > >	Specimen_001_D3_D03_039.fcs/Singlets/Lymphocytes/CD3-	98.7	2668
> > > >	Specimen_001_D3_D03_039.fcs/Singlets/Lymphocytes/CD3-/NK cells	95	2534
> > > > >	Specimen_001_D3_D03_039.fcs/Singlets/Lymphocytes/CD3-/NK cells/CD107a+	1.38	35
> > > > >	Specimen_001_D3_D03_039.fcs/Singlets/Lymphocytes/CD3-/NK cells/IFNg+	1.3	33
> > > > >	Specimen_001_D3_D03_039.fcs/Singlets/Lymphocytes/CD3-/NK cells/MIP1b+	27.4	694
	Specimen_001_D4_D04_039.fcs		6902
>	Specimen_001_D4_D04_039.fcs/Singlets		-
> >	Specimen_001_D4_D04_039.fcs/Singlets/Lymphocytes		-
> > >	Specimen_001_D4_D04_039.fcs/Singlets/Lymphocytes/CD3-		-
> > > >	Specimen_001_D4_D04_039.fcs/Singlets/Lymphocytes/CD3-/NK cells		-
> > > > >	Specimen_001_D4_D04_039.fcs/Singlets/Lymphocytes/CD3-/NK cells/CD107a+		-
> > > > >	Specimen_001_D4_D04_039.fcs/Singlets/Lymphocytes/CD3-/NK cells/IFNg+		-
> > > > >	Specimen_001_D4_D04_039.fcs/Singlets/Lymphocytes/CD3-/NK cells/MIP1b+		-
	Specimen_001_D4_D04_040.fcs		8113
>	Specimen_001_D4_D04_040.fcs/Singlets	92.5	7503
> >	Specimen_001_D4_D04_040.fcs/Singlets/Lymphocytes	36.6	2744
> > >	Specimen_001_D4_D04_040.fcs/Singlets/Lymphocytes/CD3-	99	2716
> > > >	Specimen_001_D4_D04_040.fcs/Singlets/Lymphocytes/CD3-/NK cells	99.9	2714
> > > > >	Specimen_001_D4_D04_040.fcs/Singlets/Lymphocytes/CD3-/NK cells/CD107a+	1.51	41
> > > > >	Specimen_001_D4_D04_040.fcs/Singlets/Lymphocytes/CD3-/NK cells/IFNg+	1.18	32
> > > > >	Specimen_001_D4_D04_040.fcs/Singlets/Lymphocytes/CD3-/NK cells/MIP1b+	36	976
	Specimen_001_D4_D04_040.fcs		10082
>	Specimen_001_D4_D04_040.fcs/Singlets	94	9475
> >	Specimen_001_D4_D04_040.fcs/Singlets/Lymphocytes	41.9	3968
> > >	Specimen_001_D4_D04_040.fcs/Singlets/Lymphocytes/CD3-	99	3927
> > > >	Specimen_001_D4_D04_040.fcs/Singlets/Lymphocytes/CD3-/NK cells	97.4	3826
> > > > >	Specimen_001_D4_D04_040.fcs/Singlets/Lymphocytes/CD3-/NK cells/CD107a+	8.18	313
> > > > >	Specimen_001_D4_D04_040.fcs/Singlets/Lymphocytes/CD3-/NK cells/IFNg+	2.22	85
> > > > >	Specimen_001_D4_D04_040.fcs/Singlets/Lymphocytes/CD3-/NK cells/MIP1b+	22.3	852
	Specimen_001_D4_D04_040.fcs		8127
>	Specimen_001_D4_D04_040.fcs/Singlets	89.5	7274
> >	Specimen_001_D4_D04_040.fcs/Singlets/Lymphocytes	38.4	2793
> > >	Specimen_001_D4_D04_040.fcs/Singlets/Lymphocytes/CD3-	99	2765
> > > >	Specimen_001_D4_D04_040.fcs/Singlets/Lymphocytes/CD3-/NK cells	93.7	2591
> > > > >	Specimen_001_D4_D04_040.fcs/Singlets/Lymphocytes/CD3-/NK cells/CD107a+	0.73	19
> > > > >	Specimen_001_D4_D04_040.fcs/Singlets/Lymphocytes/CD3-/NK cells/IFNg+	1.66	43
> > > > >	Specimen_001_D4_D04_040.fcs/Singlets/Lymphocytes/CD3-/NK cells/MIP1b+	30.1	781
	Specimen_001_D5_D05_040.fcs		6196
>	Specimen_001_D5_D05_040.fcs/Singlets		-
> >	Specimen_001_D5_D05_040.fcs/Singlets/Lymphocytes		-
> > >	Specimen_001_D5_D05_040.fcs/Singlets/Lymphocytes/CD3-		-
> > > >	Specimen_001_D5_D05_040.fcs/Singlets/Lymphocytes/CD3-/NK cells		-
> > > > >	Specimen_001_D5_D05_040.fcs/Singlets/Lymphocytes/CD3-/NK cells/CD107a+		-
> > > > >	Specimen_001_D5_D05_040.fcs/Singlets/Lymphocytes/CD3-/NK cells/IFNg+		-
> > > > >	Specimen_001_D5_D05_040.fcs/Singlets/Lymphocytes/CD3-/NK cells/MIP1b+		-
	Specimen_001_D5_D05_041.fcs		8062
>	Specimen_001_D5_D05_041.fcs/Singlets	92.8	7485
> >	Specimen_001_D5_D05_041.fcs/Singlets/Lymphocytes	32.2	2409
> > >	Specimen_001_D5_D05_041.fcs/Singlets/Lymphocytes/CD3-	99	2384
> > > >	Specimen_001_D5_D05_041.fcs/Singlets/Lymphocytes/CD3-/NK cells	100	2383
> > > > >	Specimen_001_D5_D05_041.fcs/Singlets/Lymphocytes/CD3-/NK cells/CD107a+	3.78	90
> > > > >	Specimen_001_D5_D05_041.fcs/Singlets/Lymphocytes/CD3-/NK cells/IFNg+	1.64	39
> > > > >	Specimen_001_D5_D05_041.fcs/Singlets/Lymphocytes/CD3-/NK cells/MIP1b+	41.6	991
	Specimen_001_D5_D05_041.fcs		10316
>	Specimen_001_D5_D05_041.fcs/Singlets	93.7	9668
> >	Specimen_001_D5_D05_041.fcs/Singlets/Lymphocytes	43.6	4218
> > >	Specimen_001_D5_D05_041.fcs/Singlets/Lymphocytes/CD3-	98.9	4173
> > > >	Specimen_001_D5_D05_041.fcs/Singlets/Lymphocytes/CD3-/NK cells	99.6	4158
> > > > >	Specimen_001_D5_D05_041.fcs/Singlets/Lymphocytes/CD3-/NK cells/CD107a+	20.9	868
> > > > >	Specimen_001_D5_D05_041.fcs/Singlets/Lymphocytes/CD3-/NK cells/IFNg+	4.38	182
> > > > >	Specimen_001_D5_D05_041.fcs/Singlets/Lymphocytes/CD3-/NK cells/MIP1b+	57.9	2406
	Specimen_001_D5_D05_041.fcs		6451
>	Specimen_001_D5_D05_041.fcs/Singlets	90.5	5840
> >	Specimen_001_D5_D05_041.fcs/Singlets/Lymphocytes	31.3	1826
> > >	Specimen_001_D5_D05_041.fcs/Singlets/Lymphocytes/CD3-	99.2	1811
> > > >	Specimen_001_D5_D05_041.fcs/Singlets/Lymphocytes/CD3-/NK cells	96.3	1744
> > > > >	Specimen_001_D5_D05_041.fcs/Singlets/Lymphocytes/CD3-/NK cells/CD107a+	0.86	15
> > > > >	Specimen_001_D5_D05_041.fcs/Singlets/Lymphocytes/CD3-/NK cells/IFNg+	1.43	25
> > > > >	Specimen_001_D5_D05_041.fcs/Singlets/Lymphocytes/CD3-/NK cells/MIP1b+	26.4	460
	Specimen_001_D6_D06_041.fcs		6543
>	Specimen_001_D6_D06_041.fcs/Singlets		-
> >	Specimen_001_D6_D06_041.fcs/Singlets/Lymphocytes		-
> > >	Specimen_001_D6_D06_041.fcs/Singlets/Lymphocytes/CD3-		-
> > > >	Specimen_001_D6_D06_041.fcs/Singlets/Lymphocytes/CD3-/NK cells		-
> > > > >	Specimen_001_D6_D06_041.fcs/Singlets/Lymphocytes/CD3-/NK cells/CD107a+		-
> > > > >	Specimen_001_D6_D06_041.fcs/Singlets/Lymphocytes/CD3-/NK cells/IFNg+		-
> > > > >	Specimen_001_D6_D06_041.fcs/Singlets/Lymphocytes/CD3-/NK cells/MIP1b+		-
	Specimen_001_D6_D06_042.fcs		9719
>	Specimen_001_D6_D06_042.fcs/Singlets	97.6	9481
> >	Specimen_001_D6_D06_042.fcs/Singlets/Lymphocytes	35.4	3356
> > >	Specimen_001_D6_D06_042.fcs/Singlets/Lymphocytes/CD3-	99.1	3325
> > > >	Specimen_001_D6_D06_042.fcs/Singlets/Lymphocytes/CD3-/NK cells	100	3325
> > > > >	Specimen_001_D6_D06_042.fcs/Singlets/Lymphocytes/CD3-/NK cells/CD107a+	1.29	43
> > > > >	Specimen_001_D6_D06_042.fcs/Singlets/Lymphocytes/CD3-/NK cells/IFNg+	0.9	30
> > > > >	Specimen_001_D6_D06_042.fcs/Singlets/Lymphocytes/CD3-/NK cells/MIP1b+	5.14	171
	Specimen_001_D6_D06_042.fcs		11399
>	Specimen_001_D6_D06_042.fcs/Singlets	93.8	10689
> >	Specimen_001_D6_D06_042.fcs/Singlets/Lymphocytes	50.9	5443
> > >	Specimen_001_D6_D06_042.fcs/Singlets/Lymphocytes/CD3-	99.5	5414
> > > >	Specimen_001_D6_D06_042.fcs/Singlets/Lymphocytes/CD3-/NK cells	98.2	5318
> > > > >	Specimen_001_D6_D06_042.fcs/Singlets/Lymphocytes/CD3-/NK cells/CD107a+	5.43	289
> > > > >	Specimen_001_D6_D06_042.fcs/Singlets/Lymphocytes/CD3-/NK cells/IFNg+	1.18	63
> > > > >	Specimen_001_D6_D06_042.fcs/Singlets/Lymphocytes/CD3-/NK cells/MIP1b+	30.2	1605
	Specimen_001_D6_D06_042.fcs		7945
>	Specimen_001_D6_D06_042.fcs/Singlets	90.3	7178
> >	Specimen_001_D6_D06_042.fcs/Singlets/Lymphocytes	37.3	2680
> > >	Specimen_001_D6_D06_042.fcs/Singlets/Lymphocytes/CD3-	99.1	2657
> > > >	Specimen_001_D6_D06_042.fcs/Singlets/Lymphocytes/CD3-/NK cells	95.2	2529
> > > > >	Specimen_001_D6_D06_042.fcs/Singlets/Lymphocytes/CD3-/NK cells/CD107a+	0.71	18
> > > > >	Specimen_001_D6_D06_042.fcs/Singlets/Lymphocytes/CD3-/NK cells/IFNg+	1.34	34
> > > > >	Specimen_001_D6_D06_042.fcs/Singlets/Lymphocytes/CD3-/NK cells/MIP1b+	24.8	628
	Specimen_001_D7_D07_042.fcs		6828
>	Specimen_001_D7_D07_042.fcs/Singlets		-
> >	Specimen_001_D7_D07_042.fcs/Singlets/Lymphocytes		-
> > >	Specimen_001_D7_D07_042.fcs/Singlets/Lymphocytes/CD3-		-
> > > >	Specimen_001_D7_D07_042.fcs/Singlets/Lymphocytes/CD3-/NK cells		-
> > > > >	Specimen_001_D7_D07_042.fcs/Singlets/Lymphocytes/CD3-/NK cells/CD107a+		-
> > > > >	Specimen_001_D7_D07_042.fcs/Singlets/Lymphocytes/CD3-/NK cells/IFNg+		-
> > > > >	Specimen_001_D7_D07_042.fcs/Singlets/Lymphocytes/CD3-/NK cells/MIP1b+		-
	Specimen_001_D7_D07_043.fcs		8466
>	Specimen_001_D7_D07_043.fcs/Singlets	89.9	7613
> >	Specimen_001_D7_D07_043.fcs/Singlets/Lymphocytes	36.9	2807
> > >	Specimen_001_D7_D07_043.fcs/Singlets/Lymphocytes/CD3-	98.8	2773
> > > >	Specimen_001_D7_D07_043.fcs/Singlets/Lymphocytes/CD3-/NK cells	100	2772
> > > > >	Specimen_001_D7_D07_043.fcs/Singlets/Lymphocytes/CD3-/NK cells/CD107a+	2.06	57
> > > > >	Specimen_001_D7_D07_043.fcs/Singlets/Lymphocytes/CD3-/NK cells/IFNg+	1.19	33
> > > > >	Specimen_001_D7_D07_043.fcs/Singlets/Lymphocytes/CD3-/NK cells/MIP1b+	33.9	941
	Specimen_001_D7_D07_043.fcs		8407
>	Specimen_001_D7_D07_043.fcs/Singlets	93.3	7843
> >	Specimen_001_D7_D07_043.fcs/Singlets/Lymphocytes	34.7	2718
> > >	Specimen_001_D7_D07_043.fcs/Singlets/Lymphocytes/CD3-	97.9	2660
> > > >	Specimen_001_D7_D07_043.fcs/Singlets/Lymphocytes/CD3-/NK cells	99.4	2643
> > > > >	Specimen_001_D7_D07_043.fcs/Singlets/Lymphocytes/CD3-/NK cells/CD107a+	23.8	629
> > > > >	Specimen_001_D7_D07_043.fcs/Singlets/Lymphocytes/CD3-/NK cells/IFNg+	5.26	139
> > > > >	Specimen_001_D7_D07_043.fcs/Singlets/Lymphocytes/CD3-/NK cells/MIP1b+	50.2	1328
	Specimen_001_D7_D07_043.fcs		8167
>	Specimen_001_D7_D07_043.fcs/Singlets	88.1	7194
> >	Specimen_001_D7_D07_043.fcs/Singlets/Lymphocytes	38.5	2768
> > >	Specimen_001_D7_D07_043.fcs/Singlets/Lymphocytes/CD3-	99.1	2744
> > > >	Specimen_001_D7_D07_043.fcs/Singlets/Lymphocytes/CD3-/NK cells	93.6	2568
> > > > >	Specimen_001_D7_D07_043.fcs/Singlets/Lymphocytes/CD3-/NK cells/CD107a+	0.97	25
> > > > >	Specimen_001_D7_D07_043.fcs/Singlets/Lymphocytes/CD3-/NK cells/IFNg+	0.97	25
> > > > >	Specimen_001_D7_D07_043.fcs/Singlets/Lymphocytes/CD3-/NK cells/MIP1b+	30.4	780
	Specimen_001_D8_D08_043.fcs		9869
>	Specimen_001_D8_D08_043.fcs/Singlets		-
> >	Specimen_001_D8_D08_043.fcs/Singlets/Lymphocytes		-
> > >	Specimen_001_D8_D08_043.fcs/Singlets/Lymphocytes/CD3-		-
> > > >	Specimen_001_D8_D08_043.fcs/Singlets/Lymphocytes/CD3-/NK cells		-
> > > > >	Specimen_001_D8_D08_043.fcs/Singlets/Lymphocytes/CD3-/NK cells/CD107a+		-
> > > > >	Specimen_001_D8_D08_043.fcs/Singlets/Lymphocytes/CD3-/NK cells/IFNg+		-
> > > > >	Specimen_001_D8_D08_043.fcs/Singlets/Lymphocytes/CD3-/NK cells/MIP1b+		-
	Specimen_001_D8_D08_044.fcs		8401
>	Specimen_001_D8_D08_044.fcs/Singlets	91.1	7653
> >	Specimen_001_D8_D08_044.fcs/Singlets/Lymphocytes	35.5	2713
> > >	Specimen_001_D8_D08_044.fcs/Singlets/Lymphocytes/CD3-	99	2685
> > > >	Specimen_001_D8_D08_044.fcs/Singlets/Lymphocytes/CD3-/NK cells	99.9	2683
> > > > >	Specimen_001_D8_D08_044.fcs/Singlets/Lymphocytes/CD3-/NK cells/CD107a+	4.85	130
> > > > >	Specimen_001_D8_D08_044.fcs/Singlets/Lymphocytes/CD3-/NK cells/IFNg+	1.6	43
> > > > >	Specimen_001_D8_D08_044.fcs/Singlets/Lymphocytes/CD3-/NK cells/MIP1b+	38.4	1030
	Specimen_001_D8_D08_044.fcs		8610
>	Specimen_001_D8_D08_044.fcs/Singlets	90.7	7809
> >	Specimen_001_D8_D08_044.fcs/Singlets/Lymphocytes	38	2965
> > >	Specimen_001_D8_D08_044.fcs/Singlets/Lymphocytes/CD3-	99.2	2940
> > > >	Specimen_001_D8_D08_044.fcs/Singlets/Lymphocytes/CD3-/NK cells	98.2	2887
> > > > >	Specimen_001_D8_D08_044.fcs/Singlets/Lymphocytes/CD3-/NK cells/CD107a+	2.04	59
> > > > >	Specimen_001_D8_D08_044.fcs/Singlets/Lymphocytes/CD3-/NK cells/IFNg+	1	29
> > > > >	Specimen_001_D8_D08_044.fcs/Singlets/Lymphocytes/CD3-/NK cells/MIP1b+	29.1	839
	Specimen_001_D8_D08_044.fcs		8600
>	Specimen_001_D8_D08_044.fcs/Singlets	89.5	7694
> >	Specimen_001_D8_D08_044.fcs/Singlets/Lymphocytes	41	3155
> > >	Specimen_001_D8_D08_044.fcs/Singlets/Lymphocytes/CD3-	98.9	3121
> > > >	Specimen_001_D8_D08_044.fcs/Singlets/Lymphocytes/CD3-/NK cells	96	2997
> > > > >	Specimen_001_D8_D08_044.fcs/Singlets/Lymphocytes/CD3-/NK cells/CD107a+	0.97	29
> > > > >	Specimen_001_D8_D08_044.fcs/Singlets/Lymphocytes/CD3-/NK cells/IFNg+	1.07	32
> > > > >	Specimen_001_D8_D08_044.fcs/Singlets/Lymphocytes/CD3-/NK cells/MIP1b+	26.5	793
	Specimen_001_D9_D09_044.fcs		7358
>	Specimen_001_D9_D09_044.fcs/Singlets		-
> >	Specimen_001_D9_D09_044.fcs/Singlets/Lymphocytes		-
> > >	Specimen_001_D9_D09_044.fcs/Singlets/Lymphocytes/CD3-		-
> > > >	Specimen_001_D9_D09_044.fcs/Singlets/Lymphocytes/CD3-/NK cells		-
> > > > >	Specimen_001_D9_D09_044.fcs/Singlets/Lymphocytes/CD3-/NK cells/CD107a+		-
> > > > >	Specimen_001_D9_D09_044.fcs/Singlets/Lymphocytes/CD3-/NK cells/IFNg+		-
> > > > >	Specimen_001_D9_D09_044.fcs/Singlets/Lymphocytes/CD3-/NK cells/MIP1b+		-
	Specimen_001_D9_D09_045.fcs		8301
>	Specimen_001_D9_D09_045.fcs/Singlets	91	7550
> >	Specimen_001_D9_D09_045.fcs/Singlets/Lymphocytes	35.6	2685
> > >	Specimen_001_D9_D09_045.fcs/Singlets/Lymphocytes/CD3-	99	2658
> > > >	Specimen_001_D9_D09_045.fcs/Singlets/Lymphocytes/CD3-/NK cells	99.9	2656
> > > > >	Specimen_001_D9_D09_045.fcs/Singlets/Lymphocytes/CD3-/NK cells/CD107a+	8.66	230
> > > > >	Specimen_001_D9_D09_045.fcs/Singlets/Lymphocytes/CD3-/NK cells/IFNg+	1.96	52
> > > > >	Specimen_001_D9_D09_045.fcs/Singlets/Lymphocytes/CD3-/NK cells/MIP1b+	39	1035
	Specimen_001_D9_D09_045.fcs		8392
>	Specimen_001_D9_D09_045.fcs/Singlets	93.1	7811
> >	Specimen_001_D9_D09_045.fcs/Singlets/Lymphocytes	39.1	3052
> > >	Specimen_001_D9_D09_045.fcs/Singlets/Lymphocytes/CD3-	98.6	3010
> > > >	Specimen_001_D9_D09_045.fcs/Singlets/Lymphocytes/CD3-/NK cells	98.9	2978
> > > > >	Specimen_001_D9_D09_045.fcs/Singlets/Lymphocytes/CD3-/NK cells/CD107a+	17	506
> > > > >	Specimen_001_D9_D09_045.fcs/Singlets/Lymphocytes/CD3-/NK cells/IFNg+	3.56	106
> > > > >	Specimen_001_D9_D09_045.fcs/Singlets/Lymphocytes/CD3-/NK cells/MIP1b+	41.5	1235
	Specimen_001_D9_D09_045.fcs		8804
>	Specimen_001_D9_D09_045.fcs/Singlets	87.6	7710
> >	Specimen_001_D9_D09_045.fcs/Singlets/Lymphocytes	42.3	3260
> > >	Specimen_001_D9_D09_045.fcs/Singlets/Lymphocytes/CD3-	99.3	3236
> > > >	Specimen_001_D9_D09_045.fcs/Singlets/Lymphocytes/CD3-/NK cells	94	3043
> > > > >	Specimen_001_D9_D09_045.fcs/Singlets/Lymphocytes/CD3-/NK cells/CD107a+	1.05	32
> > > > >	Specimen_001_D9_D09_045.fcs/Singlets/Lymphocytes/CD3-/NK cells/IFNg+	1.35	41
> > > > >	Specimen_001_D9_D09_045.fcs/Singlets/Lymphocytes/CD3-/NK cells/MIP1b+	26.1	793
	Specimen_001_D10_D10_045.fcs		7793
>	Specimen_001_D10_D10_045.fcs/Singlets		-
> >	Specimen_001_D10_D10_045.fcs/Singlets/Lymphocytes		-
> > >	Specimen_001_D10_D10_045.fcs/Singlets/Lymphocytes/CD3-		-
> > > >	Specimen_001_D10_D10_045.fcs/Singlets/Lymphocytes/CD3-/NK cells		-
> > > > >	Specimen_001_D10_D10_045.fcs/Singlets/Lymphocytes/CD3-/NK cells/CD107a+		-
> > > > >	Specimen_001_D10_D10_045.fcs/Singlets/Lymphocytes/CD3-/NK cells/IFNg+		-
> > > > >	Specimen_001_D10_D10_045.fcs/Singlets/Lymphocytes/CD3-/NK cells/MIP1b+		-
	Specimen_001_D10_D10_046.fcs		6932
>	Specimen_001_D10_D10_046.fcs/Singlets	93.5	6479
> >	Specimen_001_D10_D10_046.fcs/Singlets/Lymphocytes	29.2	1889
> > >	Specimen_001_D10_D10_046.fcs/Singlets/Lymphocytes/CD3-	99	1871
> > > >	Specimen_001_D10_D10_046.fcs/Singlets/Lymphocytes/CD3-/NK cells	99.9	1870
> > > > >	Specimen_001_D10_D10_046.fcs/Singlets/Lymphocytes/CD3-/NK cells/CD107a+	28.2	527
> > > > >	Specimen_001_D10_D10_046.fcs/Singlets/Lymphocytes/CD3-/NK cells/IFNg+	7.38	138
> > > > >	Specimen_001_D10_D10_046.fcs/Singlets/Lymphocytes/CD3-/NK cells/MIP1b+	63.4	1186
	Specimen_001_D10_D10_046.fcs		9421
>	Specimen_001_D10_D10_046.fcs/Singlets	89.7	8450
> >	Specimen_001_D10_D10_046.fcs/Singlets/Lymphocytes	43.4	3667
> > >	Specimen_001_D10_D10_046.fcs/Singlets/Lymphocytes/CD3-	98.8	3624
> > > >	Specimen_001_D10_D10_046.fcs/Singlets/Lymphocytes/CD3-/NK cells	98	3553
> > > > >	Specimen_001_D10_D10_046.fcs/Singlets/Lymphocytes/CD3-/NK cells/CD107a+	2.22	79
> > > > >	Specimen_001_D10_D10_046.fcs/Singlets/Lymphocytes/CD3-/NK cells/IFNg+	0.65	23
> > > > >	Specimen_001_D10_D10_046.fcs/Singlets/Lymphocytes/CD3-/NK cells/MIP1b+	27.4	974
	Specimen_001_D10_D10_046.fcs		8517
>	Specimen_001_D10_D10_046.fcs/Singlets	87.2	7429
> >	Specimen_001_D10_D10_046.fcs/Singlets/Lymphocytes	40.3	2997
> > >	Specimen_001_D10_D10_046.fcs/Singlets/Lymphocytes/CD3-	99.1	2971
> > > >	Specimen_001_D10_D10_046.fcs/Singlets/Lymphocytes/CD3-/NK cells	93.1	2767
> > > > >	Specimen_001_D10_D10_046.fcs/Singlets/Lymphocytes/CD3-/NK cells/CD107a+	0.72	20
> > > > >	Specimen_001_D10_D10_046.fcs/Singlets/Lymphocytes/CD3-/NK cells/IFNg+	0.8	22
> > > > >	Specimen_001_D10_D10_046.fcs/Singlets/Lymphocytes/CD3-/NK cells/MIP1b+	21	582
	Specimen_001_D11_D11_046.fcs		7253
>	Specimen_001_D11_D11_046.fcs/Singlets		-
> >	Specimen_001_D11_D11_046.fcs/Singlets/Lymphocytes		-
> > >	Specimen_001_D11_D11_046.fcs/Singlets/Lymphocytes/CD3-		-
> > > >	Specimen_001_D11_D11_046.fcs/Singlets/Lymphocytes/CD3-/NK cells		-
> > > > >	Specimen_001_D11_D11_046.fcs/Singlets/Lymphocytes/CD3-/NK cells/CD107a+		-
> > > > >	Specimen_001_D11_D11_046.fcs/Singlets/Lymphocytes/CD3-/NK cells/IFNg+		-
> > > > >	Specimen_001_D11_D11_046.fcs/Singlets/Lymphocytes/CD3-/NK cells/MIP1b+		-
	Specimen_001_D11_D11_047.fcs		6876
>	Specimen_001_D11_D11_047.fcs/Singlets	94.5	6501
> >	Specimen_001_D11_D11_047.fcs/Singlets/Lymphocytes	25.9	1681
> > >	Specimen_001_D11_D11_047.fcs/Singlets/Lymphocytes/CD3-	98.6	1658
> > > >	Specimen_001_D11_D11_047.fcs/Singlets/Lymphocytes/CD3-/NK cells	99.9	1657
> > > > >	Specimen_001_D11_D11_047.fcs/Singlets/Lymphocytes/CD3-/NK cells/CD107a+	28.5	473
> > > > >	Specimen_001_D11_D11_047.fcs/Singlets/Lymphocytes/CD3-/NK cells/IFNg+	8.93	148
> > > > >	Specimen_001_D11_D11_047.fcs/Singlets/Lymphocytes/CD3-/NK cells/MIP1b+	63.8	1057
	Specimen_001_D11_D11_047.fcs		9028
>	Specimen_001_D11_D11_047.fcs/Singlets	90.5	8172
> >	Specimen_001_D11_D11_047.fcs/Singlets/Lymphocytes	42.3	3458
> > >	Specimen_001_D11_D11_047.fcs/Singlets/Lymphocytes/CD3-	99	3422
> > > >	Specimen_001_D11_D11_047.fcs/Singlets/Lymphocytes/CD3-/NK cells	97.3	3330
> > > > >	Specimen_001_D11_D11_047.fcs/Singlets/Lymphocytes/CD3-/NK cells/CD107a+	4.47	149
> > > > >	Specimen_001_D11_D11_047.fcs/Singlets/Lymphocytes/CD3-/NK cells/IFNg+	1.08	36
> > > > >	Specimen_001_D11_D11_047.fcs/Singlets/Lymphocytes/CD3-/NK cells/MIP1b+	31.3	1041
	Specimen_001_D11_D11_047.fcs		9101
>	Specimen_001_D11_D11_047.fcs/Singlets		-
> >	Specimen_001_D11_D11_047.fcs/Singlets/Lymphocytes		-
> > >	Specimen_001_D11_D11_047.fcs/Singlets/Lymphocytes/CD3-		-
> > > >	Specimen_001_D11_D11_047.fcs/Singlets/Lymphocytes/CD3-/NK cells		-
> > > > >	Specimen_001_D11_D11_047.fcs/Singlets/Lymphocytes/CD3-/NK cells/CD107a+		-
> > > > >	Specimen_001_D11_D11_047.fcs/Singlets/Lymphocytes/CD3-/NK cells/IFNg+		-
> > > > >	Specimen_001_D11_D11_047.fcs/Singlets/Lymphocytes/CD3-/NK cells/MIP1b+		-
	Specimen_001_D12_D12_047.fcs		9765
>	Specimen_001_D12_D12_047.fcs/Singlets		-
> >	Specimen_001_D12_D12_047.fcs/Singlets/Lymphocytes		-
> > >	Specimen_001_D12_D12_047.fcs/Singlets/Lymphocytes/CD3-		-
> > > >	Specimen_001_D12_D12_047.fcs/Singlets/Lymphocytes/CD3-/NK cells		-
> > > > >	Specimen_001_D12_D12_047.fcs/Singlets/Lymphocytes/CD3-/NK cells/CD107a+		-
> > > > >	Specimen_001_D12_D12_047.fcs/Singlets/Lymphocytes/CD3-/NK cells/IFNg+		-
> > > > >	Specimen_001_D12_D12_047.fcs/Singlets/Lymphocytes/CD3-/NK cells/MIP1b+		-
	Specimen_001_D12_D12_048.fcs		9257
>	Specimen_001_D12_D12_048.fcs/Singlets	95.2	8810
> >	Specimen_001_D12_D12_048.fcs/Singlets/Lymphocytes	43.1	3800
> > >	Specimen_001_D12_D12_048.fcs/Singlets/Lymphocytes/CD3-	99.3	3774
> > > >	Specimen_001_D12_D12_048.fcs/Singlets/Lymphocytes/CD3-/NK cells	99.9	3769
> > > > >	Specimen_001_D12_D12_048.fcs/Singlets/Lymphocytes/CD3-/NK cells/CD107a+	22.3	841
> > > > >	Specimen_001_D12_D12_048.fcs/Singlets/Lymphocytes/CD3-/NK cells/IFNg+	6.29	237
> > > > >	Specimen_001_D12_D12_048.fcs/Singlets/Lymphocytes/CD3-/NK cells/MIP1b+	61.5	2319
	Specimen_001_D12_D12_048.fcs		8909
>	Specimen_001_D12_D12_048.fcs/Singlets	92.8	8272
> >	Specimen_001_D12_D12_048.fcs/Singlets/Lymphocytes	40.6	3359
> > >	Specimen_001_D12_D12_048.fcs/Singlets/Lymphocytes/CD3-	99	3327
> > > >	Specimen_001_D12_D12_048.fcs/Singlets/Lymphocytes/CD3-/NK cells	96.7	3218
> > > > >	Specimen_001_D12_D12_048.fcs/Singlets/Lymphocytes/CD3-/NK cells/CD107a+	0.9	29
> > > > >	Specimen_001_D12_D12_048.fcs/Singlets/Lymphocytes/CD3-/NK cells/IFNg+	0.84	27
> > > > >	Specimen_001_D12_D12_048.fcs/Singlets/Lymphocytes/CD3-/NK cells/MIP1b+	28.1	903
	Specimen_001_D12_D12_048.fcs		7278
>	Specimen_001_D12_D12_048.fcs/Singlets		-
> >	Specimen_001_D12_D12_048.fcs/Singlets/Lymphocytes		-
> > >	Specimen_001_D12_D12_048.fcs/Singlets/Lymphocytes/CD3-		-
> > > >	Specimen_001_D12_D12_048.fcs/Singlets/Lymphocytes/CD3-/NK cells		-
> > > > >	Specimen_001_D12_D12_048.fcs/Singlets/Lymphocytes/CD3-/NK cells/CD107a+		-
> > > > >	Specimen_001_D12_D12_048.fcs/Singlets/Lymphocytes/CD3-/NK cells/IFNg+		-
> > > > >	Specimen_001_D12_D12_048.fcs/Singlets/Lymphocytes/CD3-/NK cells/MIP1b+		-
	Specimen_001_E1_E01_048.fcs		8290
>	Specimen_001_E1_E01_048.fcs/Singlets		-
> >	Specimen_001_E1_E01_048.fcs/Singlets/Lymphocytes		-
> > >	Specimen_001_E1_E01_048.fcs/Singlets/Lymphocytes/CD3-		-
> > > >	Specimen_001_E1_E01_048.fcs/Singlets/Lymphocytes/CD3-/NK cells		-
> > > > >	Specimen_001_E1_E01_048.fcs/Singlets/Lymphocytes/CD3-/NK cells/CD107a+		-
> > > > >	Specimen_001_E1_E01_048.fcs/Singlets/Lymphocytes/CD3-/NK cells/IFNg+		-
> > > > >	Specimen_001_E1_E01_048.fcs/Singlets/Lymphocytes/CD3-/NK cells/MIP1b+		-
	Specimen_001_E1_E01_049.fcs		14307
>	Specimen_001_E1_E01_049.fcs/Singlets	94.6	13534
> >	Specimen_001_E1_E01_049.fcs/Singlets/Lymphocytes	60.8	8229
> > >	Specimen_001_E1_E01_049.fcs/Singlets/Lymphocytes/CD3-	99.7	8207
> > > >	Specimen_001_E1_E01_049.fcs/Singlets/Lymphocytes/CD3-/NK cells	100	8206
> > > > >	Specimen_001_E1_E01_049.fcs/Singlets/Lymphocytes/CD3-/NK cells/CD107a+	5.63	462
> > > > >	Specimen_001_E1_E01_049.fcs/Singlets/Lymphocytes/CD3-/NK cells/IFNg+	1.51	124
> > > > >	Specimen_001_E1_E01_049.fcs/Singlets/Lymphocytes/CD3-/NK cells/MIP1b+	38.9	3189
	Specimen_001_E1_E01_049.fcs		8148
>	Specimen_001_E1_E01_049.fcs/Singlets	93.9	7652
> >	Specimen_001_E1_E01_049.fcs/Singlets/Lymphocytes	32.8	2507
> > >	Specimen_001_E1_E01_049.fcs/Singlets/Lymphocytes/CD3-	98.4	2467
> > > >	Specimen_001_E1_E01_049.fcs/Singlets/Lymphocytes/CD3-/NK cells	98.8	2437
> > > > >	Specimen_001_E1_E01_049.fcs/Singlets/Lymphocytes/CD3-/NK cells/CD107a+	19.2	469
> > > > >	Specimen_001_E1_E01_049.fcs/Singlets/Lymphocytes/CD3-/NK cells/IFNg+	7.18	175
> > > > >	Specimen_001_E1_E01_049.fcs/Singlets/Lymphocytes/CD3-/NK cells/MIP1b+	47.8	1165
	Specimen_001_E1_E01_049.fcs		8239
>	Specimen_001_E1_E01_049.fcs/Singlets		-
> >	Specimen_001_E1_E01_049.fcs/Singlets/Lymphocytes		-
> > >	Specimen_001_E1_E01_049.fcs/Singlets/Lymphocytes/CD3-		-
> > > >	Specimen_001_E1_E01_049.fcs/Singlets/Lymphocytes/CD3-/NK cells		-
> > > > >	Specimen_001_E1_E01_049.fcs/Singlets/Lymphocytes/CD3-/NK cells/CD107a+		-
> > > > >	Specimen_001_E1_E01_049.fcs/Singlets/Lymphocytes/CD3-/NK cells/IFNg+		-
> > > > >	Specimen_001_E1_E01_049.fcs/Singlets/Lymphocytes/CD3-/NK cells/MIP1b+		-
	Specimen_001_E2_E02_049.fcs		6967
>	Specimen_001_E2_E02_049.fcs/Singlets		-
> >	Specimen_001_E2_E02_049.fcs/Singlets/Lymphocytes		-
> > >	Specimen_001_E2_E02_049.fcs/Singlets/Lymphocytes/CD3-		-
> > > >	Specimen_001_E2_E02_049.fcs/Singlets/Lymphocytes/CD3-/NK cells		-
> > > > >	Specimen_001_E2_E02_049.fcs/Singlets/Lymphocytes/CD3-/NK cells/CD107a+		-
> > > > >	Specimen_001_E2_E02_049.fcs/Singlets/Lymphocytes/CD3-/NK cells/IFNg+		-
> > > > >	Specimen_001_E2_E02_049.fcs/Singlets/Lymphocytes/CD3-/NK cells/MIP1b+		-
	Specimen_001_E2_E02_050.fcs		8941
>	Specimen_001_E2_E02_050.fcs/Singlets	91.4	8171
> >	Specimen_001_E2_E02_050.fcs/Singlets/Lymphocytes	42.2	3452
> > >	Specimen_001_E2_E02_050.fcs/Singlets/Lymphocytes/CD3-	99.3	3428
> > > >	Specimen_001_E2_E02_050.fcs/Singlets/Lymphocytes/CD3-/NK cells	99.9	3425
> > > > >	Specimen_001_E2_E02_050.fcs/Singlets/Lymphocytes/CD3-/NK cells/CD107a+	13.6	465
> > > > >	Specimen_001_E2_E02_050.fcs/Singlets/Lymphocytes/CD3-/NK cells/IFNg+	3.82	131
> > > > >	Specimen_001_E2_E02_050.fcs/Singlets/Lymphocytes/CD3-/NK cells/MIP1b+	45.7	1566
	Specimen_001_E2_E02_050.fcs		7020
>	Specimen_001_E2_E02_050.fcs/Singlets	94.2	6614
> >	Specimen_001_E2_E02_050.fcs/Singlets/Lymphocytes	26.5	1754
> > >	Specimen_001_E2_E02_050.fcs/Singlets/Lymphocytes/CD3-	98.3	1724
> > > >	Specimen_001_E2_E02_050.fcs/Singlets/Lymphocytes/CD3-/NK cells	99.1	1708
> > > > >	Specimen_001_E2_E02_050.fcs/Singlets/Lymphocytes/CD3-/NK cells/CD107a+	18.8	321
> > > > >	Specimen_001_E2_E02_050.fcs/Singlets/Lymphocytes/CD3-/NK cells/IFNg+	6.5	111
> > > > >	Specimen_001_E2_E02_050.fcs/Singlets/Lymphocytes/CD3-/NK cells/MIP1b+	42.5	726
	Specimen_001_E2_E02_050.fcs		6664
>	Specimen_001_E2_E02_050.fcs/Singlets		-
> >	Specimen_001_E2_E02_050.fcs/Singlets/Lymphocytes		-
> > >	Specimen_001_E2_E02_050.fcs/Singlets/Lymphocytes/CD3-		-
> > > >	Specimen_001_E2_E02_050.fcs/Singlets/Lymphocytes/CD3-/NK cells		-
> > > > >	Specimen_001_E2_E02_050.fcs/Singlets/Lymphocytes/CD3-/NK cells/CD107a+		-
> > > > >	Specimen_001_E2_E02_050.fcs/Singlets/Lymphocytes/CD3-/NK cells/IFNg+		-
> > > > >	Specimen_001_E2_E02_050.fcs/Singlets/Lymphocytes/CD3-/NK cells/MIP1b+		-
	Specimen_001_E3_E03_050.fcs		7931
>	Specimen_001_E3_E03_050.fcs/Singlets	93	7376
> >	Specimen_001_E3_E03_050.fcs/Singlets/Lymphocytes	27.9	2056
> > >	Specimen_001_E3_E03_050.fcs/Singlets/Lymphocytes/CD3-	98.3	2021
> > > >	Specimen_001_E3_E03_050.fcs/Singlets/Lymphocytes/CD3-/NK cells	93.5	1890
> > > > >	Specimen_001_E3_E03_050.fcs/Singlets/Lymphocytes/CD3-/NK cells/CD107a+	0.95	18
> > > > >	Specimen_001_E3_E03_050.fcs/Singlets/Lymphocytes/CD3-/NK cells/IFNg+	1.69	32
> > > > >	Specimen_001_E3_E03_050.fcs/Singlets/Lymphocytes/CD3-/NK cells/MIP1b+	15	284
	Specimen_001_E3_E03_051.fcs		9712
>	Specimen_001_E3_E03_051.fcs/Singlets	91.9	8929
> >	Specimen_001_E3_E03_051.fcs/Singlets/Lymphocytes	38.1	3402
> > >	Specimen_001_E3_E03_051.fcs/Singlets/Lymphocytes/CD3-	99.1	3370
> > > >	Specimen_001_E3_E03_051.fcs/Singlets/Lymphocytes/CD3-/NK cells	99.9	3366
> > > > >	Specimen_001_E3_E03_051.fcs/Singlets/Lymphocytes/CD3-/NK cells/CD107a+	14.5	489
> > > > >	Specimen_001_E3_E03_051.fcs/Singlets/Lymphocytes/CD3-/NK cells/IFNg+	4.78	161
> > > > >	Specimen_001_E3_E03_051.fcs/Singlets/Lymphocytes/CD3-/NK cells/MIP1b+	38.3	1289
	Specimen_001_E3_E03_051.fcs		8005
>	Specimen_001_E3_E03_051.fcs/Singlets	93.7	7504
> >	Specimen_001_E3_E03_051.fcs/Singlets/Lymphocytes	33	2479
> > >	Specimen_001_E3_E03_051.fcs/Singlets/Lymphocytes/CD3-	98.7	2446
> > > >	Specimen_001_E3_E03_051.fcs/Singlets/Lymphocytes/CD3-/NK cells	99.8	2440
> > > > >	Specimen_001_E3_E03_051.fcs/Singlets/Lymphocytes/CD3-/NK cells/CD107a+	20	489
> > > > >	Specimen_001_E3_E03_051.fcs/Singlets/Lymphocytes/CD3-/NK cells/IFNg+	5.82	142
> > > > >	Specimen_001_E3_E03_051.fcs/Singlets/Lymphocytes/CD3-/NK cells/MIP1b+	56.5	1379
	Specimen_001_E3_E03_051.fcs		7831
>	Specimen_001_E3_E03_051.fcs/Singlets		-
> >	Specimen_001_E3_E03_051.fcs/Singlets/Lymphocytes		-
> > >	Specimen_001_E3_E03_051.fcs/Singlets/Lymphocytes/CD3-		-
> > > >	Specimen_001_E3_E03_051.fcs/Singlets/Lymphocytes/CD3-/NK cells		-
> > > > >	Specimen_001_E3_E03_051.fcs/Singlets/Lymphocytes/CD3-/NK cells/CD107a+		-
> > > > >	Specimen_001_E3_E03_051.fcs/Singlets/Lymphocytes/CD3-/NK cells/IFNg+		-
> > > > >	Specimen_001_E3_E03_051.fcs/Singlets/Lymphocytes/CD3-/NK cells/MIP1b+		-
	Specimen_001_E4_E04_051.fcs		8073
>	Specimen_001_E4_E04_051.fcs/Singlets	92.7	7487
> >	Specimen_001_E4_E04_051.fcs/Singlets/Lymphocytes	25.4	1904
> > >	Specimen_001_E4_E04_051.fcs/Singlets/Lymphocytes/CD3-	98.3	1871
> > > >	Specimen_001_E4_E04_051.fcs/Singlets/Lymphocytes/CD3-/NK cells	94	1759
> > > > >	Specimen_001_E4_E04_051.fcs/Singlets/Lymphocytes/CD3-/NK cells/CD107a+	1.19	21
> > > > >	Specimen_001_E4_E04_051.fcs/Singlets/Lymphocytes/CD3-/NK cells/IFNg+	1.76	31
> > > > >	Specimen_001_E4_E04_051.fcs/Singlets/Lymphocytes/CD3-/NK cells/MIP1b+	16.7	294
	Specimen_001_E4_E04_052.fcs		9611
>	Specimen_001_E4_E04_052.fcs/Singlets	91.2	8763
> >	Specimen_001_E4_E04_052.fcs/Singlets/Lymphocytes	44.4	3891
> > >	Specimen_001_E4_E04_052.fcs/Singlets/Lymphocytes/CD3-	99.2	3861
> > > >	Specimen_001_E4_E04_052.fcs/Singlets/Lymphocytes/CD3-/NK cells	99.9	3858
> > > > >	Specimen_001_E4_E04_052.fcs/Singlets/Lymphocytes/CD3-/NK cells/CD107a+	33.6	1295
> > > > >	Specimen_001_E4_E04_052.fcs/Singlets/Lymphocytes/CD3-/NK cells/IFNg+	10.2	395
> > > > >	Specimen_001_E4_E04_052.fcs/Singlets/Lymphocytes/CD3-/NK cells/MIP1b+	69	2662
	Specimen_001_E4_E04_052.fcs		8306
>	Specimen_001_E4_E04_052.fcs/Singlets	94	7808
> >	Specimen_001_E4_E04_052.fcs/Singlets/Lymphocytes	33.8	2638
> > >	Specimen_001_E4_E04_052.fcs/Singlets/Lymphocytes/CD3-	98.3	2592
> > > >	Specimen_001_E4_E04_052.fcs/Singlets/Lymphocytes/CD3-/NK cells	98.4	2551
> > > > >	Specimen_001_E4_E04_052.fcs/Singlets/Lymphocytes/CD3-/NK cells/CD107a+	17.8	454
> > > > >	Specimen_001_E4_E04_052.fcs/Singlets/Lymphocytes/CD3-/NK cells/IFNg+	4.08	104
> > > > >	Specimen_001_E4_E04_052.fcs/Singlets/Lymphocytes/CD3-/NK cells/MIP1b+	61.2	1561
	Specimen_001_E4_E04_052.fcs		8205
>	Specimen_001_E4_E04_052.fcs/Singlets		-
> >	Specimen_001_E4_E04_052.fcs/Singlets/Lymphocytes		-
> > >	Specimen_001_E4_E04_052.fcs/Singlets/Lymphocytes/CD3-		-
> > > >	Specimen_001_E4_E04_052.fcs/Singlets/Lymphocytes/CD3-/NK cells		-
> > > > >	Specimen_001_E4_E04_052.fcs/Singlets/Lymphocytes/CD3-/NK cells/CD107a+		-
> > > > >	Specimen_001_E4_E04_052.fcs/Singlets/Lymphocytes/CD3-/NK cells/IFNg+		-
> > > > >	Specimen_001_E4_E04_052.fcs/Singlets/Lymphocytes/CD3-/NK cells/MIP1b+		-
	Specimen_001_E5_E05_052.fcs		7492
>	Specimen_001_E5_E05_052.fcs/Singlets	94.5	7080
> >	Specimen_001_E5_E05_052.fcs/Singlets/Lymphocytes	25.2	1782
> > >	Specimen_001_E5_E05_052.fcs/Singlets/Lymphocytes/CD3-	98.4	1753
> > > >	Specimen_001_E5_E05_052.fcs/Singlets/Lymphocytes/CD3-/NK cells	95.9	1682
> > > > >	Specimen_001_E5_E05_052.fcs/Singlets/Lymphocytes/CD3-/NK cells/CD107a+	0.77	13
> > > > >	Specimen_001_E5_E05_052.fcs/Singlets/Lymphocytes/CD3-/NK cells/IFNg+	1.84	31
> > > > >	Specimen_001_E5_E05_052.fcs/Singlets/Lymphocytes/CD3-/NK cells/MIP1b+	15.7	264
	Specimen_001_E5_E05_053.fcs		9128
>	Specimen_001_E5_E05_053.fcs/Singlets	88.2	8049
> >	Specimen_001_E5_E05_053.fcs/Singlets/Lymphocytes	39.8	3206
> > >	Specimen_001_E5_E05_053.fcs/Singlets/Lymphocytes/CD3-	99.2	3179
> > > >	Specimen_001_E5_E05_053.fcs/Singlets/Lymphocytes/CD3-/NK cells	99.9	3177
> > > > >	Specimen_001_E5_E05_053.fcs/Singlets/Lymphocytes/CD3-/NK cells/CD107a+	1.26	40
> > > > >	Specimen_001_E5_E05_053.fcs/Singlets/Lymphocytes/CD3-/NK cells/IFNg+	0.85	27
> > > > >	Specimen_001_E5_E05_053.fcs/Singlets/Lymphocytes/CD3-/NK cells/MIP1b+	26.9	854
	Specimen_001_E5_E05_053.fcs		7748
>	Specimen_001_E5_E05_053.fcs/Singlets	94	7282
> >	Specimen_001_E5_E05_053.fcs/Singlets/Lymphocytes	31.6	2302
> > >	Specimen_001_E5_E05_053.fcs/Singlets/Lymphocytes/CD3-	98.4	2266
> > > >	Specimen_001_E5_E05_053.fcs/Singlets/Lymphocytes/CD3-/NK cells	99.5	2254
> > > > >	Specimen_001_E5_E05_053.fcs/Singlets/Lymphocytes/CD3-/NK cells/CD107a+	21.5	484
> > > > >	Specimen_001_E5_E05_053.fcs/Singlets/Lymphocytes/CD3-/NK cells/IFNg+	5.72	129
> > > > >	Specimen_001_E5_E05_053.fcs/Singlets/Lymphocytes/CD3-/NK cells/MIP1b+	45.3	1022
	Specimen_001_E5_E05_053.fcs		7660
>	Specimen_001_E5_E05_053.fcs/Singlets		-
> >	Specimen_001_E5_E05_053.fcs/Singlets/Lymphocytes		-
> > >	Specimen_001_E5_E05_053.fcs/Singlets/Lymphocytes/CD3-		-
> > > >	Specimen_001_E5_E05_053.fcs/Singlets/Lymphocytes/CD3-/NK cells		-
> > > > >	Specimen_001_E5_E05_053.fcs/Singlets/Lymphocytes/CD3-/NK cells/CD107a+		-
> > > > >	Specimen_001_E5_E05_053.fcs/Singlets/Lymphocytes/CD3-/NK cells/IFNg+		-
> > > > >	Specimen_001_E5_E05_053.fcs/Singlets/Lymphocytes/CD3-/NK cells/MIP1b+		-
	Specimen_001_E6_E06_053.fcs		7925
>	Specimen_001_E6_E06_053.fcs/Singlets	92.8	7357
> >	Specimen_001_E6_E06_053.fcs/Singlets/Lymphocytes	27.1	1995
> > >	Specimen_001_E6_E06_053.fcs/Singlets/Lymphocytes/CD3-	98.8	1972
> > > >	Specimen_001_E6_E06_053.fcs/Singlets/Lymphocytes/CD3-/NK cells	95.7	1888
> > > > >	Specimen_001_E6_E06_053.fcs/Singlets/Lymphocytes/CD3-/NK cells/CD107a+	1.11	21
> > > > >	Specimen_001_E6_E06_053.fcs/Singlets/Lymphocytes/CD3-/NK cells/IFNg+	1.48	28
> > > > >	Specimen_001_E6_E06_053.fcs/Singlets/Lymphocytes/CD3-/NK cells/MIP1b+	16.1	304
	Specimen_001_E6_E06_054.fcs		8682
>	Specimen_001_E6_E06_054.fcs/Singlets	89.1	7733
> >	Specimen_001_E6_E06_054.fcs/Singlets/Lymphocytes	40.1	3102
> > >	Specimen_001_E6_E06_054.fcs/Singlets/Lymphocytes/CD3-	99.2	3077
> > > >	Specimen_001_E6_E06_054.fcs/Singlets/Lymphocytes/CD3-/NK cells	99.8	3072
> > > > >	Specimen_001_E6_E06_054.fcs/Singlets/Lymphocytes/CD3-/NK cells/CD107a+	1.37	42
> > > > >	Specimen_001_E6_E06_054.fcs/Singlets/Lymphocytes/CD3-/NK cells/IFNg+	0.91	28
> > > > >	Specimen_001_E6_E06_054.fcs/Singlets/Lymphocytes/CD3-/NK cells/MIP1b+	28.8	886
	Specimen_001_E6_E06_054.fcs		8982
>	Specimen_001_E6_E06_054.fcs/Singlets	93.7	8415
> >	Specimen_001_E6_E06_054.fcs/Singlets/Lymphocytes	38.9	3271
> > >	Specimen_001_E6_E06_054.fcs/Singlets/Lymphocytes/CD3-	99.4	3252
> > > >	Specimen_001_E6_E06_054.fcs/Singlets/Lymphocytes/CD3-/NK cells	97.7	3178
> > > > >	Specimen_001_E6_E06_054.fcs/Singlets/Lymphocytes/CD3-/NK cells/CD107a+	4.44	141
> > > > >	Specimen_001_E6_E06_054.fcs/Singlets/Lymphocytes/CD3-/NK cells/IFNg+	1.07	34
> > > > >	Specimen_001_E6_E06_054.fcs/Singlets/Lymphocytes/CD3-/NK cells/MIP1b+	34	1080
	Specimen_001_E6_E06_054.fcs		7934
>	Specimen_001_E6_E06_054.fcs/Singlets		-
> >	Specimen_001_E6_E06_054.fcs/Singlets/Lymphocytes		-
> > >	Specimen_001_E6_E06_054.fcs/Singlets/Lymphocytes/CD3-		-
> > > >	Specimen_001_E6_E06_054.fcs/Singlets/Lymphocytes/CD3-/NK cells		-
> > > > >	Specimen_001_E6_E06_054.fcs/Singlets/Lymphocytes/CD3-/NK cells/CD107a+		-
> > > > >	Specimen_001_E6_E06_054.fcs/Singlets/Lymphocytes/CD3-/NK cells/IFNg+		-
> > > > >	Specimen_001_E6_E06_054.fcs/Singlets/Lymphocytes/CD3-/NK cells/MIP1b+		-
	Specimen_001_E7_E07_054.fcs		8228
>	Specimen_001_E7_E07_054.fcs/Singlets	94.9	7808
> >	Specimen_001_E7_E07_054.fcs/Singlets/Lymphocytes	28.8	2245
> > >	Specimen_001_E7_E07_054.fcs/Singlets/Lymphocytes/CD3-	98.3	2207
> > > >	Specimen_001_E7_E07_054.fcs/Singlets/Lymphocytes/CD3-/NK cells	95.6	2109
> > > > >	Specimen_001_E7_E07_054.fcs/Singlets/Lymphocytes/CD3-/NK cells/CD107a+	6.5	137
> > > > >	Specimen_001_E7_E07_054.fcs/Singlets/Lymphocytes/CD3-/NK cells/IFNg+	3.08	65
> > > > >	Specimen_001_E7_E07_054.fcs/Singlets/Lymphocytes/CD3-/NK cells/MIP1b+	19.7	416
	Specimen_001_E7_E07_055.fcs		8626
>	Specimen_001_E7_E07_055.fcs/Singlets	91.1	7860
> >	Specimen_001_E7_E07_055.fcs/Singlets/Lymphocytes	40	3144
> > >	Specimen_001_E7_E07_055.fcs/Singlets/Lymphocytes/CD3-	99.1	3116
> > > >	Specimen_001_E7_E07_055.fcs/Singlets/Lymphocytes/CD3-/NK cells	99.9	3112
> > > > >	Specimen_001_E7_E07_055.fcs/Singlets/Lymphocytes/CD3-/NK cells/CD107a+	4.72	147
> > > > >	Specimen_001_E7_E07_055.fcs/Singlets/Lymphocytes/CD3-/NK cells/IFNg+	1.54	48
> > > > >	Specimen_001_E7_E07_055.fcs/Singlets/Lymphocytes/CD3-/NK cells/MIP1b+	25.9	805
	Specimen_001_E7_E07_055.fcs		8634
>	Specimen_001_E7_E07_055.fcs/Singlets	92.6	7993
> >	Specimen_001_E7_E07_055.fcs/Singlets/Lymphocytes	36.6	2926
> > >	Specimen_001_E7_E07_055.fcs/Singlets/Lymphocytes/CD3-	98.9	2893
> > > >	Specimen_001_E7_E07_055.fcs/Singlets/Lymphocytes/CD3-/NK cells	99	2864
> > > > >	Specimen_001_E7_E07_055.fcs/Singlets/Lymphocytes/CD3-/NK cells/CD107a+	8.94	256
> > > > >	Specimen_001_E7_E07_055.fcs/Singlets/Lymphocytes/CD3-/NK cells/IFNg+	2.44	70
> > > > >	Specimen_001_E7_E07_055.fcs/Singlets/Lymphocytes/CD3-/NK cells/MIP1b+	29.1	834
	Specimen_001_E7_E07_055.fcs		7813
>	Specimen_001_E7_E07_055.fcs/Singlets		-
> >	Specimen_001_E7_E07_055.fcs/Singlets/Lymphocytes		-
> > >	Specimen_001_E7_E07_055.fcs/Singlets/Lymphocytes/CD3-		-
> > > >	Specimen_001_E7_E07_055.fcs/Singlets/Lymphocytes/CD3-/NK cells		-
> > > > >	Specimen_001_E7_E07_055.fcs/Singlets/Lymphocytes/CD3-/NK cells/CD107a+		-
> > > > >	Specimen_001_E7_E07_055.fcs/Singlets/Lymphocytes/CD3-/NK cells/IFNg+		-
> > > > >	Specimen_001_E7_E07_055.fcs/Singlets/Lymphocytes/CD3-/NK cells/MIP1b+		-
	Specimen_001_E8_E08_055.fcs		7943
>	Specimen_001_E8_E08_055.fcs/Singlets	96.9	7698
> >	Specimen_001_E8_E08_055.fcs/Singlets/Lymphocytes	28	2154
> > >	Specimen_001_E8_E08_055.fcs/Singlets/Lymphocytes/CD3-	96	2067
> > > >	Specimen_001_E8_E08_055.fcs/Singlets/Lymphocytes/CD3-/NK cells	98.2	2029
> > > > >	Specimen_001_E8_E08_055.fcs/Singlets/Lymphocytes/CD3-/NK cells/CD107a+	20.8	422
> > > > >	Specimen_001_E8_E08_055.fcs/Singlets/Lymphocytes/CD3-/NK cells/IFNg+	7.44	151
> > > > >	Specimen_001_E8_E08_055.fcs/Singlets/Lymphocytes/CD3-/NK cells/MIP1b+	28	568
	Specimen_001_E8_E08_056.fcs		9015
>	Specimen_001_E8_E08_056.fcs/Singlets	92.8	8368
> >	Specimen_001_E8_E08_056.fcs/Singlets/Lymphocytes	36.3	3036
> > >	Specimen_001_E8_E08_056.fcs/Singlets/Lymphocytes/CD3-	98.9	3002
> > > >	Specimen_001_E8_E08_056.fcs/Singlets/Lymphocytes/CD3-/NK cells	99.9	2998
> > > > >	Specimen_001_E8_E08_056.fcs/Singlets/Lymphocytes/CD3-/NK cells/CD107a+	28.2	845
> > > > >	Specimen_001_E8_E08_056.fcs/Singlets/Lymphocytes/CD3-/NK cells/IFNg+	8.77	263
> > > > >	Specimen_001_E8_E08_056.fcs/Singlets/Lymphocytes/CD3-/NK cells/MIP1b+	60.9	1825
	Specimen_001_E8_E08_056.fcs		8666
>	Specimen_001_E8_E08_056.fcs/Singlets	91.4	7917
> >	Specimen_001_E8_E08_056.fcs/Singlets/Lymphocytes	37.2	2943
> > >	Specimen_001_E8_E08_056.fcs/Singlets/Lymphocytes/CD3-	98.9	2910
> > > >	Specimen_001_E8_E08_056.fcs/Singlets/Lymphocytes/CD3-/NK cells	96.9	2819
> > > > >	Specimen_001_E8_E08_056.fcs/Singlets/Lymphocytes/CD3-/NK cells/CD107a+	3.33	94
> > > > >	Specimen_001_E8_E08_056.fcs/Singlets/Lymphocytes/CD3-/NK cells/IFNg+	1.74	49
> > > > >	Specimen_001_E8_E08_056.fcs/Singlets/Lymphocytes/CD3-/NK cells/MIP1b+	29.1	821
	Specimen_001_E8_E08_056.fcs		8103
>	Specimen_001_E8_E08_056.fcs/Singlets		-
> >	Specimen_001_E8_E08_056.fcs/Singlets/Lymphocytes		-
> > >	Specimen_001_E8_E08_056.fcs/Singlets/Lymphocytes/CD3-		-
> > > >	Specimen_001_E8_E08_056.fcs/Singlets/Lymphocytes/CD3-/NK cells		-
> > > > >	Specimen_001_E8_E08_056.fcs/Singlets/Lymphocytes/CD3-/NK cells/CD107a+		-
> > > > >	Specimen_001_E8_E08_056.fcs/Singlets/Lymphocytes/CD3-/NK cells/IFNg+		-
> > > > >	Specimen_001_E8_E08_056.fcs/Singlets/Lymphocytes/CD3-/NK cells/MIP1b+		-
	Specimen_001_E9_E09_056.fcs		8460
>	Specimen_001_E9_E09_056.fcs/Singlets	97	8209
> >	Specimen_001_E9_E09_056.fcs/Singlets/Lymphocytes	29.1	2385
> > >	Specimen_001_E9_E09_056.fcs/Singlets/Lymphocytes/CD3-	96.1	2292
> > > >	Specimen_001_E9_E09_056.fcs/Singlets/Lymphocytes/CD3-/NK cells	97.8	2242
> > > > >	Specimen_001_E9_E09_056.fcs/Singlets/Lymphocytes/CD3-/NK cells/CD107a+	18.8	422
> > > > >	Specimen_001_E9_E09_056.fcs/Singlets/Lymphocytes/CD3-/NK cells/IFNg+	6.78	152
> > > > >	Specimen_001_E9_E09_056.fcs/Singlets/Lymphocytes/CD3-/NK cells/MIP1b+	26.4	592
	Specimen_001_E9_E09_057.fcs		7500
>	Specimen_001_E9_E09_057.fcs/Singlets	95.2	7140
> >	Specimen_001_E9_E09_057.fcs/Singlets/Lymphocytes	32.5	2321
> > >	Specimen_001_E9_E09_057.fcs/Singlets/Lymphocytes/CD3-	98.6	2288
> > > >	Specimen_001_E9_E09_057.fcs/Singlets/Lymphocytes/CD3-/NK cells	100	2287
> > > > >	Specimen_001_E9_E09_057.fcs/Singlets/Lymphocytes/CD3-/NK cells/CD107a+	34.2	783
> > > > >	Specimen_001_E9_E09_057.fcs/Singlets/Lymphocytes/CD3-/NK cells/IFNg+	11.5	264
> > > > >	Specimen_001_E9_E09_057.fcs/Singlets/Lymphocytes/CD3-/NK cells/MIP1b+	68.4	1564
	Specimen_001_E9_E09_057.fcs		8073
>	Specimen_001_E9_E09_057.fcs/Singlets	93.6	7558
> >	Specimen_001_E9_E09_057.fcs/Singlets/Lymphocytes	36.6	2764
> > >	Specimen_001_E9_E09_057.fcs/Singlets/Lymphocytes/CD3-	98.5	2722
> > > >	Specimen_001_E9_E09_057.fcs/Singlets/Lymphocytes/CD3-/NK cells	98.5	2680
> > > > >	Specimen_001_E9_E09_057.fcs/Singlets/Lymphocytes/CD3-/NK cells/CD107a+	16.8	449
> > > > >	Specimen_001_E9_E09_057.fcs/Singlets/Lymphocytes/CD3-/NK cells/IFNg+	5.49	147
> > > > >	Specimen_001_E9_E09_057.fcs/Singlets/Lymphocytes/CD3-/NK cells/MIP1b+	39.6	1061
	Specimen_001_E9_E09_057.fcs		5546
>	Specimen_001_E9_E09_057.fcs/Singlets		-
> >	Specimen_001_E9_E09_057.fcs/Singlets/Lymphocytes		-
> > >	Specimen_001_E9_E09_057.fcs/Singlets/Lymphocytes/CD3-		-
> > > >	Specimen_001_E9_E09_057.fcs/Singlets/Lymphocytes/CD3-/NK cells		-
> > > > >	Specimen_001_E9_E09_057.fcs/Singlets/Lymphocytes/CD3-/NK cells/CD107a+		-
> > > > >	Specimen_001_E9_E09_057.fcs/Singlets/Lymphocytes/CD3-/NK cells/IFNg+		-
> > > > >	Specimen_001_E9_E09_057.fcs/Singlets/Lymphocytes/CD3-/NK cells/MIP1b+		-
	Specimen_001_E10_E10_057.fcs		7724
>	Specimen_001_E10_E10_057.fcs/Singlets	95.8	7398
> >	Specimen_001_E10_E10_057.fcs/Singlets/Lymphocytes	25.3	1868
> > >	Specimen_001_E10_E10_057.fcs/Singlets/Lymphocytes/CD3-	98.2	1834
> > > >	Specimen_001_E10_E10_057.fcs/Singlets/Lymphocytes/CD3-/NK cells	95.5	1751
> > > > >	Specimen_001_E10_E10_057.fcs/Singlets/Lymphocytes/CD3-/NK cells/CD107a+	5.37	94
> > > > >	Specimen_001_E10_E10_057.fcs/Singlets/Lymphocytes/CD3-/NK cells/IFNg+	2.46	43
> > > > >	Specimen_001_E10_E10_057.fcs/Singlets/Lymphocytes/CD3-/NK cells/MIP1b+	19.6	343
	Specimen_001_E10_E10_058.fcs		7098
>	Specimen_001_E10_E10_058.fcs/Singlets	95.3	6767
> >	Specimen_001_E10_E10_058.fcs/Singlets/Lymphocytes	25	1694
> > >	Specimen_001_E10_E10_058.fcs/Singlets/Lymphocytes/CD3-	97.8	1657
> > > >	Specimen_001_E10_E10_058.fcs/Singlets/Lymphocytes/CD3-/NK cells	97.8	1621
> > > > >	Specimen_001_E10_E10_058.fcs/Singlets/Lymphocytes/CD3-/NK cells/CD107a+	14.6	236
> > > > >	Specimen_001_E10_E10_058.fcs/Singlets/Lymphocytes/CD3-/NK cells/IFNg+	4.57	74
> > > > >	Specimen_001_E10_E10_058.fcs/Singlets/Lymphocytes/CD3-/NK cells/MIP1b+	42.1	683
	Specimen_001_E10_E10_058.fcs		5373
>	Specimen_001_E10_E10_058.fcs/Singlets		-
> >	Specimen_001_E10_E10_058.fcs/Singlets/Lymphocytes		-
> > >	Specimen_001_E10_E10_058.fcs/Singlets/Lymphocytes/CD3-		-
> > > >	Specimen_001_E10_E10_058.fcs/Singlets/Lymphocytes/CD3-/NK cells		-
> > > > >	Specimen_001_E10_E10_058.fcs/Singlets/Lymphocytes/CD3-/NK cells/CD107a+		-
> > > > >	Specimen_001_E10_E10_058.fcs/Singlets/Lymphocytes/CD3-/NK cells/IFNg+		-
> > > > >	Specimen_001_E10_E10_058.fcs/Singlets/Lymphocytes/CD3-/NK cells/MIP1b+		-
	Specimen_001_E11_E11_058.fcs		7665
>	Specimen_001_E11_E11_058.fcs/Singlets	95.7	7335
> >	Specimen_001_E11_E11_058.fcs/Singlets/Lymphocytes	22.5	1648
> > >	Specimen_001_E11_E11_058.fcs/Singlets/Lymphocytes/CD3-	97.8	1611
> > > >	Specimen_001_E11_E11_058.fcs/Singlets/Lymphocytes/CD3-/NK cells	88.5	1426
> > > > >	Specimen_001_E11_E11_058.fcs/Singlets/Lymphocytes/CD3-/NK cells/CD107a+	2.52	36
> > > > >	Specimen_001_E11_E11_058.fcs/Singlets/Lymphocytes/CD3-/NK cells/IFNg+	2.59	37
> > > > >	Specimen_001_E11_E11_058.fcs/Singlets/Lymphocytes/CD3-/NK cells/MIP1b+	19.3	275
	Specimen_001_E11_E11_059.fcs		6417
>	Specimen_001_E11_E11_059.fcs/Singlets	94.9	6090
> >	Specimen_001_E11_E11_059.fcs/Singlets/Lymphocytes	22	1339
> > >	Specimen_001_E11_E11_059.fcs/Singlets/Lymphocytes/CD3-	97.3	1303
> > > >	Specimen_001_E11_E11_059.fcs/Singlets/Lymphocytes/CD3-/NK cells	97.5	1270
> > > > >	Specimen_001_E11_E11_059.fcs/Singlets/Lymphocytes/CD3-/NK cells/CD107a+	21	267
> > > > >	Specimen_001_E11_E11_059.fcs/Singlets/Lymphocytes/CD3-/NK cells/IFNg+	7.4	94
> > > > >	Specimen_001_E11_E11_059.fcs/Singlets/Lymphocytes/CD3-/NK cells/MIP1b+	55.4	703
	Specimen_001_E11_E11_059.fcs		2677
>	Specimen_001_E11_E11_059.fcs/Singlets		-
> >	Specimen_001_E11_E11_059.fcs/Singlets/Lymphocytes		-
> > >	Specimen_001_E11_E11_059.fcs/Singlets/Lymphocytes/CD3-		-
> > > >	Specimen_001_E11_E11_059.fcs/Singlets/Lymphocytes/CD3-/NK cells		-
> > > > >	Specimen_001_E11_E11_059.fcs/Singlets/Lymphocytes/CD3-/NK cells/CD107a+		-
> > > > >	Specimen_001_E11_E11_059.fcs/Singlets/Lymphocytes/CD3-/NK cells/IFNg+		-
> > > > >	Specimen_001_E11_E11_059.fcs/Singlets/Lymphocytes/CD3-/NK cells/MIP1b+		-
	Specimen_001_E12_E12_059.fcs		12580
>	Specimen_001_E12_E12_059.fcs/Singlets	91.8	11546
> >	Specimen_001_E12_E12_059.fcs/Singlets/Lymphocytes	78.4	9054
> > >	Specimen_001_E12_E12_059.fcs/Singlets/Lymphocytes/CD3-	99.9	9049
> > > >	Specimen_001_E12_E12_059.fcs/Singlets/Lymphocytes/CD3-/NK cells	100	9047
> > > > >	Specimen_001_E12_E12_059.fcs/Singlets/Lymphocytes/CD3-/NK cells/CD107a+	0.15	14
> > > > >	Specimen_001_E12_E12_059.fcs/Singlets/Lymphocytes/CD3-/NK cells/IFNg+	0.11	10
> > > > >	Specimen_001_E12_E12_059.fcs/Singlets/Lymphocytes/CD3-/NK cells/MIP1b+	0.61	55
	Specimen_001_E12_E12_060.fcs		8615
>	Specimen_001_E12_E12_060.fcs/Singlets	93.5	8059
> >	Specimen_001_E12_E12_060.fcs/Singlets/Lymphocytes	38.8	3127
> > >	Specimen_001_E12_E12_060.fcs/Singlets/Lymphocytes/CD3-	98.1	3068
> > > >	Specimen_001_E12_E12_060.fcs/Singlets/Lymphocytes/CD3-/NK cells	96.6	2963
> > > > >	Specimen_001_E12_E12_060.fcs/Singlets/Lymphocytes/CD3-/NK cells/CD107a+	15.7	464
> > > > >	Specimen_001_E12_E12_060.fcs/Singlets/Lymphocytes/CD3-/NK cells/IFNg+	3.44	102
> > > > >	Specimen_001_E12_E12_060.fcs/Singlets/Lymphocytes/CD3-/NK cells/MIP1b+	36.2	1074
	Specimen_001_F1_F01_058.fcs		9673
>	Specimen_001_F1_F01_058.fcs/Singlets	91	8806
> >	Specimen_001_F1_F01_058.fcs/Singlets/Lymphocytes	43.9	3866
> > >	Specimen_001_F1_F01_058.fcs/Singlets/Lymphocytes/CD3-	99.2	3836
> > > >	Specimen_001_F1_F01_058.fcs/Singlets/Lymphocytes/CD3-/NK cells	99.9	3834
> > > > >	Specimen_001_F1_F01_058.fcs/Singlets/Lymphocytes/CD3-/NK cells/CD107a+	1.51	58
> > > > >	Specimen_001_F1_F01_058.fcs/Singlets/Lymphocytes/CD3-/NK cells/IFNg+	0.97	37
> > > > >	Specimen_001_F1_F01_058.fcs/Singlets/Lymphocytes/CD3-/NK cells/MIP1b+	39.3	1507
	Specimen_001_F1_F01_060.fcs		6569
>	Specimen_001_F1_F01_060.fcs/Singlets	97.4	6398
> >	Specimen_001_F1_F01_060.fcs/Singlets/Lymphocytes	13.7	878
> > >	Specimen_001_F1_F01_060.fcs/Singlets/Lymphocytes/CD3-	98.4	864
> > > >	Specimen_001_F1_F01_060.fcs/Singlets/Lymphocytes/CD3-/NK cells	92.1	796
> > > > >	Specimen_001_F1_F01_060.fcs/Singlets/Lymphocytes/CD3-/NK cells/CD107a+	0.38	3
> > > > >	Specimen_001_F1_F01_060.fcs/Singlets/Lymphocytes/CD3-/NK cells/IFNg+	3.77	30
> > > > >	Specimen_001_F1_F01_060.fcs/Singlets/Lymphocytes/CD3-/NK cells/MIP1b+	9.3	74
	Specimen_001_F1_F01_060.fcs		9389
>	Specimen_001_F1_F01_060.fcs/Singlets		-
> >	Specimen_001_F1_F01_060.fcs/Singlets/Lymphocytes		-
> > >	Specimen_001_F1_F01_060.fcs/Singlets/Lymphocytes/CD3-		-
> > > >	Specimen_001_F1_F01_060.fcs/Singlets/Lymphocytes/CD3-/NK cells		-
> > > > >	Specimen_001_F1_F01_060.fcs/Singlets/Lymphocytes/CD3-/NK cells/CD107a+		-
> > > > >	Specimen_001_F1_F01_060.fcs/Singlets/Lymphocytes/CD3-/NK cells/IFNg+		-
> > > > >	Specimen_001_F1_F01_060.fcs/Singlets/Lymphocytes/CD3-/NK cells/MIP1b+		-
	Specimen_001_F1_F01_061.fcs		8305
>	Specimen_001_F1_F01_061.fcs/Singlets	92.8	7708
> >	Specimen_001_F1_F01_061.fcs/Singlets/Lymphocytes	31.6	2439
> > >	Specimen_001_F1_F01_061.fcs/Singlets/Lymphocytes/CD3-	98.8	2409
> > > >	Specimen_001_F1_F01_061.fcs/Singlets/Lymphocytes/CD3-/NK cells	95.8	2309
> > > > >	Specimen_001_F1_F01_061.fcs/Singlets/Lymphocytes/CD3-/NK cells/CD107a+	1.47	34
> > > > >	Specimen_001_F1_F01_061.fcs/Singlets/Lymphocytes/CD3-/NK cells/IFNg+	0.78	18
> > > > >	Specimen_001_F1_F01_061.fcs/Singlets/Lymphocytes/CD3-/NK cells/MIP1b+	27.5	634
	Specimen_001_F2_F02_059.fcs		8799
>	Specimen_001_F2_F02_059.fcs/Singlets	91.5	8053
> >	Specimen_001_F2_F02_059.fcs/Singlets/Lymphocytes	42.3	3403
> > >	Specimen_001_F2_F02_059.fcs/Singlets/Lymphocytes/CD3-	99.3	3378
> > > >	Specimen_001_F2_F02_059.fcs/Singlets/Lymphocytes/CD3-/NK cells	99.9	3375
> > > > >	Specimen_001_F2_F02_059.fcs/Singlets/Lymphocytes/CD3-/NK cells/CD107a+	5.07	171
> > > > >	Specimen_001_F2_F02_059.fcs/Singlets/Lymphocytes/CD3-/NK cells/IFNg+	1.36	46
> > > > >	Specimen_001_F2_F02_059.fcs/Singlets/Lymphocytes/CD3-/NK cells/MIP1b+	37.1	1253
	Specimen_001_F2_F02_061.fcs		6257
>	Specimen_001_F2_F02_061.fcs/Singlets	97.7	6113
> >	Specimen_001_F2_F02_061.fcs/Singlets/Lymphocytes	12	734
> > >	Specimen_001_F2_F02_061.fcs/Singlets/Lymphocytes/CD3-	97.3	714
> > > >	Specimen_001_F2_F02_061.fcs/Singlets/Lymphocytes/CD3-/NK cells	94.3	673
> > > > >	Specimen_001_F2_F02_061.fcs/Singlets/Lymphocytes/CD3-/NK cells/CD107a+	0.45	3
> > > > >	Specimen_001_F2_F02_061.fcs/Singlets/Lymphocytes/CD3-/NK cells/IFNg+	3.57	24
> > > > >	Specimen_001_F2_F02_061.fcs/Singlets/Lymphocytes/CD3-/NK cells/MIP1b+	10.7	72
	Specimen_001_F2_F02_061.fcs		7524
>	Specimen_001_F2_F02_061.fcs/Singlets		-
> >	Specimen_001_F2_F02_061.fcs/Singlets/Lymphocytes		-
> > >	Specimen_001_F2_F02_061.fcs/Singlets/Lymphocytes/CD3-		-
> > > >	Specimen_001_F2_F02_061.fcs/Singlets/Lymphocytes/CD3-/NK cells		-
> > > > >	Specimen_001_F2_F02_061.fcs/Singlets/Lymphocytes/CD3-/NK cells/CD107a+		-
> > > > >	Specimen_001_F2_F02_061.fcs/Singlets/Lymphocytes/CD3-/NK cells/IFNg+		-
> > > > >	Specimen_001_F2_F02_061.fcs/Singlets/Lymphocytes/CD3-/NK cells/MIP1b+		-
	Specimen_001_F2_F02_062.fcs		6553
>	Specimen_001_F2_F02_062.fcs/Singlets	94.6	6201
> >	Specimen_001_F2_F02_062.fcs/Singlets/Lymphocytes	20	1242
> > >	Specimen_001_F2_F02_062.fcs/Singlets/Lymphocytes/CD3-	98.3	1221
> > > >	Specimen_001_F2_F02_062.fcs/Singlets/Lymphocytes/CD3-/NK cells	96	1172
> > > > >	Specimen_001_F2_F02_062.fcs/Singlets/Lymphocytes/CD3-/NK cells/CD107a+	1.02	12
> > > > >	Specimen_001_F2_F02_062.fcs/Singlets/Lymphocytes/CD3-/NK cells/IFNg+	2.47	29
> > > > >	Specimen_001_F2_F02_062.fcs/Singlets/Lymphocytes/CD3-/NK cells/MIP1b+	24	281
	Specimen_001_F3_F03_060.fcs		8414
>	Specimen_001_F3_F03_060.fcs/Singlets		-
> >	Specimen_001_F3_F03_060.fcs/Singlets/Lymphocytes		-
> > >	Specimen_001_F3_F03_060.fcs/Singlets/Lymphocytes/CD3-		-
> > > >	Specimen_001_F3_F03_060.fcs/Singlets/Lymphocytes/CD3-/NK cells		-
> > > > >	Specimen_001_F3_F03_060.fcs/Singlets/Lymphocytes/CD3-/NK cells/CD107a+		-
> > > > >	Specimen_001_F3_F03_060.fcs/Singlets/Lymphocytes/CD3-/NK cells/IFNg+		-
> > > > >	Specimen_001_F3_F03_060.fcs/Singlets/Lymphocytes/CD3-/NK cells/MIP1b+		-
	Specimen_001_F3_F03_062.fcs		5879
>	Specimen_001_F3_F03_062.fcs/Singlets	98.1	5765
> >	Specimen_001_F3_F03_062.fcs/Singlets/Lymphocytes	8.08	466
> > >	Specimen_001_F3_F03_062.fcs/Singlets/Lymphocytes/CD3-	96.1	448
> > > >	Specimen_001_F3_F03_062.fcs/Singlets/Lymphocytes/CD3-/NK cells	94.2	422
> > > > >	Specimen_001_F3_F03_062.fcs/Singlets/Lymphocytes/CD3-/NK cells/CD107a+	0.71	3
> > > > >	Specimen_001_F3_F03_062.fcs/Singlets/Lymphocytes/CD3-/NK cells/IFNg+	7.11	30
> > > > >	Specimen_001_F3_F03_062.fcs/Singlets/Lymphocytes/CD3-/NK cells/MIP1b+	9.95	42
	Specimen_001_F3_F03_062.fcs		8889
>	Specimen_001_F3_F03_062.fcs/Singlets		-
> >	Specimen_001_F3_F03_062.fcs/Singlets/Lymphocytes		-
> > >	Specimen_001_F3_F03_062.fcs/Singlets/Lymphocytes/CD3-		-
> > > >	Specimen_001_F3_F03_062.fcs/Singlets/Lymphocytes/CD3-/NK cells		-
> > > > >	Specimen_001_F3_F03_062.fcs/Singlets/Lymphocytes/CD3-/NK cells/CD107a+		-
> > > > >	Specimen_001_F3_F03_062.fcs/Singlets/Lymphocytes/CD3-/NK cells/IFNg+		-
> > > > >	Specimen_001_F3_F03_062.fcs/Singlets/Lymphocytes/CD3-/NK cells/MIP1b+		-
	Specimen_001_F3_F03_063.fcs		8939
>	Specimen_001_F3_F03_063.fcs/Singlets	90.3	8071
> >	Specimen_001_F3_F03_063.fcs/Singlets/Lymphocytes	36.1	2915
> > >	Specimen_001_F3_F03_063.fcs/Singlets/Lymphocytes/CD3-	99.2	2893
> > > >	Specimen_001_F3_F03_063.fcs/Singlets/Lymphocytes/CD3-/NK cells	93.3	2698
> > > > >	Specimen_001_F3_F03_063.fcs/Singlets/Lymphocytes/CD3-/NK cells/CD107a+	1.59	43
> > > > >	Specimen_001_F3_F03_063.fcs/Singlets/Lymphocytes/CD3-/NK cells/IFNg+	1.11	30
> > > > >	Specimen_001_F3_F03_063.fcs/Singlets/Lymphocytes/CD3-/NK cells/MIP1b+	23.5	633
	Specimen_001_F4_F04_061.fcs		9197
>	Specimen_001_F4_F04_061.fcs/Singlets		-
> >	Specimen_001_F4_F04_061.fcs/Singlets/Lymphocytes		-
> > >	Specimen_001_F4_F04_061.fcs/Singlets/Lymphocytes/CD3-		-
> > > >	Specimen_001_F4_F04_061.fcs/Singlets/Lymphocytes/CD3-/NK cells		-
> > > > >	Specimen_001_F4_F04_061.fcs/Singlets/Lymphocytes/CD3-/NK cells/CD107a+		-
> > > > >	Specimen_001_F4_F04_061.fcs/Singlets/Lymphocytes/CD3-/NK cells/IFNg+		-
> > > > >	Specimen_001_F4_F04_061.fcs/Singlets/Lymphocytes/CD3-/NK cells/MIP1b+		-
	Specimen_001_F4_F04_063.fcs		5564
>	Specimen_001_F4_F04_063.fcs/Singlets	98	5452
> >	Specimen_001_F4_F04_063.fcs/Singlets/Lymphocytes	1.61	88
> > >	Specimen_001_F4_F04_063.fcs/Singlets/Lymphocytes/CD3-	92	81
> > > >	Specimen_001_F4_F04_063.fcs/Singlets/Lymphocytes/CD3-/NK cells	100	81
> > > > >	Specimen_001_F4_F04_063.fcs/Singlets/Lymphocytes/CD3-/NK cells/CD107a+	0	0
> > > > >	Specimen_001_F4_F04_063.fcs/Singlets/Lymphocytes/CD3-/NK cells/IFNg+	28.4	23
> > > > >	Specimen_001_F4_F04_063.fcs/Singlets/Lymphocytes/CD3-/NK cells/MIP1b+	17.3	14
	Specimen_001_F4_F04_063.fcs		8322
>	Specimen_001_F4_F04_063.fcs/Singlets		-
> >	Specimen_001_F4_F04_063.fcs/Singlets/Lymphocytes		-
> > >	Specimen_001_F4_F04_063.fcs/Singlets/Lymphocytes/CD3-		-
> > > >	Specimen_001_F4_F04_063.fcs/Singlets/Lymphocytes/CD3-/NK cells		-
> > > > >	Specimen_001_F4_F04_063.fcs/Singlets/Lymphocytes/CD3-/NK cells/CD107a+		-
> > > > >	Specimen_001_F4_F04_063.fcs/Singlets/Lymphocytes/CD3-/NK cells/IFNg+		-
[truncated: 921 more rows]
